# Supplementary material for: Type I IFN stimulates lymph node stromal cells from adult and old mice during a West Nile virus infection
Source: Aging Cell. 2023 Feb 17;22(4):e13796. doi: 10.1111/acel.13796 (PMC10086524; doi:10.1111/acel.13796)
Supplement: Supplementary file 2 — Table S1 [file ACEL-22-e13796-s001.xlsx]

## Sheet: DEG Summary
Comparison	Significant at FDR<0.05 out of 25844 total	Up (Log2FC >0)	Down (Log2FC <0)
BMDC.Adult/Control.Adult	3012	1517	1495
IFNa.Adult/Control.Adult	3578	1982	1596

## Sheet: Ave Norm Expression
Units are in CPM (Counts per million)
Values in Log2 scale with negative numbers indicating lower expression
Geneid	Gene name	Control.Adult	BMDC.Adult	IFNa.Adult
ENSMUSG00000051951	Xkr4	-1.51703	-1.99237	-2.25379
ENSMUSG00000103147	Gm7341	-4.83185	-4.83185	-4.69445
ENSMUSG00000102331	Gm19938	-4.53234	-4.55546	-4.83185
ENSMUSG00000025900	Rp1	-4.70729	-4.83185	-4.83185
ENSMUSG00000102948	Gm6101	-4.69988	-4.83185	-4.83185
ENSMUSG00000025902	Sox17	0.893575	1.16243	-0.136125
ENSMUSG00000104238	Gm37587	-4.52747	-4.49537	-4.39923
ENSMUSG00000102269	Gm7357	-3.47091	-3.5992	-3.03743
ENSMUSG00000104328	Gm37323	-4.70249	-4.56637	-4.83185
ENSMUSG00000102735	Gm7369	-4.56459	-4.52563	-4.83185
ENSMUSG00000098104	Gm6085	-1.22644	-1.49786	-1.16972
ENSMUSG00000102175	Gm6119	-4.46643	-4.09236	-4.25536
ENSMUSG00000103265	Gm2053	-4.46904	-4.83185	-4.83185
ENSMUSG00000103922	Gm6123	-2.99198	-3.14545	-3.56203
ENSMUSG00000033845	Mrpl15	4.4465	4.4625	4.44578
ENSMUSG00000025903	Lypla1	3.49745	3.32419	3.18133
ENSMUSG00000104217	Gm37988	-4.69656	-4.83185	-4.83185
ENSMUSG00000033813	Tcea1	5.19605	5.1952	5.29425
ENSMUSG00000062588	Gm6104	-3.71788	-4.68226	-4.26895
ENSMUSG00000002459	Rgs20	-1.89538	-2.00147	-2.09121
ENSMUSG00000033793	Atp6v1h	5.52336	5.57157	5.90079
ENSMUSG00000025905	Oprk1	-4.42817	-4.83185	-4.83185
ENSMUSG00000033774	Npbwr1	-4.29328	-4.68226	-4.6759
ENSMUSG00000025907	Rb1cc1	6.16318	6.34305	6.1519
ENSMUSG00000087247	Fam150a	-2.96527	-3.40442	-4.07369
ENSMUSG00000103355	Gm2147	-4.12323	-4.17383	-3.44303
ENSMUSG00000102706	Gm7417	-4.69988	-4.83185	-4.6759
ENSMUSG00000103845	Gm19026	-3.15652	-3.07951	-4.5385
ENSMUSG00000033740	St18	-4.00281	-3.12856	-4.51745
ENSMUSG00000104385	Gm7449	-4.59841	-4.83185	-4.83185
ENSMUSG00000102135	Gm37108	-2.92404	-3.39606	-3.09342
ENSMUSG00000103629	Gm5694	-4.61488	-4.83185	-4.68059
ENSMUSG00000051285	Pcmtd1	5.17446	5.07343	4.94513
ENSMUSG00000098201	Gm26983	-4.83185	-4.83185	-4.83185
ENSMUSG00000048538	Gm9826	-2.68317	-3.14545	-2.1484
ENSMUSG00000097797	Gm26901	-3.14516	-3.73132	-4.25297
ENSMUSG00000103067	Gm30414	-4.83185	-4.83185	-4.83185
ENSMUSG00000104226	Gm7470	-4.83185	-4.68802	-4.83185
ENSMUSG00000025909	Sntg1	2.37992	0.861226	3.28047
ENSMUSG00000086235	Gm16284	-3.25897	-2.95425	-3.81628
ENSMUSG00000084353	Gm15452	-2.65801	-3.5632	-3.23871
ENSMUSG00000103933	Gm36964	-1.5209	-1.164	-1.40685
ENSMUSG00000066693	Gm7493	-4.69656	-4.68226	-4.54319
ENSMUSG00000101571	Gm6187	-4.83185	-4.68226	-4.52463
ENSMUSG00000103411	Gm18300	-3.70484	-4.83185	-4.22655
ENSMUSG00000061024	Rrs1	5.46892	4.8268	5.7537
ENSMUSG00000025911	Adhfe1	4.71384	2.50396	4.82132
ENSMUSG00000079671	2610203C22Rik	-2.60446	-3.90618	-3.55805
ENSMUSG00000081441	Gm6161	-4.02108	-4.57684	-3.60337
ENSMUSG00000025912	Mybl1	2.64127	1.60878	1.96024
ENSMUSG00000045210	Vcpip1	5.72119	6.06814	6.39968
ENSMUSG00000025915	Sgk3	2.22303	2.8783	2.47244
ENSMUSG00000046334	Gm6195	-4.02411	-4.68802	-4.69445
ENSMUSG00000046101	Mcmdc2	-4.60747	-4.68226	-4.41611
ENSMUSG00000098234	Snhg6	3.29311	3.31401	3.57049
ENSMUSG00000099032	Tcf24	0.0401451	1.37406	0.486533
ENSMUSG00000025916	Ppp1r42	-4.52133	-4.71466	-4.30986
ENSMUSG00000025917	Cops5	5.40693	5.37421	5.57009
ENSMUSG00000056763	Cspp1	4.03455	4.10818	3.86484
ENSMUSG00000067851	Arfgef1	6.30343	6.51043	6.45512
ENSMUSG00000042501	Cpa6	-4.11668	-4.29296	-3.67774
ENSMUSG00000083422	Gm15604	-4.69988	-4.83185	-3.97613
ENSMUSG00000081417	Gm15603	-4.83185	-4.57684	-4.83185
ENSMUSG00000100648	Gm28659	-4.83185	-4.17367	-4.54319
ENSMUSG00000048960	Prex2	3.01169	3.12374	2.53718
ENSMUSG00000101827	Gm28686	-4.60347	-4.49537	-4.83185
ENSMUSG00000057715	A830018L16Rik	-4.24035	-4.40084	-4.83185
ENSMUSG00000101610	Gm7560	-4.57792	-4.68802	-4.33769
ENSMUSG00000097628	Gm2383	-3.81604	-4.23038	-3.77757
ENSMUSG00000016918	Sulf1	7.31932	8.87223	7.45033
ENSMUSG00000025938	Slco5a1	-1.2307	1.00528	-0.406437
ENSMUSG00000042414	Prdm14	-3.997	-4.55546	-4.32064
ENSMUSG00000005886	Ncoa2	6.67978	6.38349	7.26523
ENSMUSG00000101171	Gm7593	-4.83185	-4.33046	-4.5385
ENSMUSG00000025935	Tram1	6.45241	6.78085	6.4965
ENSMUSG00000025937	Lactb2	4.4229	4.22205	4.06414
ENSMUSG00000067813	Xkr9	-4.3826	-4.83185	-4.83185
ENSMUSG00000097711	Gm5523	-2.87876	-2.25726	-2.22127
ENSMUSG00000025932	Eya1	-0.429872	-0.0368295	-0.26265
ENSMUSG00000025930	Msc	1.65937	1.57332	1.87472
ENSMUSG00000081201	Smt3h2-ps4	-4.10012	-3.47552	-4.42998
ENSMUSG00000082193	Rpl5-ps1	-0.190959	-0.142438	-0.310031
ENSMUSG00000032769	Trpa1	-4.83185	-4.68226	-4.83185
ENSMUSG00000073737	Gm10566	-3.1476	-2.74486	-3.16351
ENSMUSG00000092083	Kcnb2	-3.50875	-4.02236	-3.71792
ENSMUSG00000025925	Terf1	3.80596	3.1817	3.31737
ENSMUSG00000032719	Sbspon	-4.21694	-4.06641	-4.34904
ENSMUSG00000100652	Gm7634	-4.69988	-4.83185	-4.83185
ENSMUSG00000067795	4930444P10Rik	-3.89491	-4.83185	-4.83185
ENSMUSG00000043716	Rpl7	9.00598	8.90505	8.81761
ENSMUSG00000025921	Rdh10	3.76464	5.17067	3.49981
ENSMUSG00000025920	Stau2	3.38508	3.54445	2.6542
ENSMUSG00000025939	Ube2w	4.74666	4.87081	4.68901
ENSMUSG00000079658	Eloc	4.72092	4.8317	4.54265
ENSMUSG00000097744	D030040B21Rik	-4.83185	-4.83185	-4.5599
ENSMUSG00000025940	Tmem70	4.06318	4.09585	3.9845
ENSMUSG00000025779	Ly96	2.65547	3.10844	3.33749
ENSMUSG00000091020	Gm5828	-2.5421	-2.47104	-2.20506
ENSMUSG00000042686	Jph1	1.34191	0.859566	1.38869
ENSMUSG00000025777	Gdap1	-0.536722	-1.89192	-1.80818
ENSMUSG00000101589	Rbm6-ps1	-2.34592	-2.11508	-2.68717
ENSMUSG00000067780	Pi15	4.02711	2.99097	5.44216
ENSMUSG00000025776	Crispld1	-0.505629	-2.43328	1.39643
ENSMUSG00000100554	Gm7690	-4.44002	-4.56637	-4.43417
ENSMUSG00000099591	Gm17969	-4.60747	-4.83185	-4.69445
ENSMUSG00000109887	Gm28756	-4.32358	-4.62635	-4.83185
ENSMUSG00000101685	Gm17837	-4.60747	-4.83185	-4.69445
ENSMUSG00000042596	Tfap2d	-4.83185	-4.83185	-4.83185
ENSMUSG00000100720	Gm10075	-3.94545	-4.14359	-4.12695
ENSMUSG00000025927	Tfap2b	-3.4357	-4.46972	-3.41008
ENSMUSG00000100204	Gm4849	-3.29556	-3.12537	-3.66349
ENSMUSG00000043760	Pkhd1	-4.83185	-4.62635	-4.51745
ENSMUSG00000090142	Gm15795	-3.57424	-4.23189	-3.78962
ENSMUSG00000041872	Il17f	-4.46473	-4.41512	-4.83185
ENSMUSG00000041859	Mcm3	4.61217	4.05458	4.93942
ENSMUSG00000097934	6720483E21Rik	-2.27414	-3.41945	-3.82311
ENSMUSG00000025931	Paqr8	2.79372	2.68831	1.82692
ENSMUSG00000100929	Gm28064	-4.83185	-4.83185	-4.57434
ENSMUSG00000041809	Efhc1	2.77427	2.6698	2.29788
ENSMUSG00000041779	Tram2	6.40603	6.91297	6.51492
ENSMUSG00000100819	Gm2693	-3.06957	-3.14562	-3.78429
ENSMUSG00000025933	Tmem14a	1.98699	1.62589	1.24402
ENSMUSG00000025934	Gsta3	0.215688	-0.999867	0.20922
ENSMUSG00000096375	Gm7094	-3.89583	-4.07863	-3.99337
ENSMUSG00000025936	Gm4956	-4.31536	-4.83185	-4.83185
ENSMUSG00000093963	Gm21909	-4.83185	-4.83185	-4.41644
ENSMUSG00000028033	Kcnq5	-0.238355	-0.3766	-1.41245
ENSMUSG00000082935	Gm7658	-2.05442	-2.37478	-2.12806
ENSMUSG00000097109	Gm26580	-4.83185	-4.83185	-4.83185
ENSMUSG00000099692	Gm5696	-4.56459	-4.53843	-4.83185
ENSMUSG00000041670	Rims1	-3.68384	-3.28346	-3.4333
ENSMUSG00000097970	Gm27028	-3.86783	-4.21624	-4.41838
ENSMUSG00000026158	Ogfrl1	4.97896	4.47592	4.69228
ENSMUSG00000097920	Gm7784	-4.21694	-4.83185	-4.51487
ENSMUSG00000099503	Gm28822	-4.83185	-4.68802	-4.83185
ENSMUSG00000026156	B3gat2	-1.38318	-1.36997	-1.41874
ENSMUSG00000026155	Smap1	5.61861	5.86417	5.62776
ENSMUSG00000026154	Sdhaf4	2.59044	2.4651	1.90847
ENSMUSG00000026153	Fam135a	4.28371	4.55643	4.16514
ENSMUSG00000026147	Col9a1	-4.83185	-4.83185	-4.47518
ENSMUSG00000026141	Col19a1	-3.59021	-4.00814	-3.07523
ENSMUSG00000099997	Tubb4b-ps2	-1.81889	-2.76126	-2.17697
ENSMUSG00000100131	Gm28439	1.92826	1.40849	1.26004
ENSMUSG00000067736	Gm10222	0.802159	0.399853	0.132109
ENSMUSG00000101939	Gm28438	-0.67119	-1.31071	-1.50847
ENSMUSG00000101111	Gm28437	3.23234	2.68803	2.72665
ENSMUSG00000100862	Gm10925	3.68732	3.12503	3.10784
ENSMUSG00000102070	Gm28661	3.86436	3.37596	3.44186
ENSMUSG00000101249	Gm29216	3.47241	3.00794	3.299
ENSMUSG00000073725	Lmbrd1	5.52094	5.69028	5.86549
ENSMUSG00000100450	Gm9443	-4.83185	-4.83185	-4.69445
ENSMUSG00000033569	Adgrb3	-2.76047	-1.58612	-2.66789
ENSMUSG00000080849	Gm15702	-4.83185	-4.67522	-4.83185
ENSMUSG00000101372	Gm19028	-3.98597	-4.14359	-3.44089
ENSMUSG00000086240	Gm7846	-1.54307	-1.88034	-1.744
ENSMUSG00000048411	Gm597	-4.37099	-4.83185	-4.83185
ENSMUSG00000081557	Gm5697	-4.70249	-4.83185	-4.6759
ENSMUSG00000099492	Gm5525	-0.485728	-0.842611	-0.844803
ENSMUSG00000100261	Gm6473	-4.33881	-4.17497	-3.70511
ENSMUSG00000048874	Phf3	6.90372	6.96076	6.82347
ENSMUSG00000026064	Ptp4a1	4.69769	5.23689	4.81268
ENSMUSG00000086151	Gm5698	-4.83185	-4.83185	-4.83185
ENSMUSG00000100371	Gm29669	-4.83185	-4.83185	-4.83185
ENSMUSG00000099796	Gm7893	-4.47549	-3.00148	-4.83185
ENSMUSG00000050217	Lgsn	-4.59841	-4.83185	-4.5952
ENSMUSG00000100205	Gm4850	-3.73668	-4.83185	-4.6759
ENSMUSG00000094215	Gm6489	-4.70729	-4.83185	-4.83185
ENSMUSG00000101093	Gm10307	-4.83185	-4.83185	-4.83185
ENSMUSG00000070960	Gm19680	-2.18551	-3.03092	-3.62435
ENSMUSG00000026058	Khdrbs2	-4.52747	-4.43301	-4.48407
ENSMUSG00000100481	Gm7114	-3.58429	-3.46423	-3.01625
ENSMUSG00000100590	Gm4785	-4.59841	-4.67522	-4.83185
ENSMUSG00000101612	Gm7933	-4.57792	-4.71466	-4.83185
ENSMUSG00000026134	Prim2	3.97716	3.24027	4.08288
ENSMUSG00000101682	Gm29228	-4.12399	-4.07226	-3.81854
ENSMUSG00000004768	Rab23	4.39178	4.75438	4.36638
ENSMUSG00000042215	Bag2	3.6318	4.15615	3.15769
ENSMUSG00000042197	Zfp451	5.10651	5.40587	5.15408
ENSMUSG00000081402	Gm15455	-2.3726	-2.64611	-2.89351
ENSMUSG00000042182	Bend6	1.17452	2.05256	1.82693
ENSMUSG00000026131	Dst	8.71603	9.01427	8.65269
ENSMUSG00000096992	Gm26788	-4.30793	-3.69825	-4.26923
ENSMUSG00000101206	Gm5266	-4.52133	-4.83185	-4.83185
ENSMUSG00000101462	Gm3052	-1.17501	-1.03739	-1.43761
ENSMUSG00000102336	Gm37233	2.42275	2.94291	2.01971
ENSMUSG00000042111	Ccdc115	4.09604	3.94457	4.19847
ENSMUSG00000026127	Imp4	4.96222	5.01046	5.05375
ENSMUSG00000026126	Ptpn18	1.28811	1.20591	1.45943
ENSMUSG00000100280	Gm28417	-4.83185	-4.19003	-4.27297
ENSMUSG00000101223	4930568A12Rik	-3.88926	-4.50572	-4.43924
ENSMUSG00000026125	Prss39	-4.83185	-4.83185	-4.83185
ENSMUSG00000026124	Cfc1	-4.83185	-4.83185	-4.83185
ENSMUSG00000037529	Prss40	-4.69988	-4.83185	-4.83185
ENSMUSG00000045174	Amer3	-4.83185	-4.83185	-4.83185
ENSMUSG00000037509	Arhgef4	1.70991	1.81127	1.46859
ENSMUSG00000037503	Fam168b	6.9178	6.86861	6.76438
ENSMUSG00000026123	Plekhb2	5.07993	5.13548	5.13967
ENSMUSG00000103548	Gm37670	-3.90794	-3.29638	-3.67881
ENSMUSG00000103760	Gm8009	-4.12124	-4.71466	-4.83185
ENSMUSG00000102531	1110002O04Rik	-4.69656	-4.83185	-4.6759
ENSMUSG00000103096	Gm8022	-4.83185	-4.83185	-4.83185
ENSMUSG00000045216	Hs6st1	4.93643	5.35163	4.94707
ENSMUSG00000102202	Gm33280	-4.61488	-4.56507	-4.83185
ENSMUSG00000037470	Uggt1	7.88567	7.88478	7.7775
ENSMUSG00000047180	Neurl3	1.31917	2.16859	1.70745
ENSMUSG00000037447	Arid5a	4.70222	5.09906	5.21131
ENSMUSG00000102762	4930403P22Rik	-4.83185	-4.83185	-4.83185
ENSMUSG00000010453	Kansl3	6.35622	6.49305	6.69615
ENSMUSG00000037432	Fer1l5	-3.79831	-3.42605	-4.69445
ENSMUSG00000001143	Lman2l	4.56724	4.63401	4.50735
ENSMUSG00000037408	Cnnm4	3.23512	3.61927	3.40449
ENSMUSG00000001138	Cnnm3	4.97527	5.03998	5.29722
ENSMUSG00000067653	Ankrd23	0.23865	-0.232326	0.262224
ENSMUSG00000109510	Gm42417	-4.59841	-4.83185	-4.83185
ENSMUSG00000079610	Ankrd39	3.1566	3.15219	3.33721
ENSMUSG00000026121	Sema4c	6.00205	6.30344	6.51506
ENSMUSG00000087589	D430040D24Rik	2.89279	2.77285	3.04178
ENSMUSG00000046337	Fam178b	-0.150157	-0.481086	0.166521
ENSMUSG00000089906	Gm6428	-4.56459	-4.67522	-4.54319
ENSMUSG00000061518	Cox5b	6.29143	6.04224	6.21321
ENSMUSG00000037351	Actr1b	6.98227	7.25533	6.74111
ENSMUSG00000102416	4933424G06Rik	-3.43348	-3.10104	-3.09158
ENSMUSG00000026117	Zap70	-2.42644	-1.18693	-2.08835
ENSMUSG00000026116	Tmem131	7.24668	7.44275	7.51324
ENSMUSG00000102930	Gm38115	-4.83185	-4.67522	-4.5952
ENSMUSG00000080054	Rpl12-ps1	-3.58889	-3.51612	-3.00184
ENSMUSG00000050122	Vwa3b	-1.55771	-1.17727	-1.63037
ENSMUSG00000026114	Cnga3	-3.79524	-3.97538	-1.85951
ENSMUSG00000026113	Inpp4a	4.53788	4.19392	4.55729
ENSMUSG00000026112	Coa5	6.44761	6.51691	6.53662
ENSMUSG00000026111	Unc50	4.90818	5.10765	4.95318
ENSMUSG00000026110	Mgat4a	4.19054	3.98949	4.13752
ENSMUSG00000087233	Gm43213	-4.47549	-3.84343	-4.5952
ENSMUSG00000026090	2010300C02Rik	-1.85503	-1.8731	-1.58162
ENSMUSG00000060771	Tsga10	1.36306	1.22972	2.00444
ENSMUSG00000037216	Lipt1	1.34218	0.918666	1.37684
ENSMUSG00000026088	Mitd1	3.65752	4.63642	5.40027
ENSMUSG00000026087	Mrpl30	4.76172	4.80324	5.62624
ENSMUSG00000061584	Lyg2	-4.83185	-4.83185	-4.83185
ENSMUSG00000026085	Lyg1	-4.83185	-4.83185	-4.83185
ENSMUSG00000058407	Txndc9	5.60011	5.55797	5.74787
ENSMUSG00000026083	Eif5b	6.99967	7.09309	7.23817
ENSMUSG00000026082	Rev1	4.29955	4.18966	4.18734
ENSMUSG00000103804	Gm37062	-3.22706	-3.03684	-3.60927
ENSMUSG00000037138	Aff3	1.74988	1.28116	1.21831
ENSMUSG00000048814	Lonrf2	-0.245772	-1.41645	-1.15545
ENSMUSG00000026080	Chst10	1.17783	0.748686	0.750723
ENSMUSG00000102447	Gm6621	-4.83185	-4.71466	-4.83185
ENSMUSG00000067604	Nms	-4.83185	-4.42895	-4.83185
ENSMUSG00000026078	Pdcl3	5.04749	5.30305	4.95973
ENSMUSG00000026077	Npas2	3.07883	3.54791	2.54475
ENSMUSG00000092553	Gm20428	-4.83185	-4.83185	-4.41644
ENSMUSG00000092563	Gm3617	-4.37099	-4.42124	-4.83185
ENSMUSG00000073702	Rpl31	8.40337	8.27828	8.19461
ENSMUSG00000003134	Tbc1d8	2.44528	2.28552	2.17995
ENSMUSG00000003135	Cnot11	4.99154	4.9825	4.89851
ENSMUSG00000085894	Gm15832	-1.10257	-0.930658	-0.573976
ENSMUSG00000048234	Rnf149	5.34703	5.82535	5.9032
ENSMUSG00000102471	Gm5100	-4.33881	-4.57083	-4.53343
ENSMUSG00000050967	Creg2	3.28346	2.60378	2.58228
ENSMUSG00000057173	Rfx8	-0.844007	-1.67927	-0.685563
ENSMUSG00000101634	1700066B17Rik	-4.38935	-4.55546	-4.83185
ENSMUSG00000026074	Map4k4	9.65497	9.29847	9.56507
ENSMUSG00000026073	Il1r2	3.36927	2.55726	5.25657
ENSMUSG00000026072	Il1r1	8.89754	8.37191	8.58451
ENSMUSG00000070942	Il1rl2	7.02029	6.14257	7.28174
ENSMUSG00000103230	Gm17970	0.246005	-0.767176	-0.318957
ENSMUSG00000026069	Il1rl1	0.83958	1.05688	5.35981
ENSMUSG00000026070	Il18r1	-3.92159	-4.29502	-4.40635
ENSMUSG00000026068	Il18rap	-0.125081	-0.619417	0.859161
ENSMUSG00000026065	Slc9a4	-1.05392	-1.06035	-0.26789
ENSMUSG00000026062	Slc9a2	-1.50328	-0.68635	-2.23809
ENSMUSG00000041945	Mfsd9	1.85761	2.53638	1.98519
ENSMUSG00000079588	Tmem182	-4.69656	-2.85202	-3.50064
ENSMUSG00000100178	Gm5267	-4.83185	-4.83185	-4.83185
ENSMUSG00000045515	Pou3f3	-3.82974	-1.7829	-3.76459
ENSMUSG00000060679	Mrps9	4.27822	4.12164	4.19213
ENSMUSG00000041907	Gpr45	-0.477583	0.256859	-0.878082
ENSMUSG00000070939	Tgfbrap1	5.5972	5.44718	5.69089
ENSMUSG00000010290	AI597479	4.07259	4.0968	3.91652
ENSMUSG00000008136	Fhl2	4.48039	6.23037	4.61711
ENSMUSG00000094497	Gm8210	-3.23528	-3.11032	-2.98084
ENSMUSG00000099576	Gm29040	-4.83185	-4.83185	-3.81299
ENSMUSG00000099694	Gm29610	-4.83185	-4.83185	-4.83185
ENSMUSG00000101923	Gm29041	-4.70729	-4.71466	-4.6759
ENSMUSG00000066877	Nck2	3.63613	3.64897	4.0131
ENSMUSG00000026051	1500015O10Rik	-1.71122	-3.13149	-2.07994
ENSMUSG00000100635	Gm29157	-4.83185	-4.83185	-4.83185
ENSMUSG00000100480	Gm29156	-3.78221	-2.77099	-3.61681
ENSMUSG00000057363	Uxs1	5.07743	5.00414	5.19585
ENSMUSG00000090243	Gm16103	-3.34	-2.56831	-3.26097
ENSMUSG00000100701	Gm19587	-1.97044	-1.46118	-2.01182
ENSMUSG00000041763	Tpp2	6.12768	6.06096	6.08846
ENSMUSG00000047343	Mettl21c	-3.93134	-4.68226	-4.83185
ENSMUSG00000090106	Gm15838	-4.61488	-4.26461	-4.83185
ENSMUSG00000091844	Gm8251	-2.84273	-3.78395	-4.43924
ENSMUSG00000026049	Tex30	0.929725	0.557566	0.683101
ENSMUSG00000026047	Kdelc1	5.07405	4.99403	4.86179
ENSMUSG00000041684	Bivm	4.17444	4.04382	3.92044
ENSMUSG00000026048	Ercc5	5.16108	4.84352	4.96409
ENSMUSG00000046828	Mettl21e	-4.83185	-4.83185	-4.83185
ENSMUSG00000089703	Gm15833	-4.69656	-4.83185	-4.83185
ENSMUSG00000100966	Gm5700	-4.83185	-4.83185	-4.69445
ENSMUSG00000101567	Txn-ps1	-3.71814	-3.78412	-3.46611
ENSMUSG00000056870	Gulp1	4.91653	4.70891	5.0259
ENSMUSG00000089877	Gm16102	-3.85517	-4.71466	-4.41644
ENSMUSG00000100013	Gm19480	-4.83185	-4.83185	-4.83185
ENSMUSG00000101937	Gm5268	-4.83185	-4.83185	-4.51956
ENSMUSG00000026043	Col3a1	12.4543	12.7296	12.139
ENSMUSG00000026042	Col5a2	10.0546	11.1856	9.83737
ENSMUSG00000100218	Gm8296	-4.83185	-4.83185	-4.83185
ENSMUSG00000100361	Gm7063	-4.34838	-4.30157	-4.02729
ENSMUSG00000100894	Gm8304	-4.61488	-4.83185	-4.83185
ENSMUSG00000100843	Gm8307	-3.53887	-1.32541	-3.53037
ENSMUSG00000025995	Wdr75	4.34001	4.30162	4.61456
ENSMUSG00000084817	Gm5526	1.99179	2.02557	1.28897
ENSMUSG00000098549	Gm5269	-4.60747	-4.83185	-4.6759
ENSMUSG00000099381	Gm18303	-4.83185	-4.83185	-4.83185
ENSMUSG00000025993	Slc40a1	1.32504	1.14749	-0.668403
ENSMUSG00000070896	Rpl23a-ps1	-3.77965	-3.56613	-3.64153
ENSMUSG00000090682	Gm3852	-4.44263	-4.67522	-4.5385
ENSMUSG00000044457	Stk-ps2	-4.83185	-4.83185	-4.5952
ENSMUSG00000099432	Gm18849	-4.83185	-4.71466	-4.83185
ENSMUSG00000041144	Dnah7b	1.59695	1.09743	0.610869
ENSMUSG00000101262	Gm8326	-2.07342	-2.37204	-1.65306
ENSMUSG00000101337	Dnah7c	-4.46818	-4.37817	-4.83185
ENSMUSG00000025986	Slc39a10	4.25457	4.62826	3.92561
ENSMUSG00000100213	Gm28151	-0.992514	-1.1262	-2.04753
ENSMUSG00000100160	Gm28527	-3.64085	-4.18946	-4.17946
ENSMUSG00000101921	Gm28825	-4.69656	-4.83185	-4.68059
ENSMUSG00000101447	Gm28826	-4.83185	-4.67522	-4.83185
ENSMUSG00000081185	Gm4852	-4.57792	-3.70168	-4.38723
ENSMUSG00000100033	Gm8337	-0.551147	-0.763513	-0.0121578
ENSMUSG00000096973	Gm5974	-3.98595	-3.36782	-4.0733
ENSMUSG00000097883	Gm8357	-4.83185	-4.68802	-4.83185
ENSMUSG00000100816	Gm28321	-4.29695	-4.26553	-4.25067
ENSMUSG00000026109	Tmeff2	3.09134	2.9167	2.81087
ENSMUSG00000099924	Gm28320	-4.83185	-4.83185	-4.83185
ENSMUSG00000099625	Gm29325	-4.70729	-4.83185	-4.47518
ENSMUSG00000045954	Sdpr	7.50953	6.66957	7.80914
ENSMUSG00000099741	Gm5253	-4.83185	-4.67522	-4.45352
ENSMUSG00000101702	1700072G22Rik	-4.83185	-4.83185	-4.83185
ENSMUSG00000026107	Nabp1	3.18758	3.52582	3.84819
ENSMUSG00000099413	Gm17767	-4.23541	-4.71466	-4.1961
ENSMUSG00000101741	Gm28055	-4.4039	-4.30909	-3.67388
ENSMUSG00000018417	Myo1b	6.70889	6.38724	6.80592
ENSMUSG00000101724	Gm29453	-4.83185	-4.67522	-4.83185
ENSMUSG00000100313	Gm28323	-4.45786	-4.62635	-4.83185
ENSMUSG00000072324	Gm8420	-4.48291	-4.31165	-4.43694
ENSMUSG00000062939	Stat4	-2.97038	-2.89482	-3.33102
ENSMUSG00000101628	Gm28177	-4.70729	-4.32589	-2.4972
ENSMUSG00000078291	Gm3940	-4.06493	-4.26557	-4.17946
ENSMUSG00000109599	Gm45679	-3.51411	-2.64226	-3.73427
ENSMUSG00000026104	Stat1	3.99121	5.85034	6.84172
ENSMUSG00000026103	Gls	6.4313	6.0778	5.75357
ENSMUSG00000002881	Nab1	6.32024	6.15424	5.88352
ENSMUSG00000097833	Gm5976	-4.46904	-4.18946	-4.40394
ENSMUSG00000101501	Rps27a-ps1	-3.83888	-4.53843	-3.47068
ENSMUSG00000100120	Gm553	-4.69988	-4.83185	-3.86234
ENSMUSG00000099878	Gm28178	-4.83185	-4.83185	-4.83185
ENSMUSG00000100007	Gm5527	-4.05095	-3.85294	-4.01602
ENSMUSG00000043015	Nemp2	1.91312	1.59383	1.43153
ENSMUSG00000041439	Mfsd6	4.2975	4.48369	3.94073
ENSMUSG00000026102	Inpp1	3.91562	3.90467	4.72939
ENSMUSG00000041426	Hibch	3.17695	2.76809	3.03008
ENSMUSG00000043629	1700019D03Rik	-3.00636	-2.19544	-1.86689
ENSMUSG00000060715	1700019A02Rik	-4.69656	-4.57083	-4.47518
ENSMUSG00000026098	Pms1	1.66226	1.30101	1.58909
ENSMUSG00000026097	Ormdl1	1.71188	1.61171	1.68482
ENSMUSG00000026096	Osgepl1	2.47674	2.46406	2.14701
ENSMUSG00000099913	Gm28551	-4.83185	-4.83185	-4.83185
ENSMUSG00000101838	Gm18800	-4.70249	-4.37288	-4.16966
ENSMUSG00000026095	Asnsd1	1.99282	1.50664	1.54538
ENSMUSG00000100069	Gm6801	-4.69656	-4.83185	-4.83185
ENSMUSG00000096141	Dnah7a	-4.52133	-4.42895	-4.83185
ENSMUSG00000026094	Stk17b	3.15008	2.70066	2.69572
ENSMUSG00000042807	Hecw2	1.30185	1.19971	2.05406
ENSMUSG00000025983	Ccdc150	-3.85769	-3.7959	-4.45352
ENSMUSG00000041303	Gtf3c3	4.51435	4.54598	4.52301
ENSMUSG00000073678	Pgap1	2.37593	2.83508	0.964381
ENSMUSG00000052331	Ankrd44	4.8582	4.91139	4.5751
ENSMUSG00000025982	Sf3b1	7.57703	7.77466	7.63212
ENSMUSG00000025981	Coq10b	3.07252	3.89205	3.22159
ENSMUSG00000101122	Gm17971	-2.09944	-1.99695	-2.64572
ENSMUSG00000025980	Hspd1	6.88769	6.48821	6.82123
ENSMUSG00000073676	Hspe1	5.29263	4.89189	5.30276
ENSMUSG00000100736	Gm5147	-4.48035	-4.3581	-4.83185
ENSMUSG00000089670	Gm16581	-3.11695	-3.24604	-3.04175
ENSMUSG00000025979	Mob4	4.60966	4.76632	4.63578
ENSMUSG00000061863	Gm6822	-4.26281	-3.96684	-4.11528
ENSMUSG00000025978	Rftn2	3.13145	4.02097	1.79067
ENSMUSG00000046994	Mars2	2.31518	1.97633	2.12843
ENSMUSG00000025977	Boll	-4.48035	-4.68226	-4.83185
ENSMUSG00000100215	Gm8292	1.91555	1.47009	2.10527
ENSMUSG00000101945	Gm29138	-4.69988	-4.31136	-4.20046
ENSMUSG00000038349	Plcl1	2.68629	2.81512	1.39742
ENSMUSG00000100309	Gm6644	-3.09328	-2.18864	-2.76991
ENSMUSG00000100944	Gm28900	-4.70729	-4.55546	-4.67083
ENSMUSG00000038331	Satb2	2.30238	2.52978	1.57909
ENSMUSG00000101129	Gm5254	-4.59841	-4.83185	-4.83185
ENSMUSG00000097519	4930558J18Rik	-0.183986	-3.21012	-1.41072
ENSMUSG00000038323	1700066M21Rik	2.4058	2.03021	2.08671
ENSMUSG00000048495	Tyw5	2.21846	2.67302	2.54598
ENSMUSG00000025971	Maip1	3.47034	3.62336	3.73813
ENSMUSG00000038305	Spats2l	1.76584	3.21638	2.78439
ENSMUSG00000054770	Kctd18	3.55274	3.56807	3.71796
ENSMUSG00000026039	Sgol2a	4.18951	1.90271	2.55079
ENSMUSG00000063558	Aox1	4.51307	3.71013	4.0044
ENSMUSG00000064294	Aox3	-0.81355	-1.59059	-1.90097
ENSMUSG00000038242	Aox4	-2.98922	-1.10298	-3.29785
ENSMUSG00000079554	Aox2	-4.83185	-4.44045	-4.57434
ENSMUSG00000051223	Bzw1	7.12717	7.02725	7.13436
ENSMUSG00000026034	Clk1	5.748	5.7571	5.64697
ENSMUSG00000026035	Ppil3	3.81623	3.56959	3.62562
ENSMUSG00000026036	Nif3l1	3.97365	3.82134	4.03761
ENSMUSG00000026037	Orc2	3.84148	3.53843	3.84839
ENSMUSG00000085054	Gm15834	-2.22131	-2.36483	-1.4442
ENSMUSG00000038174	Fam126b	2.98437	2.97581	2.95015
ENSMUSG00000026032	Ndufb3	4.49239	4.23621	4.48418
ENSMUSG00000100202	Gm29389	-4.83185	-4.83185	-4.83185
ENSMUSG00000059647	Cbx3-ps7	-2.1333	-2.49462	-2.4266
ENSMUSG00000047528	Als2cr12	-2.50309	-2.15004	-1.91561
ENSMUSG00000102059	Gm20257	-0.431273	-0.778807	-0.454077
ENSMUSG00000026031	Cflar	6.73473	6.98157	7.38772
ENSMUSG00000100236	Gm3841	-4.83185	-4.83185	-4.67083
ENSMUSG00000026029	Casp8	4.68556	5.02823	5.37051
ENSMUSG00000099719	Gm28802	-2.10953	-3.0521	-2.92122
ENSMUSG00000026028	Trak2	6.00774	5.9821	6.06212
ENSMUSG00000026027	Stradb	3.69774	3.56134	3.75995
ENSMUSG00000047383	Als2cr11b	-4.83185	-4.83185	-4.83185
ENSMUSG00000072295	Als2cr11	-4.83185	-4.57684	-4.5599
ENSMUSG00000038079	Tmem237	4.20136	3.76403	3.68406
ENSMUSG00000079550	Mpp4	-3.19332	-2.51742	-2.39756
ENSMUSG00000026024	Als2	4.27259	4.22036	4.32011
ENSMUSG00000026023	Cdk15	-1.41441	-3.63242	-3.39831
ENSMUSG00000099922	Gm29016	-4.83185	-4.83185	-4.67083
ENSMUSG00000041075	Fzd7	5.13865	5.61944	4.95598
ENSMUSG00000097819	Gm26813	-4.83185	-4.83185	-4.83185
ENSMUSG00000047361	Gm973	-3.82267	-3.7525	-4.6759
ENSMUSG00000026021	Sumo1	5.37201	5.51871	5.63628
ENSMUSG00000101400	Gm29596	-4.83185	-4.49625	-3.5503
ENSMUSG00000026020	Nop58	5.15273	5.00959	5.35433
ENSMUSG00000067336	Bmpr2	7.4475	8.04719	7.18382
ENSMUSG00000041040	Fam117b	7.58108	7.50023	8.12724
ENSMUSG00000026018	Ica1l	0.0228848	0.0367661	-0.22887
ENSMUSG00000026019	Wdr12	3.61056	2.97586	3.52944
ENSMUSG00000026017	Carf	2.32926	2.37407	1.74909
ENSMUSG00000082609	Gm15464	-3.21884	-3.36749	-3.48784
ENSMUSG00000073664	Nbeal1	5.11168	5.63592	4.8634
ENSMUSG00000049439	Cyp20a1	4.78315	4.93322	4.57684
ENSMUSG00000026782	Abi2	4.76989	4.60609	4.63609
ENSMUSG00000026014	Raph1	6.71625	6.87004	7.00672
ENSMUSG00000081562	Gm11575	-2.87463	-3.03133	-2.82525
ENSMUSG00000082160	Gm11578	-4.83185	-4.83185	-4.83185
ENSMUSG00000101188	Eif4a-ps4	2.5902	2.41426	2.67044
ENSMUSG00000026012	Cd28	-4.4829	-3.2271	-1.83415
ENSMUSG00000086795	Gm11579	-4.83185	-4.49537	-4.83185
ENSMUSG00000085965	2310016D23Rik	-4.83185	-4.83185	-4.83185
ENSMUSG00000083355	Gm11581	-4.2125	-3.83551	-4.12033
ENSMUSG00000026011	Ctla4	-4.83185	-4.83185	-4.83185
ENSMUSG00000081382	Rpl18-ps1	-0.238025	-0.0485276	0.119427
ENSMUSG00000080800	Gm11582	-4.29294	-4.56637	-4.32324
ENSMUSG00000026009	Icos	-3.52216	-3.00704	-3.83378
ENSMUSG00000082804	Rpl17-ps1	-4.69656	-4.68802	-4.83185
ENSMUSG00000086408	Gm11588	-4.29328	-4.37288	-4.83185
ENSMUSG00000100965	Gm28449	-4.70249	-4.83185	-4.83185
ENSMUSG00000052062	Pard3b	5.33585	4.22333	5.42743
ENSMUSG00000084333	Gm11599	-3.75772	-3.74282	-4.13654
ENSMUSG00000025969	Nrp2	7.31398	7.50258	6.36602
ENSMUSG00000100426	Gm4208	-4.47019	-4.83185	-4.83185
ENSMUSG00000040865	Ino80d	5.28253	5.50666	5.35092
ENSMUSG00000081429	Rps27-ps1	-4.34761	-4.40844	-4.22621
ENSMUSG00000084799	Ino80dos	-0.0413704	-0.388638	-0.66693
ENSMUSG00000101599	Gm20342	0.858712	0.508099	-0.10139
ENSMUSG00000025968	Ndufs1	5.64321	5.47268	5.29255
ENSMUSG00000025967	Eef1b2	8.28022	8.04551	7.85401
ENSMUSG00000046856	Gpr1	-3.76967	-4.83185	-4.16077
ENSMUSG00000027520	Zdbf2	-4.03162	-2.69984	-3.84119
ENSMUSG00000081643	Gm11605	-0.778081	-0.457526	-0.748313
ENSMUSG00000025964	Adam23	8.30958	7.68377	7.75654
ENSMUSG00000025963	Mdh1b	-3.90402	-4.08403	-4.51745
ENSMUSG00000025962	Fastkd2	2.99437	2.798	2.90382
ENSMUSG00000025961	4933402D24Rik	-4.61488	-4.83185	-4.83185
ENSMUSG00000082373	Gm13754	-4.07431	-4.83185	-4.83185
ENSMUSG00000044689	Gm13749	-0.103698	-1.63964	-4.23943
ENSMUSG00000025959	Klf7	6.31321	6.39141	6.30495
ENSMUSG00000097272	Gm26649	-1.29564	-0.64093	-1.79333
ENSMUSG00000086721	Gm13750	-4.56459	-4.83185	-4.38216
ENSMUSG00000101895	Gm28981	-4.83185	-4.83185	-4.51745
ENSMUSG00000099658	Gm28980	-4.18522	-4.83185	-4.22042
ENSMUSG00000025958	Creb1	4.94706	5.23385	4.94239
ENSMUSG00000025956	Mettl21a	4.43408	4.3322	4.1937
ENSMUSG00000101832	Gm28982	-2.8029	-2.69464	-2.87477
ENSMUSG00000100437	Gm29152	-1.51145	-1.44083	-1.69964
ENSMUSG00000087213	2810408I11Rik	-0.408356	-0.869558	-0.238033
ENSMUSG00000070871	Ccnyl1	5.30298	5.62552	5.22901
ENSMUSG00000045005	Fzd5	4.32251	5.10808	4.42848
ENSMUSG00000051344	Plekhm3	4.71052	4.90745	4.71002
ENSMUSG00000097264	Rpl31-ps24	-4.83185	-4.68802	-4.83185
ENSMUSG00000084416	Rpl10a-ps1	3.82835	3.40022	3.55309
ENSMUSG00000025955	Akr1cl	-0.0311165	-1.83105	-0.713402
ENSMUSG00000090042	Gm8550	-4.47384	-4.83185	-4.48407
ENSMUSG00000070870	Cryge	-4.83185	-4.83185	-4.83185
ENSMUSG00000067299	Crygd	-4.24246	-4.3373	-4.34904
ENSMUSG00000100774	Gm7329	-4.25999	-4.16206	-3.93512
ENSMUSG00000044429	Cryga	-4.83185	-4.83185	-4.83185
ENSMUSG00000044816	D630023F18Rik	-4.2962	-4.33873	-4.14459
ENSMUSG00000025950	Idh1	7.47675	6.54677	6.68578
ENSMUSG00000025949	Pikfyve	5.28364	5.46334	5.73199
ENSMUSG00000025946	Pth2r	-4.48035	-3.95854	-3.30178
ENSMUSG00000099819	Gm28728	-4.69988	-4.83185	-4.83185
ENSMUSG00000082774	Gm8805	-4.83185	-4.56507	-4.54319
ENSMUSG00000025945	Crygf	-4.83185	-4.83185	-4.83185
ENSMUSG00000083242	Gm15659	-4.83185	-4.83185	-4.83185
ENSMUSG00000083289	Gm8812	-4.60347	-4.83185	-4.02201
ENSMUSG00000015222	Map2	0.376753	-0.64312	-0.443572
ENSMUSG00000055567	Unc80	-4.69656	-4.83185	-4.83185
ENSMUSG00000026005	Rpe	4.61183	4.58384	5.24392
ENSMUSG00000026004	Kansl1l	3.39374	3.21721	3.12097
ENSMUSG00000082057	Gm15789	-3.06437	-3.97706	-3.89897
ENSMUSG00000026003	Acadl	6.59372	6.06544	6.61777
ENSMUSG00000082769	Gm15793	-1.09074	-1.00828	-1.40919
ENSMUSG00000061816	Myl1	-3.88696	-3.79534	-4.2279
ENSMUSG00000094191	Rpl31-ps14	-2.786	-3.01612	-2.6507
ENSMUSG00000026000	Lancl1	4.61274	4.38395	4.3121
ENSMUSG00000025991	Cps1	-4.83185	-4.4454	-4.83185
ENSMUSG00000082473	Kif22-ps	-4.83185	-4.83185	-4.83185
ENSMUSG00000062209	Erbb4	-4.52133	-4.83185	-4.83185
ENSMUSG00000084332	Gm8840	-4.83185	-4.49625	-4.83185
ENSMUSG00000100354	Gm29113	-4.83185	-4.83185	-4.83185
ENSMUSG00000025997	Ikzf2	1.41659	1.73938	1.34522
ENSMUSG00000053153	Spag16	-4.83185	-4.50572	-4.56738
ENSMUSG00000101730	Gm28580	-4.57051	-4.31869	-4.69445
ENSMUSG00000045648	Vwc2l	-4.83185	-4.67522	-4.83185
ENSMUSG00000026196	Bard1	2.11119	0.807077	2.68845
ENSMUSG00000089965	Gm16236	-4.37099	-4.68802	-4.83185
ENSMUSG00000101551	Gm8870	-4.83185	-4.83185	-4.83185
ENSMUSG00000050296	Abca12	-4.47019	-4.49625	-4.83185
ENSMUSG00000101617	Gm6947	-4.572	-4.83185	-4.83185
ENSMUSG00000026192	Atic	5.88422	5.4884	6.01855
ENSMUSG00000026193	Fn1	13.4824	13.7986	12.9152
ENSMUSG00000101834	Gm5829	-4.69656	-4.68226	-4.54319
ENSMUSG00000100319	Gm5256	-3.64258	-3.91624	-3.73117
ENSMUSG00000099707	Gm8883	-4.05007	-4.23561	-4.83185
ENSMUSG00000101211	Gm28818	-2.81451	-2.69713	-2.76538
ENSMUSG00000101848	4933417E11Rik	-3.79309	-4.29502	-4.29249
ENSMUSG00000059483	Gm5528	-4.35022	-3.94655	-4.57434
ENSMUSG00000101496	Gm8885	-2.48654	-2.39085	-2.1786
ENSMUSG00000102123	Gm4319	-4.83185	-4.62635	-4.24549
ENSMUSG00000039395	Mreg	-0.0514312	-0.074074	0.154341
ENSMUSG00000097131	D230017M19Rik	-4.07051	-3.05885	-4.83185
ENSMUSG00000026189	Pecr	2.54065	2.2845	2.05728
ENSMUSG00000026188	Tmem169	-1.96788	-1.33703	-3.47165
ENSMUSG00000026187	Xrcc5	3.91189	3.48907	3.51254
ENSMUSG00000039372	March4	-3.73977	-4.0496	-3.85225
ENSMUSG00000085812	Gm15843	-3.85353	-3.11066	-3.491
ENSMUSG00000039354	Smarcal1	4.6255	4.35965	4.52334
ENSMUSG00000046330	Rpl37a	7.97983	7.73976	7.67623
ENSMUSG00000039323	Igfbp2	2.74782	2.55037	2.54328
ENSMUSG00000026185	Igfbp5	3.11384	3.37587	2.45537
ENSMUSG00000101112	Gm29185	-4.83185	-4.57684	-4.83185
ENSMUSG00000100044	Gm9553	-4.83185	-4.68226	-4.83185
ENSMUSG00000100444	C530043A13Rik	-4.47019	-4.83185	-4.83185
ENSMUSG00000100301	6030407O03Rik	-4.59841	-4.68802	-4.49237
ENSMUSG00000101344	Gm29183	-4.83185	-4.83185	-4.83185
ENSMUSG00000055322	Tns1	10.4107	9.55938	10.743
ENSMUSG00000061815	Rufy4	1.19202	0.968286	1.8591
ENSMUSG00000026180	Cxcr2	-3.89491	-4.83185	-4.57434
ENSMUSG00000048480	Cxcr1	-4.83185	-4.83185	-4.69445
ENSMUSG00000006304	Arpc2	7.6889	7.78994	7.90679
ENSMUSG00000064272	Gpbar1	-4.69988	-4.30909	-4.83185
ENSMUSG00000006299	Aamp	6.86084	6.87856	6.78194
ENSMUSG00000026179	Pnkd	4.1405	4.09477	3.48013
ENSMUSG00000006301	Tmbim1	6.53493	6.37621	6.94684
ENSMUSG00000099931	Gm29358	-4.59841	-3.68071	-4.68059
ENSMUSG00000073650	Catip	0.585718	0.869133	-0.120222
ENSMUSG00000026177	Slc11a1	2.52595	2.61981	1.55659
ENSMUSG00000026176	Ctdsp1	6.88267	6.83104	6.9015
ENSMUSG00000026175	Vil1	-3.40392	-3.4032	-2.44696
ENSMUSG00000033364	Usp37	3.54846	3.74304	3.83324
ENSMUSG00000026174	Cnot9	4.70943	4.68023	4.82213
ENSMUSG00000026173	Plcd4	-2.97051	-3.55015	-3.22
ENSMUSG00000026135	Zfp142	5.0334	5.04724	4.92576
ENSMUSG00000026172	Bcs1l	3.57149	3.29112	3.31902
ENSMUSG00000026171	Rnf25	4.27016	4.59863	4.90888
ENSMUSG00000033276	Stk36	2.78315	2.89403	2.63116
ENSMUSG00000033257	Ttll4	4.50263	4.52319	4.64199
ENSMUSG00000026170	Cyp27a1	2.31435	1.68898	2.05367
ENSMUSG00000006542	Prkag3	-2.46917	-4.03622	-2.18472
ENSMUSG00000033227	Wnt6	-0.636445	-0.432145	-1.51906
ENSMUSG00000026167	Wnt10a	-1.85411	-3.24102	-3.23014
ENSMUSG00000090071	Cdk5r2	-3.03054	-2.48029	-3.61787
ENSMUSG00000006546	Cryba2	-4.83185	-4.83185	-4.83185
ENSMUSG00000047021	Cfap65	-4.83185	-4.83185	-4.83185
ENSMUSG00000006538	Ihh	-4.41719	-3.36667	-3.94584
ENSMUSG00000026162	Nhej1	0.716151	0.779481	0.34052
ENSMUSG00000026205	Slc23a3	-2.75505	-1.51416	-1.94926
ENSMUSG00000033159	Cnppd1	6.36117	6.24933	6.5949
ENSMUSG00000049339	Fam134a	6.24677	6.09494	6.26059
ENSMUSG00000026197	Zfand2b	3.64395	3.43793	3.71936
ENSMUSG00000026198	Abcb6	-1.70257	-1.54155	-1.29471
ENSMUSG00000033124	Atg9a	5.52659	5.57464	5.66205
ENSMUSG00000026199	Ankzf1	4.52111	4.73725	4.26821
ENSMUSG00000026200	Glb1l	4.27101	4.19939	4.27628
ENSMUSG00000026201	Stk16	5.08255	4.94937	5.20656
ENSMUSG00000026202	Tuba4a	4.52174	4.45489	4.50842
ENSMUSG00000096094	A630095N17Rik	-4.83185	-4.67522	-4.48407
ENSMUSG00000026203	Dnajb2	5.16847	5.13165	5.21968
ENSMUSG00000026204	Ptprn	6.66991	7.08866	7.38395
ENSMUSG00000033061	Resp18	-4.83185	-4.83185	-4.83185
ENSMUSG00000026209	Dnpep	6.42522	6.56319	6.18851
ENSMUSG00000026208	Des	6.35775	6.29054	5.60729
ENSMUSG00000026207	Speg	5.52607	5.64754	5.23686
ENSMUSG00000033021	Gmppa	6.08106	6.29368	5.93807
ENSMUSG00000033007	Asic4	-4.4039	-4.83185	-4.83185
ENSMUSG00000032997	Chpf	6.79353	6.80695	7.03523
ENSMUSG00000026211	Obsl1	5.66901	5.92617	5.21765
ENSMUSG00000051703	Tmem198	0.721207	0.521876	0.760851
ENSMUSG00000032968	Inha	2.10119	2.28735	2.32579
ENSMUSG00000026213	Stk11ip	4.14916	4.07519	4.06591
ENSMUSG00000006576	Slc4a3	4.3789	4.68376	3.75204
ENSMUSG00000082528	Gm15182	-4.83185	-4.71466	-4.83185
ENSMUSG00000082012	Gm5257	-4.83185	-4.71466	-4.69445
ENSMUSG00000100534	Gm816	-4.83185	-4.83185	-4.56738
ENSMUSG00000026235	Epha4	4.14254	4.99991	2.93617
ENSMUSG00000101849	Gm28386	-2.95552	-1.84876	-4.83185
ENSMUSG00000101506	Gm28385	-4.83185	-4.83185	-4.83185
ENSMUSG00000004872	Pax3	-2.49737	-2.24914	-2.18168
ENSMUSG00000032908	Sgpp2	-4.83185	-4.83185	-4.83185
ENSMUSG00000026245	Farsb	4.99927	4.81448	5.12043
ENSMUSG00000012187	Mogat1	-4.23128	-4.83185	-3.91662
ENSMUSG00000032883	Acsl3	3.61341	3.49592	3.57088
ENSMUSG00000079470	Utp14b	1.4013	0.847934	1.33726
ENSMUSG00000099377	Gm6159	-2.46287	-1.98772	-2.3853
ENSMUSG00000099706	Gm29536	-4.54138	-4.83185	-3.66487
ENSMUSG00000047330	Kcne4	8.7972	8.71296	9.06684
ENSMUSG00000101324	Gm29187	-1.05499	-0.604434	-1.28257
ENSMUSG00000072978	Gm5830	-2.17498	-2.69227	-2.1386
ENSMUSG00000050711	Scg2	-1.88937	-1.71915	-2.20499
ENSMUSG00000054702	Ap1s3	-0.182119	0.127177	0.388106
ENSMUSG00000073643	Wdfy1	3.75827	4.4734	5.08246
ENSMUSG00000026248	Mrpl44	3.82028	3.80438	4.08857
ENSMUSG00000026249	Serpine2	5.97137	6.32156	5.94924
ENSMUSG00000067106	Gm5529	-1.8333	-2.78832	-1.68284
ENSMUSG00000100397	Gm28071	-4.17238	-4.71466	-4.34667
ENSMUSG00000043230	Fam124b	-2.7742	-3.14679	-2.89576
ENSMUSG00000004364	Cul3	7.13052	6.71514	7.3724
ENSMUSG00000101722	Gm29125	-3.37482	-4.55546	-2.73545
ENSMUSG00000090637	Gm6189	-4.70249	-4.83185	-3.96714
ENSMUSG00000110100	Gm45261	-4.24035	-4.68802	-1.69581
ENSMUSG00000038608	Dock10	6.89112	5.87257	7.9364
ENSMUSG00000054976	Nyap2	-4.83185	-4.67522	-4.83185
ENSMUSG00000101986	Gm6198	-4.70249	-4.83185	-4.83185
ENSMUSG00000087008	Gm5530	-2.91834	-3.17829	-2.16237
ENSMUSG00000100561	Gm7516	-3.87644	-4.56637	-4.0303
ENSMUSG00000055980	Irs1	3.61883	3.4781	3.11939
ENSMUSG00000022591	Gm9747	-3.99143	-4.52563	-4.41838
ENSMUSG00000026142	Rhbdd1	5.17407	5.56471	5.58025
ENSMUSG00000067158	Col4a4	-0.425976	0.102368	0.303762
ENSMUSG00000079465	Col4a3	-0.586486	-0.0521248	-1.08292
ENSMUSG00000097564	C430014B12Rik	-1.82969	-1.37279	-1.45069
ENSMUSG00000026150	Mff	5.54792	5.78499	5.38495
ENSMUSG00000101450	Gm28941	-1.593	-1.7461	-2.1023
ENSMUSG00000026149	Tm4sf20	-4.83185	-4.83185	-4.83185
ENSMUSG00000100744	Gm17764	-4.83185	-4.83185	-4.51487
ENSMUSG00000026159	Agfg1	6.02505	6.31972	5.92525
ENSMUSG00000101784	Gm7553	-4.69656	-4.31165	-4.43417
ENSMUSG00000038496	Slc19a3	-0.597413	0.199019	-0.828632
ENSMUSG00000100432	Gm7539	-4.47549	-4.62635	-4.83185
ENSMUSG00000026166	Ccl20	-4.47218	-3.02624	-2.23176
ENSMUSG00000101173	Gm29519	-4.83185	-4.68226	-4.69445
ENSMUSG00000053161	Daw1	-4.83185	-4.58548	-4.83185
ENSMUSG00000101896	Gm6244	-4.83185	-4.83185	-4.83185
ENSMUSG00000026163	Sphkap	-1.9756	-2.39276	-2.2139
ENSMUSG00000079140	Gm6374	-3.95158	-4.46972	-3.90977
ENSMUSG00000045658	Pid1	5.60597	4.66906	5.75294
ENSMUSG00000036766	Dner	-0.912421	-2.40131	-0.725183
ENSMUSG00000026219	Trip12	7.96153	8.28172	8.22644
ENSMUSG00000073633	Fbxo36	1.37787	1.95381	1.38532
ENSMUSG00000026220	Slc16a14	-3.62462	-4.49625	-3.90245
ENSMUSG00000096802	Gm15433	-1.96926	-0.0833416	1.32986
ENSMUSG00000099693	Gm29284	-4.61488	-4.68226	-4.01876
ENSMUSG00000052477	C130026I21Rik	-0.543129	0.490734	1.93253
ENSMUSG00000064281	Rpl19-ps1	-0.621153	-0.704463	-0.440488
ENSMUSG00000061852	Gm7582	-3.12756	-1.88509	-0.305488
ENSMUSG00000089976	Gm2389	-4.83185	-4.42021	-4.4225
ENSMUSG00000101279	Gm18342	-4.57792	-3.81577	-3.2472
ENSMUSG00000089844	A530032D15Rik	-2.87335	-0.887126	0.785673
ENSMUSG00000073631	Gm10553	-4.83185	-4.16737	-4.83185
ENSMUSG00000090128	Gm16038	-4.83185	-4.56637	-4.17295
ENSMUSG00000091199	Gm2619	-0.540958	0.84767	2.69789
ENSMUSG00000089716	Gm6264	-4.5672	-4.44045	-4.69445
ENSMUSG00000079457	Gm7609	-1.88441	0.735354	3.31362
ENSMUSG00000079455	Gm16026	-4.34017	-3.21725	-2.20327
ENSMUSG00000089652	Gm16025	-3.40241	-3.91422	-2.7994
ENSMUSG00000089937	Gm7281	-3.61189	-2.46075	-1.85605
ENSMUSG00000096292	Gm2666	-3.67433	-2.41462	-1.37633
ENSMUSG00000101751	Gm2427	-4.4039	-3.67155	-3.2931
ENSMUSG00000089714	Gm16092	-2.80574	-3.04659	-2.57339
ENSMUSG00000090186	Gm7592	-1.97331	-0.809474	1.17179
ENSMUSG00000094127	G530012D18Rik	-4.22938	-4.42895	-3.84187
ENSMUSG00000070034	Sp110	3.77963	5.58395	7.0181
ENSMUSG00000070031	Sp140	4.78697	5.88634	6.90349
ENSMUSG00000026222	Sp100	6.09059	7.36206	8.57244
ENSMUSG00000052760	A630001G21Rik	1.79894	1.95642	2.53859
ENSMUSG00000100217	9930111H07Rik	-4.70729	-4.83185	-4.83185
ENSMUSG00000036707	Cab39	6.26837	6.2998	6.59997
ENSMUSG00000026223	Itm2c	8.17648	8.88395	8.86514
ENSMUSG00000026224	4933407L21Rik	-2.75073	-2.42263	-4.83185
ENSMUSG00000049608	Gpr55	-2.50579	-1.40784	-3.00184
ENSMUSG00000099342	Gm18180	-2.1562	-2.13715	-2.2559
ENSMUSG00000026227	2810459M11Rik	-4.69656	-3.52143	-4.83185
ENSMUSG00000026229	Psmd1	6.35685	6.52072	6.31831
ENSMUSG00000026228	Htr2b	-4.53234	-1.78803	-3.59602
ENSMUSG00000094638	Gm21972	-4.83185	-4.83185	-4.83185
ENSMUSG00000062590	Armc9	3.60615	3.28227	3.6501
ENSMUSG00000079445	B3gnt7	-3.66867	-3.77597	-4.16115
ENSMUSG00000026234	Ncl	8.39645	8.16857	8.46415
ENSMUSG00000073627	C130036L24Rik	-0.429541	-0.483192	-0.871535
ENSMUSG00000110510	Gm45908	-4.83185	-4.83185	-4.36933
ENSMUSG00000026237	Nmur1	-4.70249	-4.68226	-4.83185
ENSMUSG00000036574	Tex44	-4.52133	-4.83185	-4.83185
ENSMUSG00000026238	Ptma	8.27023	8.13323	8.47212
ENSMUSG00000026239	Pde6d	4.76657	4.85988	4.51137
ENSMUSG00000026240	Cops7b	3.43423	3.40471	3.42078
ENSMUSG00000026241	Nppc	-2.55372	-3.43737	-3.83852
ENSMUSG00000053333	Dis3l2	3.46311	3.27411	3.45775
ENSMUSG00000100225	Gm29097	-4.4039	-4.83185	-4.83185
ENSMUSG00000100768	Gm29055	-4.83185	-4.83185	-4.67083
ENSMUSG00000084106	Gm6136	2.57468	2.2737	2.29193
ENSMUSG00000101940	Akp-ps1	-3.91261	-4.07831	-4.32391
ENSMUSG00000101625	Gm29371	-4.83185	-4.55546	-4.83185
ENSMUSG00000079440	Alpi	-4.83185	-4.83185	-4.83185
ENSMUSG00000036500	Akp3	-4.53234	-4.83185	-4.83185
ENSMUSG00000099839	Gm29374	-4.83185	-4.83185	-4.51745
ENSMUSG00000026247	Ecel1	0.218418	-1.71946	-0.937357
ENSMUSG00000036480	Prss56	-4.46473	-4.10038	-4.17978
ENSMUSG00000026251	Chrnd	-4.45786	-4.37288	-4.83185
ENSMUSG00000026253	Chrng	-4.83185	-4.83185	-4.83185
ENSMUSG00000026254	Eif4e2	6.20708	6.26384	6.27166
ENSMUSG00000026255	Efhd1	-2.08703	-2.71574	-1.51055
ENSMUSG00000048000	Gigyf2	6.46521	6.43367	6.34132
ENSMUSG00000079436	Kcnj13	-4.83185	-4.62635	-4.5952
ENSMUSG00000026259	Ngef	-2.685	-1.23987	-3.29258
ENSMUSG00000079434	Neu2	-4.57792	-4.67522	-2.73582
ENSMUSG00000091123	Gm17181	-4.56459	-4.37997	-4.6759
ENSMUSG00000090994	Gm6153	-4.34448	-4.68802	-3.96112
ENSMUSG00000026288	Inpp5d	3.10537	3.38677	3.30788
ENSMUSG00000026289	Atg16l1	4.73828	4.81277	4.7651
ENSMUSG00000056055	Sag	-2.34345	-2.46815	-2.41007
ENSMUSG00000070738	Dgkd	4.83968	4.79261	4.83207
ENSMUSG00000005501	Usp40	5.2343	5.2885	5.17729
ENSMUSG00000084021	Gm5832	-3.83654	-4.55802	-4.33769
ENSMUSG00000092220	Gm20528	-1.99069	-2.92822	-2.20137
ENSMUSG00000090175	Ugt1a9	-4.60747	-4.83185	-4.83185
ENSMUSG00000089675	Ugt1a8	-4.83185	-4.62635	-4.83185
ENSMUSG00000090124	Ugt1a7c	5.69316	5.39123	5.55016
ENSMUSG00000090145	Ugt1a6b	1.54577	0.768653	0.775748
ENSMUSG00000084195	Gm15372	-4.83185	-4.83185	-4.83185
ENSMUSG00000081261	Gm15370	-4.83185	-4.22933	-4.67083
ENSMUSG00000054545	Ugt1a6a	-0.427099	-1.93592	-1.8878
ENSMUSG00000081602	Gm15369	-4.69988	-4.83185	-4.83185
ENSMUSG00000082513	Gm15374	-4.46818	-4.83185	-4.83185
ENSMUSG00000082677	Gm15371	-4.83185	-4.83185	-4.83185
ENSMUSG00000089943	Ugt1a5	-4.83185	-4.83185	-4.05284
ENSMUSG00000081488	Gm15368	-3.53595	-4.83185	-4.83185
ENSMUSG00000083277	Gm15376	-4.69988	-4.55546	-4.57434
ENSMUSG00000090171	Ugt1a2	-4.61488	-4.83185	-4.83185
ENSMUSG00000081984	Dnajb3	-0.3089	1.08206	0.147077
ENSMUSG00000089960	Ugt1a1	-2.81346	-4.29502	-4.52463
ENSMUSG00000079429	Mroh2a	-1.3222	-2.0227	-2.19182
ENSMUSG00000044783	Hjurp	6.93992	6.10766	6.25822
ENSMUSG00000062310	Glrp1	-3.98276	-4.00944	-4.32064
ENSMUSG00000100798	Gm19589	-4.83185	-4.83185	-4.83185
ENSMUSG00000049866	Arl4c	2.1765	2.69988	2.27039
ENSMUSG00000097398	Platr5	-4.83185	-4.3852	-4.83185
ENSMUSG00000099544	Gm18699	-4.57792	-4.68226	-4.53343
ENSMUSG00000036206	Sh3bp4	3.85275	4.26542	4.06555
ENSMUSG00000102083	Gm5259	-4.70249	-4.83185	-4.54319
ENSMUSG00000055013	Agap1	6.64188	5.77508	6.4007
ENSMUSG00000101662	Gm28499	-3.09054	-4.58548	-3.44872
ENSMUSG00000034486	Gbx2	-0.750964	3.05549	-1.23885
ENSMUSG00000092627	D130058E05Rik	0.427488	2.79725	-1.79668
ENSMUSG00000026301	Iqca	-4.69656	-4.14583	-4.12721
ENSMUSG00000100850	4930434B07Rik	-4.83185	-4.83185	-4.83185
ENSMUSG00000044337	Ackr3	6.66693	7.24878	7.27042
ENSMUSG00000101951	Gm28721	-4.4113	-4.58548	-4.5599
ENSMUSG00000101028	Gm28723	-2.56881	-3.04185	-1.44157
ENSMUSG00000101997	Gm28722	-4.83185	-4.20649	-4.27592
ENSMUSG00000034432	Cops8	5.35542	5.47604	5.49729
ENSMUSG00000056128	Gm9991	-3.85865	-4.44045	-4.49237
ENSMUSG00000048126	Col6a3	9.28782	9.00547	8.22985
ENSMUSG00000026303	Mlph	-0.310893	-0.807219	0.0611225
ENSMUSG00000026304	Rab17	-4.83185	-4.58548	-4.5599
ENSMUSG00000026305	Lrrfip1	6.40714	6.50327	6.62351
ENSMUSG00000070732	Rbm44	-2.386	-3.61107	-1.68198
ENSMUSG00000100018	Gm7776	-4.07836	-4.14359	-2.94705
ENSMUSG00000034353	Ramp1	2.17985	1.44047	0.806606
ENSMUSG00000034343	Ube2f	5.63493	5.2868	5.61132
ENSMUSG00000083064	Gm7785	-1.10658	-1.10171	-1.19185
ENSMUSG00000026307	Scly	5.7933	5.62027	6.08739
ENSMUSG00000049515	Espnl	-2.37429	-2.44574	-2.76662
ENSMUSG00000026308	Klhl30	-4.29881	-4.23189	-3.10249
ENSMUSG00000047443	Erfe	1.05949	0.0434171	0.805411
ENSMUSG00000026309	Ilkap	5.17571	5.08871	5.11684
ENSMUSG00000067071	Hes6	4.15596	4.1289	4.15364
ENSMUSG00000055866	Per2	4.25302	4.38368	4.45074
ENSMUSG00000034292	Traf3ip1	3.50546	3.42171	3.68215
ENSMUSG00000026311	Asb1	3.58503	3.68388	3.62664
ENSMUSG00000101705	Gm28380	-4.83185	-4.83185	-4.83185
ENSMUSG00000007805	Twist2	4.09762	3.85792	4.13931
ENSMUSG00000101414	Gm29101	-2.53282	-4.22989	-3.91129
ENSMUSG00000026313	Hdac4	4.52086	4.84513	4.72458
ENSMUSG00000096941	Gm26720	-4.69988	-4.27737	-4.5599
ENSMUSG00000026260	Ndufa10	5.82236	5.48344	5.74896
ENSMUSG00000042849	Olfr1414	-4.83185	-4.83185	-4.83185
ENSMUSG00000063583	Olfr1410	-4.60347	-4.83185	-4.83185
ENSMUSG00000061616	Olfr12	-4.83185	-4.71466	-4.83185
ENSMUSG00000073616	Cops9	4.73082	4.40354	4.30889
ENSMUSG00000044055	Otos	-3.77228	-4.48252	-4.5599
ENSMUSG00000034220	Gpc1	5.19948	5.97225	5.41335
ENSMUSG00000034212	Ankmy1	-2.6663	-2.22142	-1.77791
ENSMUSG00000047067	Dusp28	0.674613	2.34692	2.66769
ENSMUSG00000026269	Rnpepl1	5.39276	5.61228	5.91274
ENSMUSG00000026270	Capn10	3.91647	3.886	4.25334
ENSMUSG00000026271	Gpr35	5.04617	5.3983	5.8709
ENSMUSG00000045091	Aqp12	-4.83185	-4.83185	-4.5952
ENSMUSG00000014602	Kif1a	6.3002	6.59261	5.08211
ENSMUSG00000101378	Gm28086	-4.41719	-4.83185	-4.83185
ENSMUSG00000026272	Agxt	0.17593	0.0205808	0.0162052
ENSMUSG00000034159	2310007B03Rik	-3.45968	-3.09277	-2.5141
ENSMUSG00000084989	Crocc2	3.023	1.8077	1.76201
ENSMUSG00000047793	Sned1	9.67553	8.61692	8.89388
ENSMUSG00000026273	Mterf4	3.26783	3.30444	3.14796
ENSMUSG00000100351	Gm7867	-4.05329	-4.31165	-4.0207
ENSMUSG00000026274	Pask	3.47778	2.5234	3.33205
ENSMUSG00000026275	Ppp1r7	5.52471	5.36762	5.7413
ENSMUSG00000034107	Ano7	-1.30289	-2.71646	-1.85789
ENSMUSG00000034088	Hdlbp	9.55932	9.77812	9.23871
ENSMUSG00000090489	Gm17415	-4.02682	-3.92311	-3.27991
ENSMUSG00000026276	Sept2	0.78113	0.879957	0.422772
ENSMUSG00000034066	Farp2	3.53356	3.05936	3.45638
ENSMUSG00000026277	Stk25	6.55319	6.6345	6.3581
ENSMUSG00000026278	Bok	4.51684	4.43828	4.22166
ENSMUSG00000026279	Thap4	4.6517	4.92082	4.77364
ENSMUSG00000026280	Atg4b	5.36203	5.42058	5.40073
ENSMUSG00000026281	Dtymk	4.2112	3.49657	4.08209
ENSMUSG00000026283	Ing5	3.92034	3.89269	3.98952
ENSMUSG00000073609	D2hgdh	3.72064	3.60751	3.45251
ENSMUSG00000094651	Gal3st2	0.500612	1.4488	1.72783
ENSMUSG00000101660	Gm18666	-4.70729	-4.67522	-4.83185
ENSMUSG00000093805	Gm9994	-4.70729	-4.52563	-4.67083
ENSMUSG00000099624	Gm7889	-4.69988	-4.83185	-4.83185
ENSMUSG00000073608	Gm6086	-4.83185	-4.83185	-4.68059
ENSMUSG00000026285	Pdcd1	-4.59841	-4.49537	-4.83185
ENSMUSG00000100347	Gm7895	-2.26145	-2.14965	-2.61405
ENSMUSG00000099592	Gm5264	-4.47959	-4.42884	-4.40635
ENSMUSG00000051185	Fam174a	3.70507	3.83853	3.82694
ENSMUSG00000081051	Gm15427	4.08049	3.95679	3.8868
ENSMUSG00000040710	St8sia4	1.60901	2.42211	0.782421
ENSMUSG00000100777	4930598F16Rik	-4.60347	-4.83185	-4.83185
ENSMUSG00000100362	Gm1833	-4.83185	-4.83185	-4.68059
ENSMUSG00000040693	Slco4c1	-4.83185	-4.83185	-4.6759
ENSMUSG00000100454	Gm28901	-4.53234	-4.83185	-4.83185
ENSMUSG00000044757	Gm6430	-2.30032	-2.40283	-2.46765
ENSMUSG00000044768	D1Ertd622e	2.61308	2.77139	3.3735
ENSMUSG00000040648	Ppip5k2	4.49632	4.60785	4.43951
ENSMUSG00000026333	Gin1	1.64502	1.14685	1.27908
ENSMUSG00000026335	Pam	8.58986	8.63107	8.43708
ENSMUSG00000089782	Gm3531	0.614104	0.495413	0.69874
ENSMUSG00000089706	B230216N24Rik	-2.09392	-1.81065	-2.31164
ENSMUSG00000100182	1810006J02Rik	-4.1909	-4.22989	-4.83185
ENSMUSG00000100711	Gm29461	-4.60747	-4.83185	-4.49237
ENSMUSG00000097608	Gm7952	-4.70729	-4.83185	-4.83185
ENSMUSG00000099634	Gm29462	-3.17477	-3.95218	-3.49193
ENSMUSG00000089791	Gm3555	-3.34323	-2.44005	-3.52032
ENSMUSG00000100009	Gm7967	-2.55818	-1.85934	-3.98798
ENSMUSG00000099686	Gm29460	-4.35698	-4.50572	-4.83185
ENSMUSG00000067028	Cntnap5b	-4.37099	-4.83185	-4.83185
ENSMUSG00000082431	Tdpx-ps1	-1.5667	-1.68449	-0.965223
ENSMUSG00000099835	Gm29668	-1.03545	-0.89491	-0.877535
ENSMUSG00000100794	Gm29667	-2.88131	-2.40163	-2.17435
ENSMUSG00000100222	Psmb6-ps2	-4.83185	-4.07898	-4.67083
ENSMUSG00000100349	Gm28188	-3.62912	-3.99767	-4.5385
ENSMUSG00000099375	Gm28187	-2.00149	-1.97712	-3.10034
ENSMUSG00000099989	Gm20281	-4.69656	-4.68802	-4.83185
ENSMUSG00000099469	Gm29141	-4.83185	-4.83185	-4.35951
ENSMUSG00000047496	Rnf152	0.372121	2.62124	1.54698
ENSMUSG00000067017	Gm3608	1.22074	1.45373	1.41014
ENSMUSG00000056536	Pign	5.40059	5.50926	5.59039
ENSMUSG00000100672	Gm28404	-4.46473	-4.34909	-4.83185
ENSMUSG00000101219	Gm20302	-2.91884	-3.02067	-3.90977
ENSMUSG00000026319	2310035C23Rik	4.6614	4.60668	4.68337
ENSMUSG00000101330	Gm10193	-3.56481	-3.72424	-3.80225
ENSMUSG00000026321	Tnfrsf11a	2.37404	2.13492	2.86218
ENSMUSG00000099448	Gm18801	-4.83185	-4.83185	-4.51745
ENSMUSG00000099843	Gm7160	0.784504	0.885843	1.22779
ENSMUSG00000038866	Zcchc2	5.22952	5.63713	6.33132
ENSMUSG00000097612	Gm26509	-4.47384	-4.67522	-3.07403
ENSMUSG00000101583	Gm20753	-3.24049	-4.09741	-3.29794
ENSMUSG00000044340	Phlpp1	5.36678	4.80829	5.88768
ENSMUSG00000100247	A530053M12Rik	-4.70249	-4.41512	-4.83185
ENSMUSG00000099604	Gm6651	-4.60747	-4.83185	-4.6759
ENSMUSG00000057329	Bcl2	3.68261	3.98096	3.45276
ENSMUSG00000009905	Kdsr	5.64118	5.18239	5.6059
ENSMUSG00000009907	Vps4b	5.97335	6.00351	6.13016
ENSMUSG00000067006	Serpinb5	-3.87432	-3.65225	-3.57398
ENSMUSG00000059956	Serpinb12	-4.69988	-4.32546	-4.83185
ENSMUSG00000058017	Serpinb3d	-4.83185	-4.83185	-4.83185
ENSMUSG00000026327	Serpinb11	-4.83185	-4.49537	-4.68059
ENSMUSG00000067001	Serpinb7	0.132712	-1.62445	-2.39029
ENSMUSG00000062345	Serpinb2	5.39607	6.72281	6.15123
ENSMUSG00000092572	Serpinb10	-4.70729	-4.83185	-4.83185
ENSMUSG00000026315	Serpinb8	4.84621	3.36547	4.2785
ENSMUSG00000100457	D830032E09Rik	-4.34214	-4.83185	-4.83185
ENSMUSG00000100041	Gm5702	-4.83185	-4.83185	-4.83185
ENSMUSG00000101097	Gm6679	-4.83185	-4.83185	-4.83185
ENSMUSG00000100025	Gm8141	-2.92943	-2.80478	-3.02465
ENSMUSG00000099926	Gm6693	-4.83185	-4.71466	-4.83185
ENSMUSG00000047216	Cdh19	-2.94228	-3.80097	-4.29249
ENSMUSG00000100555	Gm8173	-3.83088	-4.67522	-4.1017
ENSMUSG00000038702	Dsel	4.46177	4.45312	3.90106
ENSMUSG00000101875	Gm6028	-4.24946	-3.96684	-3.89905
ENSMUSG00000099732	Gm17752	-4.83185	-4.68226	-4.83185
ENSMUSG00000101220	Gm6717	-4.83185	-4.83185	-4.67083
ENSMUSG00000101687	Gm4854	-4.83185	-4.71466	-4.83185
ENSMUSG00000070695	Cntnap5a	-1.27691	-1.54271	-0.31834
ENSMUSG00000099534	Gm28169	-4.83185	-4.68226	-4.68059
ENSMUSG00000101363	Gm29490	-4.83185	-4.83185	-4.83185
ENSMUSG00000099870	Gm7200	-4.83185	-4.68226	-4.6759
ENSMUSG00000026374	Tsn	5.89303	5.76583	5.55549
ENSMUSG00000026377	Nifk	4.65104	4.53609	4.96578
ENSMUSG00000064302	Clasp1	6.38043	6.54019	6.1491
ENSMUSG00000026380	Tfcp2l1	1.98739	-1.16438	1.73759
ENSMUSG00000048402	Gli2	4.38628	4.05507	3.80024
ENSMUSG00000097408	Gm26831	-4.46473	-4.67522	-4.17318
ENSMUSG00000100767	Gm3508	-4.83185	-4.41512	-4.52463
ENSMUSG00000101179	Gm29455	-4.83185	-4.83185	-4.5952
ENSMUSG00000037035	Inhbb	6.79223	7.12684	6.11385
ENSMUSG00000004451	Ralb	5.88806	5.81859	6.03166
ENSMUSG00000098923	Tmem185b	3.83562	3.89663	4.07569
ENSMUSG00000101731	3830432H09Rik	-4.83185	-4.32546	-4.83185
ENSMUSG00000026383	Epb41l5	2.24207	2.22131	1.97011
ENSMUSG00000026384	Ptpn4	3.07872	3.05203	2.98264
ENSMUSG00000100636	Gm3551	-4.47019	-4.83185	-4.83185
ENSMUSG00000101224	Gm28209	-4.83185	-4.68226	-4.83185
ENSMUSG00000036975	Tmem177	2.62756	2.25548	2.25868
ENSMUSG00000036962	Cfap221	-4.69988	-4.3373	-4.83185
ENSMUSG00000026387	Sctr	-4.59841	-4.34666	-4.42563
ENSMUSG00000050777	Tmem37	3.51896	3.1781	3.48486
ENSMUSG00000026385	Dbi	6.86018	5.40974	6.31733
ENSMUSG00000026388	3110009E18Rik	-0.0992912	-0.564743	-0.856054
ENSMUSG00000026389	Steap3	6.19834	4.90637	4.65742
ENSMUSG00000036907	C1ql2	-4.69656	-4.68802	-4.69445
ENSMUSG00000026390	Marco	3.58663	3.11726	3.10961
ENSMUSG00000058665	En1	5.18528	4.22846	4.97598
ENSMUSG00000099957	2610027F03Rik	-4.31299	-4.17012	-4.02152
ENSMUSG00000101386	Gm29346	-3.93683	-4.83185	-3.90793
ENSMUSG00000101922	Gm29345	-4.46473	-4.48288	-4.83185
ENSMUSG00000099336	Gm29348	-4.60747	-4.83185	-4.83185
ENSMUSG00000100979	Gm29347	-4.54138	-4.83185	-4.83185
ENSMUSG00000097881	Celrr	-2.80772	-4.68802	-3.63604
ENSMUSG00000003721	Insig2	5.06599	5.33605	5.02504
ENSMUSG00000101791	2210011K15Rik	-3.56149	-3.95519	-4.42563
ENSMUSG00000026339	Ccdc93	5.77446	5.30348	5.38172
ENSMUSG00000083582	Gm15393	-4.69656	-4.83185	-4.69445
ENSMUSG00000050534	Htr5b	-4.45786	-4.37997	-4.83185
ENSMUSG00000001674	Ddx18	4.828	4.81433	4.97991
ENSMUSG00000100913	Gm8392	-3.92866	-4.4142	-4.69445
ENSMUSG00000100405	Gm28911	-2.9328	-3.09312	-3.38208
ENSMUSG00000036815	Dpp10	-4.70729	-4.31175	-4.68059
ENSMUSG00000026341	Actr3	7.50073	7.59571	7.58122
ENSMUSG00000026342	Slc35f5	5.96102	5.81138	6.00135
ENSMUSG00000026343	Gpr39	3.39357	3.81953	2.76125
ENSMUSG00000026344	Lypd1	1.88358	1.64996	0.514798
ENSMUSG00000049690	Nckap5	1.26434	0.830565	1.19419
ENSMUSG00000036155	Mgat5	4.94841	5.27937	4.79692
ENSMUSG00000099471	Gm8451	2.83802	2.60932	2.73294
ENSMUSG00000026347	Tmem163	-3.52443	-4.49625	-2.71476
ENSMUSG00000026348	Acmsd	-4.52747	-4.68802	-4.83185
ENSMUSG00000026349	Ccnt2	4.94731	4.90294	5.035
ENSMUSG00000051590	Map3k19	-2.30238	-1.71828	-1.67966
ENSMUSG00000036104	Rab3gap1	5.69868	5.82843	5.92735
ENSMUSG00000036086	Zranb3	3.04945	2.70855	3.22279
ENSMUSG00000058603	Rpl28-ps1	4.30719	4.02293	4.09503
ENSMUSG00000056211	R3hdm1	6.30592	6.56408	6.61569
ENSMUSG00000026353	Ubxn4	6.65043	6.79868	6.80788
ENSMUSG00000026354	Lct	-3.91275	-3.22538	-3.0144
ENSMUSG00000026355	Mcm6	5.34953	4.94543	5.87334
ENSMUSG00000026356	Dars	5.81444	5.90427	5.96352
ENSMUSG00000100078	Gm6170	0.622319	0.621194	0.540535
ENSMUSG00000045382	Cxcr4	1.83277	3.18461	0.611255
ENSMUSG00000042581	Thsd7b	-4.59841	-4.83185	-4.5599
ENSMUSG00000089648	Gm15790	-4.07551	-3.96386	-3.54275
ENSMUSG00000094122	Rpl31-ps9	-2.82921	-2.50305	-2.54769
ENSMUSG00000026401	Cd55b	-4.56459	-4.3852	-4.41611
ENSMUSG00000086825	Gm15675	1.96083	0.638311	1.02829
ENSMUSG00000026399	Cd55	5.7405	4.99527	5.6675
ENSMUSG00000042554	Zp3r	-4.47019	-4.68226	-4.41611
ENSMUSG00000026405	C4bp	1.81246	-0.761771	2.83355
ENSMUSG00000101904	Gm29427	-4.29294	-4.32546	-4.83185
ENSMUSG00000100257	C4bp-ps1	-4.83185	-4.55546	-4.57434
ENSMUSG00000026409	Pfkfb2	3.06347	2.54212	3.18842
ENSMUSG00000046404	Yod1	2.7029	2.67009	2.78625
ENSMUSG00000042510	AA986860	0.800095	0.764141	0.962871
ENSMUSG00000026415	Fcamr	-1.0688	-3.69306	-2.98059
ENSMUSG00000026417	Pigr	-4.83185	-4.83185	-4.42563
ENSMUSG00000042474	Fcmr	-4.48035	-4.83185	-3.63605
ENSMUSG00000026420	Il24	-4.83185	-4.83185	-4.83185
ENSMUSG00000016524	Il19	-2.17605	-4.68802	0.204957
ENSMUSG00000016529	Il10	-4.47019	-4.23561	-3.63355
ENSMUSG00000016528	Mapkapk2	6.68631	6.92552	6.79266
ENSMUSG00000016526	Dyrk3	1.17934	0.782086	1.20291
ENSMUSG00000026427	Eif2d	5.36504	5.26671	5.41326
ENSMUSG00000026430	Rassf5	3.8027	3.81145	3.75838
ENSMUSG00000042349	Ikbke	5.7011	5.36149	5.9764
ENSMUSG00000026425	Srgap2	6.64593	6.51571	6.61568
ENSMUSG00000101778	Gm29488	-3.67043	-4.71466	-4.56738
ENSMUSG00000055184	Fam72a	1.46445	0.632479	1.42019
ENSMUSG00000026432	Avpr1b	-4.53234	-4.83185	-4.68059
ENSMUSG00000095841	Gm8532	-4.83185	-4.83185	-4.83185
ENSMUSG00000004552	Ctse	-4.83185	-4.83185	-4.83185
ENSMUSG00000052688	Rab7b	5.53121	4.93277	5.5554
ENSMUSG00000042268	Slc26a9	-3.21415	-3.81062	-3.59088
ENSMUSG00000042251	Pm20d1	-0.318544	-2.22951	-1.02546
ENSMUSG00000013275	Slc41a1	6.18987	6.50165	6.19657
ENSMUSG00000026433	Rab29	4.67448	4.72942	5.07757
ENSMUSG00000026434	Nucks1	6.46344	5.7736	5.94007
ENSMUSG00000026435	Slc45a3	4.43623	3.80231	4.97882
ENSMUSG00000026436	Elk4	5.41963	5.327	5.48567
ENSMUSG00000059149	Mfsd4a	0.0464884	0.420578	-0.652054
ENSMUSG00000097454	Gm26892	-4.70729	-4.55546	-4.54319
ENSMUSG00000026437	Cdk18	3.72434	3.52736	4.01411
ENSMUSG00000079330	Lemd1	-4.17939	-4.24024	-2.17888
ENSMUSG00000101549	Gm29630	-4.59841	-4.83185	-4.83185
ENSMUSG00000089808	Gm7241	-4.39218	-4.57684	-4.11801
ENSMUSG00000042115	Klhdc8a	0.2304	-0.8148	0.130714
ENSMUSG00000009772	Nuak2	3.29783	3.40535	3.8988
ENSMUSG00000100658	F730311O21Rik	-0.936016	-0.201459	0.186264
ENSMUSG00000042066	Tmcc2	4.47993	4.44053	4.06916
ENSMUSG00000042046	Dstyk	5.13013	5.15069	4.82387
ENSMUSG00000097760	6030442K20Rik	-3.31593	-3.35296	-3.26605
ENSMUSG00000026439	Rbbp5	4.71994	4.60861	4.73333
ENSMUSG00000048174	Tmem81	1.27206	1.46205	1.32212
ENSMUSG00000053024	Cntn2	1.36916	0.594537	-0.945418
ENSMUSG00000026442	Nfasc	6.11912	5.74785	5.55475
ENSMUSG00000026443	Lrrn2	-1.83983	-0.689622	-2.27133
ENSMUSG00000054387	Mdm4	6.12201	6.05468	5.99957
ENSMUSG00000100228	Gm29257	-0.472387	-0.651023	-0.568016
ENSMUSG00000026447	Pik3c2b	-0.425562	-0.385033	-1.19736
ENSMUSG00000046062	Ppp1r15b	6.35025	6.59055	6.72447
ENSMUSG00000041757	Plekha6	0.219856	0.766204	-0.918803
ENSMUSG00000070645	Ren1	-4.83185	-4.83185	-4.83185
ENSMUSG00000070644	Etnk2	-3.20333	-1.87074	-3.60141
ENSMUSG00000070643	Sox13	2.69123	2.86013	2.49376
ENSMUSG00000090553	Snrpe	4.36304	4.20355	4.18656
ENSMUSG00000097014	Gm26706	-3.68382	-4.50572	-3.4221
ENSMUSG00000102976	Zc3h11a	3.99392	3.94078	3.66762
ENSMUSG00000094410	Gm38394	2.46276	2.54346	2.14514
ENSMUSG00000051998	Lax1	-3.57364	-3.00765	-3.92884
ENSMUSG00000026463	Atp2b4	2.16416	2.40687	0.586345
ENSMUSG00000010311	Optc	-0.956817	-0.489721	-0.762403
ENSMUSG00000041577	Prelp	9.82248	9.90189	10.1281
ENSMUSG00000100987	Gm1627	-2.27689	-1.10914	-2.11979
ENSMUSG00000041559	Fmod	3.7334	4.96573	3.475
ENSMUSG00000020423	Btg2	5.22889	5.3429	5.20086
ENSMUSG00000073559	Gm8618	-4.34506	-4.56637	-4.54319
ENSMUSG00000026450	Chit1	-3.97131	-3.08404	-4.20478
ENSMUSG00000064246	Chil1	-3.83698	-3.99153	-4.26517
ENSMUSG00000042451	Mybph	-4.59841	-4.12147	-4.05976
ENSMUSG00000042429	Adora1	-2.50049	-2.56463	-2.77134
ENSMUSG00000026459	Myog	-4.35698	-4.03051	-4.22848
ENSMUSG00000026458	Ppfia4	-0.582285	-1.26889	-1.54741
ENSMUSG00000042305	Tmem183a	4.86817	4.93129	4.92713
ENSMUSG00000050526	4933406M09Rik	-4.83185	-4.68226	-4.83185
ENSMUSG00000026456	Cyb5r1	5.11885	5.7861	5.23295
ENSMUSG00000026457	Adipor1	7.25561	7.40591	7.36785
ENSMUSG00000101061	Platr1	-4.83185	-4.83185	-4.56738
ENSMUSG00000026455	Klhl12	4.22413	4.19089	3.98679
ENSMUSG00000042229	Rabif	4.40334	4.3808	4.28854
ENSMUSG00000096712	Gm15454	-3.38186	-3.75865	-3.60792
ENSMUSG00000101955	Gm29376	-4.21016	-4.83185	-4.2994
ENSMUSG00000046367	Mgat4e	-4.83185	-3.61573	-4.27297
ENSMUSG00000042207	Kdm5b	6.18334	6.89666	6.00225
ENSMUSG00000026452	Syt2	-4.30308	-4.53843	-3.41502
ENSMUSG00000073557	Ppp1r12b	6.86573	5.92353	7.09314
ENSMUSG00000026429	Ube2t	2.51786	0.618664	2.02779
ENSMUSG00000042793	Lgr6	-2.56758	0.578034	-1.84723
ENSMUSG00000097993	Ptprv	-0.881816	-1.91622	-2.37828
ENSMUSG00000031506	Ptpn7	-2.35403	-1.81532	-2.59946
ENSMUSG00000026426	Arl8a	6.34233	6.34567	6.32711
ENSMUSG00000026424	Gpr37l1	-4.59841	-4.83185	-4.83185
ENSMUSG00000079139	Gm4204	4.07441	3.89765	3.57557
ENSMUSG00000003051	Elf3	-2.74053	-2.96438	-3.46711
ENSMUSG00000041926	Rnpep	6.50122	6.31951	7.06367
ENSMUSG00000062580	Timm17a	5.15855	5.13291	5.05934
ENSMUSG00000048096	Lmod1	5.36358	5.46519	4.10511
ENSMUSG00000041889	Shisa4	4.62829	4.35823	4.31609
ENSMUSG00000041879	Ipo9	6.81635	6.79058	6.74854
ENSMUSG00000100620	Gm28277	-4.83185	-4.83185	-4.5952
ENSMUSG00000009418	Nav1	7.26884	7.26057	6.69922
ENSMUSG00000090399	Gm38399	3.08714	3.26836	2.68803
ENSMUSG00000026421	Csrp1	7.56395	8.5279	8.07513
ENSMUSG00000041801	Phlda3	7.1947	7.08336	7.20676
ENSMUSG00000026418	Tnni1	-2.57871	-2.37251	-3.58917
ENSMUSG00000041782	Lad1	-3.09021	-3.54336	-1.92606
ENSMUSG00000026414	Tnnt2	-3.48345	-3.31222	-3.97613
ENSMUSG00000101482	Gm28883	-4.47384	-3.7825	-4.38216
ENSMUSG00000026413	Pkp1	-1.25875	-2.93178	-1.64715
ENSMUSG00000051985	Igfn1	-4.83185	-4.12147	-4.69445
ENSMUSG00000026411	Tmem9	5.36048	5.81849	5.88595
ENSMUSG00000097918	Ascl5	-4.83185	-4.83185	-4.83185
ENSMUSG00000026407	Cacna1s	-4.60747	-4.28161	-4.35951
ENSMUSG00000086264	Gm15850	-2.74137	-1.44876	-2.87171
ENSMUSG00000041642	Kif21b	5.22927	6.44428	5.12684
ENSMUSG00000087230	Mroh3	-4.69988	-4.62635	-4.35951
ENSMUSG00000041605	5730559C18Rik	-0.399897	1.28181	-0.967142
ENSMUSG00000052759	Gpr25	-4.83185	-4.57684	-4.83185
ENSMUSG00000041570	Camsap2	6.08603	6.26336	5.99973
ENSMUSG00000097403	9230116N13Rik	-1.48892	-1.71455	-1.88261
ENSMUSG00000026404	Ddx59	2.32085	2.33794	2.22623
ENSMUSG00000041498	Kif14	4.16966	1.2763	2.57888
ENSMUSG00000099337	Gm29486	-4.19421	-4.83185	-4.83185
ENSMUSG00000101413	Gm29485	-3.42841	-4.21128	-4.08953
ENSMUSG00000104414	Gm37799	-4.83185	-4.44045	-4.83185
ENSMUSG00000097229	Platr23	-4.22938	-4.14616	-3.98499
ENSMUSG00000041483	Zfp281	5.36021	5.72844	5.70664
ENSMUSG00000097113	Gm19705	0.0577596	0.0415614	0.355599
ENSMUSG00000097448	Platr22	-1.73921	-2.53832	-1.7347
ENSMUSG00000104360	Gm8762	-2.47201	-2.10463	-2.50983
ENSMUSG00000103953	Gm29718	-3.74365	-4.31869	-4.06573
ENSMUSG00000026398	Nr5a2	1.81083	1.78419	1.73936
ENSMUSG00000098243	Gm4258	-4.11114	-3.71169	-3.89962
ENSMUSG00000102142	Gm26930	-4.37908	-4.23894	-4.56738
ENSMUSG00000098206	A430106G13Rik	-3.53595	-3.35975	-4.47518
ENSMUSG00000026395	Ptprc	-0.391161	0.290409	0.562439
ENSMUSG00000026393	Nek7	7.3964	7.25469	7.62572
ENSMUSG00000100459	Gm5833	-4.69988	-4.83185	-4.83185
ENSMUSG00000019230	Lhx9	-2.19558	-0.502603	-1.11261
ENSMUSG00000079283	2310009B15Rik	2.38368	2.54632	2.56854
ENSMUSG00000056268	Dennd1b	3.94659	4.32584	5.41
ENSMUSG00000104436	Gm37423	-4.02406	-3.87417	-4.18904
ENSMUSG00000104900	4930596I21Rik	-4.83185	-4.24924	-4.41644
ENSMUSG00000102626	Gm18553	-4.83185	-4.83185	-4.83185
ENSMUSG00000085361	Gm16305	-4.57051	-4.67522	-4.83185
ENSMUSG00000063681	Crb1	-4.4113	-4.83185	-4.83185
ENSMUSG00000033964	Zbtb41	4.37764	4.54857	4.21321
ENSMUSG00000033952	Aspm	5.8308	2.76502	3.49452
ENSMUSG00000026368	F13b	-4.83185	-4.83185	-4.69445
ENSMUSG00000070594	Gm4788	-4.04124	-4.41163	-4.21686
ENSMUSG00000033898	Cfhr2	-3.21514	-4.40587	-4.26895
ENSMUSG00000089991	Gm16332	-1.78258	-2.13059	-1.94695
ENSMUSG00000104496	Gm5837	-1.85516	-1.58644	-1.67127
ENSMUSG00000085867	Gm5834	-3.55266	-3.02502	-2.68322
ENSMUSG00000103691	Gm38019	-4.61488	-4.83185	-4.83185
ENSMUSG00000026365	Cfh	6.87369	6.46629	6.86494
ENSMUSG00000052726	Kcnt2	0.818236	0.240006	0.320688
ENSMUSG00000101795	Gm5835	1.15111	1.04054	1.01069
ENSMUSG00000026361	Cdc73	4.91159	4.8718	4.68567
ENSMUSG00000033849	B3galt2	-4.54138	-4.83185	-4.83185
ENSMUSG00000089640	Gm6397	-3.46329	-3.79899	-2.73816
ENSMUSG00000018196	Glrx2	3.66945	3.67206	3.63726
ENSMUSG00000018199	Trove2	5.34954	5.15452	5.08111
ENSMUSG00000018189	Uchl5	3.50777	3.10249	3.29943
ENSMUSG00000100455	Gm29170	-2.07675	-3.4937	-2.67475
ENSMUSG00000026360	Rgs2	5.61982	5.21703	6.6565
ENSMUSG00000051079	Rgs13	-4.83185	-4.83185	-4.83185
ENSMUSG00000100389	Rbm6-ps2	-4.70249	-4.83185	-4.83185
ENSMUSG00000026358	Rgs1	-2.07454	-1.55913	-1.11096
ENSMUSG00000100441	Gm7266	-2.14439	-2.77187	-2.72262
ENSMUSG00000026357	Rgs18	-4.28522	-4.07045	-4.2391
ENSMUSG00000099617	Gm6550	-4.83185	-4.83185	-4.69445
ENSMUSG00000097130	Gm5262	-4.69988	-4.83185	-4.83185
ENSMUSG00000090323	Gm5263	-4.18502	-4.62635	-4.0733
ENSMUSG00000035131	Brinp3	-0.101458	0.787269	-1.92079
ENSMUSG00000080078	Gm15583	-4.70249	-4.68226	-4.83185
ENSMUSG00000101735	Gm18505	-4.70729	-4.83185	-4.83185
ENSMUSG00000099842	Gm4034	-4.83185	-4.33873	-4.69445
ENSMUSG00000101564	Gm5703	-4.83185	-4.71466	-4.56738
ENSMUSG00000082588	Gm15443	-2.30015	-2.83512	-3.29472
ENSMUSG00000056220	Pla2g4a	4.61804	5.56079	4.86884
ENSMUSG00000097028	Ptgs2os	-3.48697	-2.94602	-4.14412
ENSMUSG00000032487	Ptgs2	2.70026	5.07728	3.50143
ENSMUSG00000101199	Gm9687	-4.69988	-4.4454	-4.83185
ENSMUSG00000097754	Ptgs2os2	-0.142059	0.374687	0.616275
ENSMUSG00000099875	Gm15453	-1.38306	-1.39053	-1.26714
ENSMUSG00000006007	Pdc	-4.83185	-4.3373	-4.56738
ENSMUSG00000006010	BC003331	5.32241	5.45376	5.38959
ENSMUSG00000006005	Tpr	7.90853	7.85934	7.84416
ENSMUSG00000006014	Prg4	7.33238	8.0008	7.44625
ENSMUSG00000101519	Ska2l-ps	-4.24775	-4.27925	-4.68059
ENSMUSG00000066842	Hmcn1	3.28773	3.24506	1.2127
ENSMUSG00000097426	Gm8941	-3.80255	-2.18314	-3.88407
ENSMUSG00000102095	C730036E19Rik	-3.99664	-3.85552	-4.56738
ENSMUSG00000100954	Gm10138	0.477651	0.921452	0.281132
ENSMUSG00000023150	Ivns1abp	5.63703	6.74486	5.61032
ENSMUSG00000052748	Swt1	2.94644	3.24009	2.88334
ENSMUSG00000053286	Trmt1l	4.84985	4.84254	5.02687
ENSMUSG00000026484	Rnf2	4.59262	4.89758	4.5515
ENSMUSG00000100551	Gm19503	-2.17208	-2.60165	-2.95155
ENSMUSG00000026483	Fam129a	6.24273	5.53202	6.5706
ENSMUSG00000100594	2810414N06Rik	0.0248346	-0.18935	-0.458672
ENSMUSG00000043019	Edem3	5.75541	5.96186	5.7351
ENSMUSG00000032666	1700025G04Rik	6.72889	6.05551	6.98365
ENSMUSG00000014980	Tsen15	3.24704	2.92597	3.12602
ENSMUSG00000032649	Colgalt2	0.525848	-0.107072	0.358272
ENSMUSG00000026482	Rgl1	6.75673	7.03266	6.96327
ENSMUSG00000086145	Gm15479	-3.33663	-4.2147	-4.48407
ENSMUSG00000080950	Gm7278	-2.42704	-2.59426	-2.68652
ENSMUSG00000099868	Gm28792	-4.83185	-4.83185	-4.51745
ENSMUSG00000055547	Apobec4	-4.83185	-4.68802	-4.83185
ENSMUSG00000008475	Arpc5	6.43933	6.50434	6.63584
ENSMUSG00000026480	Ncf2	2.67822	2.92467	2.83156
ENSMUSG00000042772	Smg7	6.07923	6.36902	6.97765
ENSMUSG00000100394	Gm28791	-4.69988	-3.75918	-4.69445
ENSMUSG00000100702	Gm8976	-3.74116	-3.49628	-4.29756
ENSMUSG00000042751	Nmnat2	1.99188	1.51719	3.98531
ENSMUSG00000026479	Lamc2	4.30185	3.93415	5.39441
ENSMUSG00000026478	Lamc1	10.3043	9.74551	10.7642
ENSMUSG00000079138	Gm8818	-2.67931	-3.31763	-2.4465
ENSMUSG00000073538	E330020D12Rik	-4.52747	-4.3852	-4.69445
ENSMUSG00000042708	Shcbp1l	-3.92451	-4.44045	-4.69445
ENSMUSG00000042699	Dhx9	6.82006	6.53389	6.5701
ENSMUSG00000042684	Npl	1.38149	1.30666	0.131389
ENSMUSG00000099858	Gm6652	-1.21228	-1.82598	-1.76927
ENSMUSG00000042671	Rgs8	-3.07551	-2.22034	-4.27297
ENSMUSG00000100334	C230024C17Rik	-4.1478	-3.22394	-3.32931
ENSMUSG00000026475	Rgs16	5.63954	6.48383	5.14326
ENSMUSG00000066800	Rnasel	5.98117	5.28174	6.40607
ENSMUSG00000100183	Gm28512	-2.57458	-1.50493	-1.743
ENSMUSG00000042641	Rgsl1	-0.840957	-1.9039	-0.435006
ENSMUSG00000045968	Teddm2	-0.0934988	-0.524166	0.0589584
ENSMUSG00000043282	Teddm1b	-4.69656	-4.68226	-4.5952
ENSMUSG00000047053	Teddm1a	-4.83185	-4.49537	-4.83185
ENSMUSG00000026473	Glul	9.61063	8.64092	10.1475
ENSMUSG00000100014	Gm29290	-4.83185	-4.68226	-4.48407
ENSMUSG00000101903	Gm29291	-4.41719	-4.83185	-4.83185
ENSMUSG00000100502	Gm28286	-4.52747	-4.83185	-4.83185
ENSMUSG00000100627	A830008E24Rik	-4.11493	-4.58548	-3.37468
ENSMUSG00000066797	Zfp648	-4.45786	-4.83185	-4.83185
ENSMUSG00000099933	4930452N14Rik	-4.83185	-4.83185	-4.83185
ENSMUSG00000004110	Cacna1e	-1.31009	-2.11903	-3.55835
ENSMUSG00000101880	Gm29282	-4.83185	-4.57684	-4.83185
ENSMUSG00000096950	Gm9530	-0.717159	-1.22257	-0.902473
ENSMUSG00000056708	Ier5	5.80926	6.00356	6.24601
ENSMUSG00000026471	Mr1	5.56764	5.74396	5.40038
ENSMUSG00000026470	Stx6	5.35779	5.48901	5.26829
ENSMUSG00000104181	Gm8850	-4.11993	-3.30103	-3.52066
ENSMUSG00000033722	BC034090	4.91507	5.00535	4.87295
ENSMUSG00000026469	Xpr1	5.94248	5.86686	5.62208
ENSMUSG00000073535	Gm5532	-0.292715	-0.398725	0.310451
ENSMUSG00000033701	Acbd6	5.33478	5.28391	5.54142
ENSMUSG00000026468	Lhx4	-4.83185	-4.83185	-4.69445
ENSMUSG00000033684	Qsox1	7.60948	7.83851	7.78008
ENSMUSG00000033671	Cep350	6.23248	6.46543	6.27559
ENSMUSG00000103717	Gm38038	-4.83185	-4.83185	-4.83185
ENSMUSG00000026466	Tor1aip1	6.87333	7.78799	8.37103
ENSMUSG00000050565	Tor1aip2	7.17326	8.12147	8.55549
ENSMUSG00000015484	Fam163a	-4.83185	-4.71466	-4.42563
ENSMUSG00000060985	Tdrd5	-4.83185	-4.16737	-4.83185
ENSMUSG00000026602	Nphs2	-4.83185	-4.21736	-4.36933
ENSMUSG00000026601	Axdnd1	-1.62421	-1.02493	-1.02558
ENSMUSG00000078193	Gm2000	3.59383	3.29457	3.39716
ENSMUSG00000026600	Soat1	6.27661	6.74123	6.55655
ENSMUSG00000101523	Gm10031	-0.0594793	-0.218568	-0.203889
ENSMUSG00000026596	Abl2	5.73455	5.9404	6.53446
ENSMUSG00000060519	Tor3a	5.68163	7.80488	8.88218
ENSMUSG00000033557	Fam20b	5.85397	6.0253	5.94265
ENSMUSG00000046057	Gm15428	-3.10335	-4.23495	-2.94408
ENSMUSG00000026594	Ralgps2	2.90899	2.5549	2.95601
ENSMUSG00000101964	Gm28693	-4.36478	-4.83185	-4.83185
ENSMUSG00000033544	Angptl1	-4.40036	-4.44045	-4.4225
ENSMUSG00000101768	Gm28694	-4.60347	-4.83185	-4.83185
ENSMUSG00000026592	Tex35	-4.83185	-4.83185	-4.83185
ENSMUSG00000070565	Rasal2	3.3347	3.92897	3.03491
ENSMUSG00000087632	Gm6058	-4.83185	-4.83185	-4.83185
ENSMUSG00000049881	2810025M15Rik	2.38028	2.20943	1.55287
ENSMUSG00000033488	BC026585	3.02267	3.09541	2.49271
ENSMUSG00000026589	Sec16b	4.27056	4.0688	2.82424
ENSMUSG00000102245	Gm37713	-4.83185	-4.67522	-4.83185
ENSMUSG00000004031	Brinp2	-3.54825	-4.16347	-3.54137
ENSMUSG00000026587	Astn1	1.44054	1.52526	-0.0188274
ENSMUSG00000073530	Pappa2	-1.10514	-0.92657	-0.433974
ENSMUSG00000061992	Gm4953	-3.96137	-3.73952	-3.98376
ENSMUSG00000040782	Rfwd2	5.67907	5.83336	5.73032
ENSMUSG00000015829	Tnr	-1.16241	-0.765965	-0.199183
ENSMUSG00000090394	4930523C07Rik	4.45527	3.73248	4.51033
ENSMUSG00000026729	4930562F07Rik	-3.64301	-3.54104	-2.39893
ENSMUSG00000026725	Tnn	0.22473	-0.857457	-0.488924
ENSMUSG00000058267	Mrps14	3.80908	3.50217	3.77274
ENSMUSG00000014226	Cacybp	4.47308	4.38999	4.72259
ENSMUSG00000026721	Rabgap1l	4.56652	4.65462	4.19584
ENSMUSG00000103693	Gm37529	-4.42817	-4.40084	-4.42563
ENSMUSG00000103200	Gm37328	-4.14915	-4.68802	-4.5599
ENSMUSG00000102852	Gm37083	-4.83185	-4.83185	-4.83185
ENSMUSG00000057499	Gm6177	-3.57588	-3.57082	-3.32521
ENSMUSG00000040423	Rc3h1	5.68857	5.72833	5.60144
ENSMUSG00000026715	Serpinc1	-2.26584	-2.19721	-2.36965
ENSMUSG00000043467	Zbtb37	4.13446	3.84494	3.97104
ENSMUSG00000053332	Gas5	6.88829	6.73723	7.01844
ENSMUSG00000026709	Dars2	4.11825	3.49633	3.56625
ENSMUSG00000026708	Cenpl	2.6834	1.88135	1.68014
ENSMUSG00000026705	Klhl20	5.09907	5.11175	5.09338
ENSMUSG00000044835	Ankrd45	-4.83185	-4.83185	-4.83185
ENSMUSG00000102817	Gm6185	-4.4113	-4.3581	-4.83185
ENSMUSG00000026701	Prdx6	8.59743	8.11642	10.1058
ENSMUSG00000026700	Tnfsf4	-3.90772	-4.37997	-4.51745
ENSMUSG00000066755	Tnfsf18	-3.90157	-2.92924	-1.9438
ENSMUSG00000040323	Gm15429	-0.991703	-1.23222	-0.375133
ENSMUSG00000102399	Gm5049	-4.83185	-4.57083	-4.83185
ENSMUSG00000000817	Fasl	-4.83185	-4.50572	-4.83185
ENSMUSG00000040297	Suco	5.12556	5.46001	5.12255
ENSMUSG00000086277	4930558K02Rik	-4.83185	-4.83185	-4.83185
ENSMUSG00000026698	Pigc	4.11651	4.05983	4.1909
ENSMUSG00000040265	Dnm3	1.46985	2.45257	1.04677
ENSMUSG00000026694	Mettl13	3.39085	3.42937	3.41015
ENSMUSG00000026696	Vamp4	4.20672	4.27172	4.07928
ENSMUSG00000026697	Myoc	-4.83185	-3.90597	-3.1781
ENSMUSG00000091060	7420461P10Rik	-4.83185	-4.83185	-4.6759
ENSMUSG00000040225	Prrc2c	8.38474	8.44675	8.57174
ENSMUSG00000026692	Fmo4	-1.12917	-1.33059	-1.21207
ENSMUSG00000040181	Fmo1	5.51994	3.74725	6.72145
ENSMUSG00000040170	Fmo2	10.8226	9.20876	11.4398
ENSMUSG00000095576	Fmo6	-3.29341	-4.21898	-2.38609
ENSMUSG00000026691	Fmo3	6.03163	2.72211	7.70747
ENSMUSG00000071890	Mroh9	-4.22949	-4.71466	-4.83185
ENSMUSG00000026586	Prrx1	8.76065	8.93883	8.3112
ENSMUSG00000096984	Gm26523	-2.82042	-2.99817	-3.22441
ENSMUSG00000040124	Gorab	3.50358	3.72278	3.66093
ENSMUSG00000102117	Rpsa-ps1	-1.13709	-1.95735	-2.09799
ENSMUSG00000040113	Mettl11b	-4.83185	-4.83185	-4.83185
ENSMUSG00000089700	Gm2343	-4.69656	-4.83185	-4.83185
ENSMUSG00000026585	Kifap3	5.91095	5.70188	5.44526
ENSMUSG00000026584	Scyl3	4.48116	4.59483	4.69606
ENSMUSG00000041406	BC055324	2.18694	1.32469	1.53345
ENSMUSG00000041396	Mettl18	0.844564	1.23378	0.913174
ENSMUSG00000026582	Sele	-0.199566	-0.620771	-0.864241
ENSMUSG00000026581	Sell	-2.48074	-2.14708	1.40025
ENSMUSG00000026580	Selp	5.05269	5.22927	5.49233
ENSMUSG00000086593	Gm16548	-3.99664	-2.95751	-3.34282
ENSMUSG00000026579	F5	0.10591	-0.0667223	-0.178251
ENSMUSG00000040918	Slc19a2	5.53788	5.03167	5.47561
ENSMUSG00000026578	Ccdc181	3.00233	2.66285	2.89601
ENSMUSG00000026577	Blzf1	3.6654	3.98257	3.80284
ENSMUSG00000026575	Nme7	3.99773	3.8567	4.00943
ENSMUSG00000026576	Atp1b1	0.238593	-0.591021	0.68401
ENSMUSG00000104011	Gm32391	-4.42817	-4.83185	-4.83185
ENSMUSG00000097281	Gm26685	-4.83185	-4.83185	-4.36933
ENSMUSG00000102761	Gm37184	-4.83185	-4.83185	-4.41644
ENSMUSG00000026574	Dpt	3.20208	2.70756	2.5336
ENSMUSG00000026573	Xcl1	-4.83185	-4.55546	-4.83185
ENSMUSG00000026572	Tbx19	-4.45786	-4.83185	-4.51745
ENSMUSG00000089967	Gm16550	-4.46818	-4.35613	-4.5385
ENSMUSG00000040848	Sft2d2	5.28737	5.2284	4.85805
ENSMUSG00000040843	Tiprl	4.45785	4.50029	4.3157
ENSMUSG00000102302	Gm38190	-0.742085	-0.309676	-0.907974
ENSMUSG00000040836	Gpr161	4.60659	4.35781	5.02553
ENSMUSG00000026571	Dcaf6	5.65835	5.81832	5.55013
ENSMUSG00000102401	Gm37864	-4.60347	-4.21624	-4.83185
ENSMUSG00000026568	Mpc2	4.55857	4.48044	4.4807
ENSMUSG00000026567	Adcy10	-4.0966	-4.68226	-4.83185
ENSMUSG00000026566	Mpzl1	5.25359	5.13218	5.32913
ENSMUSG00000103098	Gm37559	-3.8903	-3.70678	-4.36618
ENSMUSG00000104517	Gm18407	-4.54138	-4.37817	-4.83185
ENSMUSG00000040723	Rcsd1	4.26568	3.65261	4.22748
ENSMUSG00000103686	Gm37073	-4.83185	-4.83185	-4.5952
ENSMUSG00000040713	Creg1	6.55023	6.58273	6.81084
ENSMUSG00000089829	Gm16565	-2.50337	-2.90725	-4.19104
ENSMUSG00000005763	Cd247	-0.736296	-0.725335	-1.09125
ENSMUSG00000026565	Pou2f1	3.97389	4.06378	3.89991
ENSMUSG00000102890	Gm7626	-4.35698	-4.83185	-4.83185
ENSMUSG00000026564	Dusp27	-4.12859	-2.86817	-3.03672
ENSMUSG00000000544	Gpa33	-4.23674	-3.8066	-3.85637
ENSMUSG00000040629	Mael	-4.48035	-4.83185	-4.47518
ENSMUSG00000040612	Ildr2	5.24944	3.8577	4.2896
ENSMUSG00000103400	Gm15853	1.38536	0.733388	0.638528
ENSMUSG00000026563	Tada1	3.77465	3.82767	3.67964
ENSMUSG00000040596	Pogk	4.86098	5.01535	4.95583
ENSMUSG00000084093	Gm16418	-1.87649	-2.80209	-2.51735
ENSMUSG00000051081	Gm4847	-4.83185	-4.83185	-4.83185
ENSMUSG00000085841	Gm4954	-4.83185	-4.83185	-4.83185
ENSMUSG00000103073	Gm37904	-4.83185	-4.62635	-4.83185
ENSMUSG00000086925	Gm6286	-1.63692	-1.53436	-1.66487
ENSMUSG00000102548	Gm16701	-3.06748	-2.12033	-2.39695
ENSMUSG00000097823	Gm16701	-0.685701	-0.661858	-0.763217
ENSMUSG00000060568	Fam78b	4.16618	5.04168	4.43608
ENSMUSG00000102870	Gm17868	-4.83185	-4.83185	-4.67083
ENSMUSG00000026558	Uck2	6.0017	6.35411	6.08538
ENSMUSG00000102909	Gm2453	-1.90747	-1.24361	-1.52994
ENSMUSG00000052428	Tmco1	5.71491	5.73766	5.61882
ENSMUSG00000026687	Aldh9a1	5.70927	5.09649	5.53115
ENSMUSG00000026688	Mgst3	3.07554	2.66254	2.09192
ENSMUSG00000015843	Rxrg	-4.3349	-3.61386	-3.90242
ENSMUSG00000026686	Lmx1a	-3.09673	-3.33134	-4.08011
ENSMUSG00000052534	Pbx1	7.28276	7.52596	7.27931
ENSMUSG00000058622	Gm5265	-4.70729	-4.53843	-4.83185
ENSMUSG00000026683	Nuf2	4.73387	2.03162	3.50342
ENSMUSG00000026678	Rgs5	4.44592	4.9593	3.04491
ENSMUSG00000038530	Rgs4	4.58085	5.12877	3.23734
ENSMUSG00000070532	Ccdc190	-2.435	-2.15971	-2.22598
ENSMUSG00000089990	Gm15852	-4.83185	-4.39883	-4.5599
ENSMUSG00000026675	Hsd17b7	4.45942	3.69766	4.29663
ENSMUSG00000026674	Ddr2	9.73474	9.2732	9.35885
ENSMUSG00000026670	Uap1	6.17815	6.22662	6.28734
ENSMUSG00000104266	Gm37748	-4.33821	-3.69713	-4.36933
ENSMUSG00000103908	Gm37502	-4.83185	-3.84269	-3.36675
ENSMUSG00000026667	Uhmk1	6.36547	6.32247	6.31568
ENSMUSG00000096964	Gm6345	-2.41776	-2.52378	-2.43287
ENSMUSG00000102418	Sh2d1b1	-4.57792	-4.36118	-4.45352
ENSMUSG00000102752	Gm7694	6.08187	5.63334	5.75161
ENSMUSG00000038473	Nos1ap	5.18087	4.77873	4.86205
ENSMUSG00000042800	Spata46	-4.83185	-4.83185	-4.6759
ENSMUSG00000102193	Gm7299	-2.61325	-2.84027	-2.86353
ENSMUSG00000038463	Olfml2b	5.07102	5.5053	4.35776
ENSMUSG00000026663	Atf6	5.77839	5.9948	5.94067
ENSMUSG00000053925	Gm9929	-3.96391	-4.31136	-4.39923
ENSMUSG00000026659	Dusp12	2.36529	2.79671	2.47146
ENSMUSG00000096968	Gm26620	-2.67167	-3.06327	-2.83031
ENSMUSG00000070524	Fcrlb	-1.74279	-0.764385	-2.17172
ENSMUSG00000038421	Fcrla	-4.45786	-4.83185	-4.05492
ENSMUSG00000089838	Gm2962	-2.49303	-2.43807	-2.41051
ENSMUSG00000026656	Fcgr2b	0.326147	0.747917	0.417474
ENSMUSG00000104340	Gm10522	-4.83185	-4.83185	-4.67083
ENSMUSG00000059089	Fcgr4	-2.43399	-0.947013	0.889406
ENSMUSG00000059498	Fcgr3	1.03821	1.75652	1.59572
ENSMUSG00000026649	Cfap126	-0.0558766	-0.0911756	-0.40514
ENSMUSG00000058076	Sdhc	6.25707	6.14015	6.10222
ENSMUSG00000056569	Mpz	-2.75751	-2.46314	-3.54746
ENSMUSG00000038370	Pcp4l1	-3.23629	-3.01272	-4.15892
ENSMUSG00000005677	Nr1i3	-3.39998	-2.98233	-3.48254
ENSMUSG00000005674	Tomm40l	4.24508	4.02205	3.97414
ENSMUSG00000005681	Apoa2	-1.24579	-2.10364	-2.31964
ENSMUSG00000058715	Fcer1g	0.999081	0.986744	1.55989
ENSMUSG00000013593	Ndufs2	6.79737	6.6102	6.59625
ENSMUSG00000006403	Adamts4	4.59664	5.23053	3.87285
ENSMUSG00000052423	B4galt3	4.14188	4.4645	4.03116
ENSMUSG00000062729	Ppox	4.68916	4.67812	4.47522
ENSMUSG00000053483	Usp21	4.85044	4.88047	4.77868
ENSMUSG00000062963	Ufc1	5.19089	5.08216	5.02735
ENSMUSG00000079137	Rpl27-ps1	-1.07282	-1.51142	-1.18571
ENSMUSG00000103983	Gm20045	-0.227725	-0.179488	-0.734874
ENSMUSG00000013973	Dedd	4.67008	4.95678	4.97877
ENSMUSG00000013997	Nit1	4.83867	4.63383	4.54166
ENSMUSG00000006412	Pfdn2	4.4879	4.51865	4.54112
ENSMUSG00000045259	Klhdc9	-0.301586	-1.15067	-1.63739
ENSMUSG00000103727	Gm37097	-4.83185	-4.83185	-4.83185
ENSMUSG00000006411	Nectin4	-1.63587	-1.46312	-0.503522
ENSMUSG00000048865	Arhgap30	-0.619047	0.105011	-0.172688
ENSMUSG00000026641	Usf1	5.05982	5.33339	5.53009
ENSMUSG00000103711	Tstd1	-1.48902	-1.26183	-2.10255
ENSMUSG00000097045	Gm26641	-3.72907	-3.99486	-2.33822
ENSMUSG00000038235	F11r	5.90296	6.4581	6.69911
ENSMUSG00000060244	Alyref2	0.0912945	0.397967	-0.509999
ENSMUSG00000038209	Itln1	-4.83185	-4.55546	-4.83185
ENSMUSG00000004709	Cd244	-3.83307	-3.82088	-2.51724
ENSMUSG00000004707	Ly9	-0.492194	-0.0430196	0.316046
ENSMUSG00000038179	Slamf7	-1.43874	-0.139186	1.31548
ENSMUSG00000103137	Gm37981	-4.83185	-4.83185	-4.83185
ENSMUSG00000015355	Cd48	-2.21966	-2.13425	-1.84458
ENSMUSG00000059058	Tma7-ps	-1.50328	-1.62399	-1.34917
ENSMUSG00000015316	Slamf1	-4.29328	-4.49625	-4.30238
ENSMUSG00000038147	Cd84	0.119273	0.8421	0.949949
ENSMUSG00000073492	Gm10521	-4.06569	-3.06184	-3.92683
ENSMUSG00000015314	Slamf6	-4.37099	-4.00081	-3.23432
ENSMUSG00000026556	Vangl2	3.46302	3.93094	2.81512
ENSMUSG00000051251	Nhlh1	-4.29881	-4.49537	-4.69445
ENSMUSG00000003458	Ncstn	7.87139	8.37871	8.43571
ENSMUSG00000026553	Copa	8.62112	8.92699	8.47637
ENSMUSG00000102779	Gm38164	-4.83185	-4.83185	-4.83185
ENSMUSG00000003464	Pex19	6.19261	6.19054	6.1852
ENSMUSG00000089803	Gm10171	-3.02199	-3.2293	-3.05103
ENSMUSG00000026554	Dcaf8	7.19865	7.28568	7.10851
ENSMUSG00000013698	Pea15a	7.31148	7.36094	7.02152
ENSMUSG00000007122	Casq1	-2.83594	-2.45573	-3.6023
ENSMUSG00000007107	Atp1a4	-4.19979	-4.14543	-3.38035
ENSMUSG00000038034	Igsf8	7.43993	7.7943	8.22713
ENSMUSG00000007097	Atp1a2	1.38706	-0.258931	2.0331
ENSMUSG00000038026	Kcnj9	-4.2866	-4.09642	-4.41644
ENSMUSG00000044708	Kcnj10	-3.5026	-3.04951	-3.18455
ENSMUSG00000050229	Pigm	4.67745	4.66243	4.76351
ENSMUSG00000103357	Gm7804	-4.83185	-4.83185	-4.83185
ENSMUSG00000026548	Slamf9	-2.83103	-2.37078	-0.839418
ENSMUSG00000037995	Igsf9	-0.461692	0.883145	-1.60414
ENSMUSG00000026547	Tagln2	8.93892	9.04566	8.96807
ENSMUSG00000026546	Cfap45	1.74827	1.56079	1.95678
ENSMUSG00000085184	4933439K11Rik	-3.88424	-3.86105	-1.90842
ENSMUSG00000049598	Vsig8	-3.30538	-4.08899	-1.72072
ENSMUSG00000053318	Slamf8	1.58209	2.37909	3.22946
ENSMUSG00000026544	Dusp23	3.64426	3.76072	3.54551
ENSMUSG00000060128	Gm2710	-3.79936	-3.88857	-4.41611
ENSMUSG00000037942	Crp	-2.90853	-3.9207	-3.0933
ENSMUSG00000026542	Apcs	-4.83185	-4.83185	-4.83185
ENSMUSG00000037924	Olfr16	-4.46473	-4.58548	-4.83185
ENSMUSG00000005339	Fcer1a	-4.54138	-4.44918	-4.09685
ENSMUSG00000037872	Ackr1	-0.467923	-0.503563	0.129451
ENSMUSG00000005338	Cadm3	2.36171	3.50316	2.77337
ENSMUSG00000037860	Aim2	-0.770179	-0.0347521	-0.208459
ENSMUSG00000037849	Ifi206	4.69884	6.84019	9.31043
ENSMUSG00000070501	Ifi214	-3.14076	-2.78913	2.10087
ENSMUSG00000073491	Ifi213	-0.470289	2.8977	6.11829
ENSMUSG00000043263	Ifi209	4.09084	4.49627	8.84558
ENSMUSG00000066677	Ifi208	0.713545	4.00492	7.06757
ENSMUSG00000103105	Gm18752	-4.26479	-2.97584	-0.784555
ENSMUSG00000103051	Gm7871	-4.83185	-4.10891	-4.42563
ENSMUSG00000073490	Ifi207	8.43069	8.53501	9.61272
ENSMUSG00000073489	Ifi204	7.27127	8.17767	9.32499
ENSMUSG00000090222	Ifi203-ps	-1.4198	2.63444	4.26211
ENSMUSG00000102187	Gm7897	-4.83185	-4.83185	-4.83185
ENSMUSG00000102433	Gm38050	-4.83185	-4.83185	-3.58101
ENSMUSG00000090272	Mndal	5.16967	7.13484	8.76361
ENSMUSG00000026536	Ifi211	6.14806	7.33745	8.4325
ENSMUSG00000039997	Ifi203	5.07834	7.2537	8.79259
ENSMUSG00000026535	Ifi202b	-4.01328	-3.18126	-3.44209
ENSMUSG00000103588	Gm18445	-4.08698	-3.91453	-1.47286
ENSMUSG00000054203	Ifi205	6.25768	5.94988	9.04943
ENSMUSG00000045381	Olfr433	-3.73967	-3.97538	-3.04756
ENSMUSG00000047048	Olfr432	-3.88391	-2.98539	-2.29269
ENSMUSG00000059371	Olfr427	-4.69656	-4.83185	-4.10485
ENSMUSG00000051528	Olfr424	-4.83185	-4.83185	-4.83185
ENSMUSG00000091950	Olfr421-ps1	-4.83185	-4.83185	-4.83185
ENSMUSG00000055033	Olfr420	-4.83185	-4.83185	-4.83185
ENSMUSG00000026532	Spta1	1.67859	-0.483245	1.43478
ENSMUSG00000028354	Fmn2	-0.740286	0.0688091	-2.07023
ENSMUSG00000050069	Grem2	4.73669	6.48473	3.88502
ENSMUSG00000026527	Rgs7	-4.03731	-4.08952	-3.88414
ENSMUSG00000026526	Fh1	4.85716	4.43078	4.28735
ENSMUSG00000039783	Kmo	-4.83185	-4.68802	-4.83185
ENSMUSG00000026525	Opn3	-1.13735	-1.13766	-1.49573
ENSMUSG00000078185	Chml	2.36298	2.16169	2.11452
ENSMUSG00000026523	Wdr64	-4.83185	-4.83185	-4.83185
ENSMUSG00000039748	Exo1	2.21534	0.772221	2.28154
ENSMUSG00000055214	Pld5	-2.68737	-3.23447	-2.82676
ENSMUSG00000078184	Rbm8a2	-2.98626	-2.53928	-2.26472
ENSMUSG00000057335	Cep170	6.8899	7.41385	7.13723
ENSMUSG00000026504	Sdccag8	4.3316	4.48493	4.70205
ENSMUSG00000103367	Gm38158	-1.15491	-1.64995	-0.361888
ENSMUSG00000103584	Gm38053	-4.83185	-4.68226	-4.69445
ENSMUSG00000102475	Gm37246	-4.53234	-4.4454	-4.83185
ENSMUSG00000019699	Akt3	4.97454	5.81773	5.49292
ENSMUSG00000103633	Gm38328	-4.83185	-4.83185	-4.83185
ENSMUSG00000063659	Zbtb18	3.61569	4.0912	3.46323
ENSMUSG00000102432	Gm29856	-4.23242	-4.55546	-4.83185
ENSMUSG00000101746	2310043L19Rik	-4.83185	-4.83185	-4.5952
ENSMUSG00000015962	1700016C15Rik	-4.83185	-4.67522	-4.83185
ENSMUSG00000015961	Adss	5.49214	5.39371	5.40139
ENSMUSG00000089657	Gm16585	-4.83185	-4.83185	-4.83185
ENSMUSG00000102483	Gm7068	-4.83185	-4.68802	-4.69445
ENSMUSG00000091476	Gm16432	-2.39001	-2.04471	-3.17356
ENSMUSG00000102493	Gm8010	-4.57531	-3.14688	-4.11996
ENSMUSG00000026502	Desi2	5.15705	5.37022	5.04224
ENSMUSG00000103958	Gm8023	-4.46473	-4.83185	-4.83185
ENSMUSG00000104126	Gm37486	-1.64764	-1.22632	-1.22192
ENSMUSG00000026500	Cox20	2.92274	2.63049	2.21458
ENSMUSG00000039630	Hnrnpu	8.37296	8.43308	8.45267
ENSMUSG00000026495	Efcab2	1.58215	1.00936	1.62651
ENSMUSG00000026494	Kif26b	4.86339	7.31452	2.51491
ENSMUSG00000102922	Gm34176	-4.83185	-4.68226	-4.83185
ENSMUSG00000055067	Smyd3	2.94844	3.07148	2.16248
ENSMUSG00000096474	Gm5561	1.05933	0.690309	0.885526
ENSMUSG00000026492	Tfb2m	3.94806	3.63017	3.44658
ENSMUSG00000038949	Cnst	3.76774	3.98889	3.51797
ENSMUSG00000038936	Sccpdh	3.76212	4.16875	3.23212
ENSMUSG00000087236	Gm1305	-4.83185	-4.67522	-4.83185
ENSMUSG00000026491	Ahctf1	5.95461	5.89062	5.98044
ENSMUSG00000073486	Gm10518	-3.30511	-3.60223	-3.84521
ENSMUSG00000104418	Gm37070	-4.2125	-3.95926	-3.79424
ENSMUSG00000026490	Cdc42bpa	6.55106	6.46089	6.23529
ENSMUSG00000026489	Coq8a	2.97843	2.23109	2.07783
ENSMUSG00000104520	Gm37336	-4.07051	-4.08899	-2.64258
ENSMUSG00000010609	Psen2	5.77605	5.48516	5.9287
ENSMUSG00000055676	Gm5069	-0.692366	-1.15457	-0.182546
ENSMUSG00000038855	Itpkb	5.69217	5.92149	6.2509
ENSMUSG00000053963	Stum	0.435843	-3.26216	1.06867
ENSMUSG00000026496	Parp1	5.8995	5.44842	5.93984
ENSMUSG00000058729	Lin9	2.30948	1.82073	2.26948
ENSMUSG00000026497	Mixl1	-4.83185	-4.32	-4.83185
ENSMUSG00000104202	Gm8101	-4.10477	-4.71466	-4.67083
ENSMUSG00000026499	Acbd3	5.74669	6.27317	5.70708
ENSMUSG00000103156	Gm38293	-3.1238	-3.11213	-3.54746
ENSMUSG00000060743	H3f3a	6.83201	6.61256	6.63888
ENSMUSG00000097347	Gm17275	-0.0964608	-0.231851	-0.710089
ENSMUSG00000038806	Sde2	4.96188	5.00583	5.18633
ENSMUSG00000103979	Gm20305	-4.24066	-3.88857	-4.83185
ENSMUSG00000066652	Lefty2	-4.15402	-4.48288	-4.83185
ENSMUSG00000026520	Pycr2	4.44959	4.16166	4.41693
ENSMUSG00000038793	Lefty1	2.34254	2.07325	1.8382
ENSMUSG00000026519	Tmem63a	6.10844	6.17175	6.52852
ENSMUSG00000038776	Ephx1	8.37409	7.93646	8.47592
ENSMUSG00000038768	9130409I23Rik	-4.83185	-4.68802	-4.83185
ENSMUSG00000102219	Gm6606	-4.83185	-4.55546	-4.51956
ENSMUSG00000026516	Nvl	5.26535	5.16666	5.21631
ENSMUSG00000103178	Fgfr3-ps	-3.52219	-3.70194	-4.10865
ENSMUSG00000062169	Cnih4	5.07502	4.9782	5.19077
ENSMUSG00000038733	Wdr26	7.5541	7.65531	7.34236
ENSMUSG00000054135	A430110L20Rik	-0.658642	-0.959554	-1.00495
ENSMUSG00000081214	Rpl35a-ps2	1.60923	1.10061	0.978322
ENSMUSG00000103260	Gm8146	-4.17433	-3.96264	-4.00675
ENSMUSG00000026514	Cnih3	-4.69656	-4.83185	-4.14035
ENSMUSG00000047369	Dnah14	-3.56803	-3.81427	-3.9899
ENSMUSG00000004880	Lbr	4.76644	4.26896	4.63543
ENSMUSG00000056699	Gm5533	-4.83185	-4.40084	-4.5952
ENSMUSG00000022995	Enah	4.82789	5.42893	4.70933
ENSMUSG00000026511	Srp9	5.74559	5.61063	5.5129
ENSMUSG00000038633	Degs1	7.09107	7.10039	7.33456
ENSMUSG00000100147	1700047M11Rik	-4.04594	-4.83185	-4.5599
ENSMUSG00000047539	Fbxo28	5.12196	5.44957	5.42445
ENSMUSG00000097260	Gm5706	-4.83185	-4.32013	-4.49237
ENSMUSG00000026510	Trp53bp2	4.85795	4.83097	4.83847
ENSMUSG00000026509	Capn2	8.07903	8.07895	8.29052
ENSMUSG00000038599	Capn8	-4.59841	-4.42255	-4.83185
ENSMUSG00000102688	Gm37218	-4.83185	-4.49625	-4.83185
ENSMUSG00000038576	Susd4	0.391234	0.0162427	-0.841904
ENSMUSG00000079164	Tlr5	3.60728	3.17374	3.90483
ENSMUSG00000104367	Gm38079	-0.529242	-1.01658	-0.280452
ENSMUSG00000030768	Disp1	6.15797	5.37469	5.82475
ENSMUSG00000102478	BC085271	-2.67177	-3.00818	-2.31037
ENSMUSG00000046836	Brox	5.47377	5.66778	5.86754
ENSMUSG00000042901	Aida	6.54081	6.95442	7.75607
ENSMUSG00000056050	Mia3	7.15554	7.2025	7.06615
ENSMUSG00000103415	Gm37339	-4.83185	-4.04871	-3.95328
ENSMUSG00000072258	Taf1a	2.54311	2.63077	2.94255
ENSMUSG00000104212	Gm37986	-4.06651	-3.82566	-2.86839
ENSMUSG00000053461	Hhipl2	-2.54	-2.86205	-2.7869
ENSMUSG00000104022	Gm37214	-4.69988	-4.50572	-4.83185
ENSMUSG00000103451	Gm33973	-4.59841	-4.83185	-4.83185
ENSMUSG00000039384	Dusp10	4.40812	4.94046	4.64332
ENSMUSG00000044854	1700056E22Rik	0.33502	0.487588	0.48837
ENSMUSG00000101574	1700112H15Rik	-3.0949	-4.48288	-4.42563
ENSMUSG00000103308	Gm37800	-3.50134	-3.66055	-4.14172
ENSMUSG00000102606	Rpl21-ps1	-4.69988	-4.83185	-4.27822
ENSMUSG00000103314	Gm38358	-4.31049	-4.17041	-4.11769
ENSMUSG00000092578	4930488B22Rik	-4.69988	-4.83185	-4.83185
ENSMUSG00000039377	Hlx	4.98814	4.98186	5.18688
ENSMUSG00000102158	Gm34342	-2.78618	-3.33354	-3.07578
ENSMUSG00000026621	Marc1	-4.38935	-1.98762	-2.2268
ENSMUSG00000073481	Marc2	5.69006	6.00263	6.30059
ENSMUSG00000039349	C130074G19Rik	2.76897	3.20293	3.06019
ENSMUSG00000026620	Mark1	6.37725	7.54836	7.4792
ENSMUSG00000103478	4930433J02Rik	-4.52133	-4.09334	-3.67913
ENSMUSG00000104461	Gm37662	-4.17952	-4.36118	-3.34719
ENSMUSG00000039318	Rab3gap2	6.55733	6.9461	6.88015
ENSMUSG00000026618	Iars2	6.40175	6.19476	6.29391
ENSMUSG00000026617	Bpnt1	4.43042	4.20526	4.52163
ENSMUSG00000097261	4930532G15Rik	-1.88324	-2.3296	-2.19461
ENSMUSG00000026615	Eprs	7.58015	7.84374	7.72901
ENSMUSG00000097615	Gm2061	-4.2866	-4.83185	-4.83185
ENSMUSG00000026614	Slc30a10	-4.83185	-4.49537	-4.83185
ENSMUSG00000102546	Gm9722	-4.4029	-4.83185	-4.68059
ENSMUSG00000039246	Lyplal1	2.6112	2.09316	2.39518
ENSMUSG00000103690	A730004F24Rik	-4.83185	-4.83185	-4.83185
ENSMUSG00000039239	Tgfb2	3.9374	2.52982	4.14549
ENSMUSG00000001305	Rrp15	3.07442	2.89229	3.17024
ENSMUSG00000097784	A430105J06Rik	-1.8012	-2.13604	-2.69839
ENSMUSG00000097935	Gm3809	-3.42566	-3.69099	-3.67913
ENSMUSG00000039224	D1Pas1	-4.25999	-4.83185	-4.51745
ENSMUSG00000026611	Spata17	-3.19274	-3.44965	-3.49766
ENSMUSG00000089947	Gm15509	-4.83185	-4.83185	-4.83185
ENSMUSG00000039210	Gpatch2	4.17077	4.0417	4.25623
ENSMUSG00000103923	Gm37896	-4.83185	-4.83185	-4.39923
ENSMUSG00000026610	Esrrg	-0.597068	-0.452644	0.389458
ENSMUSG00000026609	Ush2a	-3.1967	-3.31135	-3.03024
ENSMUSG00000026608	Kctd3	4.85607	4.86894	4.76619
ENSMUSG00000037624	Kcnk2	1.77177	1.54115	1.74197
ENSMUSG00000102824	Pdcd5-ps	0.447469	0.832121	0.710247
ENSMUSG00000026605	Cenpf	6.63539	3.53897	4.6657
ENSMUSG00000103374	Gm37239	-4.83185	-4.30888	-4.83185
ENSMUSG00000026604	Ptpn14	7.16689	7.09865	7.38304
ENSMUSG00000102248	Gm30280	-4.46473	-4.56637	-4.83185
ENSMUSG00000026603	Smyd2	5.91996	5.76545	5.75476
ENSMUSG00000010175	Prox1	5.33091	5.79657	4.77892
ENSMUSG00000103644	Gm29678	-4.83185	-4.67522	-4.83185
ENSMUSG00000089872	Rps6kc1	4.61954	4.74801	4.79809
ENSMUSG00000026634	Angel2	4.8694	4.83498	4.64684
ENSMUSG00000037568	Vash2	2.70078	3.3015	2.29414
ENSMUSG00000103964	Gm8407	-4.83185	-4.83185	-4.68059
ENSMUSG00000066595	Mfsd7b	2.93391	2.86541	2.9882
ENSMUSG00000057072	Spata45	-4.83185	-4.62635	-4.83185
ENSMUSG00000026632	Tatdn3	2.43913	2.18506	1.98464
ENSMUSG00000062510	Nsl1	2.80639	1.11119	2.74947
ENSMUSG00000026630	Batf3	-1.90886	-1.21424	-1.39437
ENSMUSG00000102777	Gm38161	-4.02293	-4.20883	-4.83185
ENSMUSG00000091017	Fam71a	-4.83185	-4.56637	-4.83185
ENSMUSG00000026628	Atf3	1.34286	2.62345	2.40654
ENSMUSG00000073478	D730003I15Rik	-1.35538	-1.20368	-1.89029
ENSMUSG00000103174	Gm37168	-4.48035	-4.50572	-4.5952
ENSMUSG00000037499	Nenf	5.8062	5.62444	5.76021
ENSMUSG00000026627	Tmem206	2.89926	3.0417	2.37479
ENSMUSG00000026626	Ppp2r5a	5.90114	5.84117	6.01055
ENSMUSG00000103433	Gm2272	-4.46904	-4.55802	-4.40635
ENSMUSG00000103114	Gm32200	-4.60347	-4.40084	-4.5952
ENSMUSG00000104341	Gm37688	-4.83185	-4.62635	-4.69445
ENSMUSG00000037474	Dtl	3.08881	1.98345	3.29194
ENSMUSG00000037461	Ints7	5.17946	5.06598	4.94488
ENSMUSG00000026623	Lpgat1	7.42518	7.52729	7.58406
ENSMUSG00000026622	Nek2	4.81649	2.12438	3.25796
ENSMUSG00000037434	Slc30a1	4.43395	4.46041	4.88653
ENSMUSG00000049353	Rd3	-2.70782	-2.78806	-1.58959
ENSMUSG00000102915	Gm32460	-3.97847	-4.05888	-4.68059
ENSMUSG00000026637	Traf5	2.9466	3.00304	3.00263
ENSMUSG00000103653	Gstp-ps	0.997115	0.76867	0.596526
ENSMUSG00000037395	Rcor3	4.14382	4.04199	3.9304
ENSMUSG00000058248	Kcnh1	-0.187462	0.357453	-0.279041
ENSMUSG00000037375	Hhat	2.71329	2.84549	3.03223
ENSMUSG00000016262	Sertad4	0.395198	1.99523	-0.40897
ENSMUSG00000102162	Gm2367	-4.59841	-4.41163	-4.27123
ENSMUSG00000016200	Syt14	-3.89451	-4.26801	-3.87434
ENSMUSG00000103640	Gm31406	-4.83185	-4.56637	-4.83185
ENSMUSG00000102442	Gm37103	-4.70249	-4.71466	-4.69445
ENSMUSG00000016181	Diexf	3.39975	3.28915	3.40718
ENSMUSG00000026638	Irf6	-1.47113	-1.98076	-2.16979
ENSMUSG00000079144	A130010J15Rik	1.80163	1.97225	1.91901
ENSMUSG00000037318	Traf3ip3	-4.10658	-2.55876	-3.63729
ENSMUSG00000026639	Lamb3	0.483581	0.408035	0.609474
ENSMUSG00000016194	Hsd11b1	7.97051	7.64669	9.61932
ENSMUSG00000009633	G0s2	5.06652	4.48355	5.17057
ENSMUSG00000016179	Camk1g	-3.82987	-3.56889	-3.58258
ENSMUSG00000097850	4631405K08Rik	-4.46473	-4.83185	-4.83185
ENSMUSG00000026640	Plxna2	6.06407	5.48227	6.20502
ENSMUSG00000103597	Gm19777	-4.69988	-4.83185	-4.83185
ENSMUSG00000016494	Cd34	4.52965	4.74634	4.44186
ENSMUSG00000096929	A330023F24Rik	1.17416	0.379136	1.20878
ENSMUSG00000104206	Gm32250	-4.83185	-4.58548	-4.83185
ENSMUSG00000104077	Gm37027	-4.83185	-4.83185	-4.57434
ENSMUSG00000016493	Cd46	0.415026	-0.255021	-0.240007
ENSMUSG00000016481	Cr1l	6.44244	6.39636	6.56755
ENSMUSG00000026616	Cr2	-3.41113	-2.80056	-2.77826
ENSMUSG00000103120	Gm37392	-4.83185	-4.83185	-4.83185
ENSMUSG00000050530	Fam171a1	5.57557	5.36398	5.55231
ENSMUSG00000026643	Nmt2	4.99934	4.93357	5.34185
ENSMUSG00000049950	Rpp38	2.24465	2.12991	2.37089
ENSMUSG00000026644	Acbd7	-4.69988	-4.58548	-4.83185
ENSMUSG00000026645	Olah	-4.83185	-4.83185	-4.83185
ENSMUSG00000026650	Meig1	-2.99101	-4.29502	-2.81428
ENSMUSG00000026648	Dclre1c	3.01491	2.82101	3.37922
ENSMUSG00000026646	Suv39h2	1.43359	0.0985723	1.03219
ENSMUSG00000109865	Hspa14	4.79198	4.49377	4.73794
ENSMUSG00000051396	Gm45902	1.21983	1.16572	1.53469
ENSMUSG00000039496	Cdnf	0.996021	0.71052	0.616088
ENSMUSG00000081278	Gm13186	-4.83185	-4.71466	-4.83185
ENSMUSG00000082580	Gm13182	-4.07551	-4.4142	-4.27871
ENSMUSG00000026655	Fam107b	4.86225	4.93835	5.11376
ENSMUSG00000080703	Gm13183	-4.83185	-4.83185	-4.83185
ENSMUSG00000081070	Gm13181	-3.80786	-3.803	-4.09194
ENSMUSG00000026657	Frmd4a	6.70955	7.11819	6.93725
ENSMUSG00000102816	Gm37814	-4.83185	-4.83185	-4.67083
ENSMUSG00000087355	Gm13187	-3.12343	-2.69858	-4.5952
ENSMUSG00000102494	Gm36988	-4.47218	-4.62635	-4.5599
ENSMUSG00000039449	Prpf18	4.92782	5.02182	4.82765
ENSMUSG00000083378	Gm13196	-3.73589	-3.37636	-3.37754
ENSMUSG00000048186	Bend7	-0.432411	-0.180663	-0.972366
ENSMUSG00000083407	Gm13176	-4.4741	-4.83185	-4.83185
ENSMUSG00000026662	Sephs1	5.00293	5.03055	4.51514
ENSMUSG00000026664	Phyh	5.82286	5.94	6.08808
ENSMUSG00000086670	Gm13194	-3.42366	-2.55816	-3.39673
ENSMUSG00000069188	Gm13192	-0.193034	-0.395173	-0.415563
ENSMUSG00000026668	Ucma	-4.46643	-4.83185	-4.83185
ENSMUSG00000026669	Mcm10	2.8293	1.28421	3.29708
ENSMUSG00000026672	Optn	4.22214	4.14198	4.24894
ENSMUSG00000097770	Gm26776	-3.6184	-3.56007	-4.83185
ENSMUSG00000026676	Ccdc3	2.60745	3.36602	1.56012
ENSMUSG00000081005	Gm13198	-4.70729	-4.83185	-4.67083
ENSMUSG00000039145	Camk1d	2.65295	1.70576	2.69704
ENSMUSG00000082013	Gm13216	-3.21775	-4.1763	-3.49878
ENSMUSG00000039128	Cdc123	5.23063	5.1526	5.27713
ENSMUSG00000025817	Nudt5	4.27067	4.22649	4.33516
ENSMUSG00000056718	Gm13199	-2.5723	-3.36686	-3.89181
ENSMUSG00000025816	Sec61a2	4.12444	4.17582	4.30746
ENSMUSG00000025815	Dhtkd1	2.27053	0.743357	1.44872
ENSMUSG00000043241	Upf2	5.26449	5.71846	5.56967
ENSMUSG00000045319	Proser2	0.581161	1.79924	1.43953
ENSMUSG00000082332	Gm13384	-4.53234	-4.83185	-4.83185
ENSMUSG00000102887	Gm10857	-4.70249	-4.57684	-4.83185
ENSMUSG00000039063	Echdc3	1.72978	0.926152	1.51408
ENSMUSG00000087485	Gm13383	-4.83185	-4.83185	-4.83185
ENSMUSG00000039046	Usp6nl	4.60284	5.12427	4.93505
ENSMUSG00000086109	Gm13391	-3.69034	-4.83185	-4.05218
ENSMUSG00000002107	Celf2	7.07618	6.38598	6.71924
ENSMUSG00000075538	Gm10855	-4.03897	-4.49625	-3.1371
ENSMUSG00000062319	Gm10115	-4.25323	-4.57684	-4.83185
ENSMUSG00000097774	Gm26565	-4.83185	-4.83185	-4.54319
ENSMUSG00000083252	Gm13210	-4.69988	-4.83185	-4.83185
ENSMUSG00000082953	Gm13217	-3.44533	-3.26596	-2.96852
ENSMUSG00000079604	Gm13219	-4.83185	-4.83185	-4.83185
ENSMUSG00000015619	Gata3	-0.480163	0.166281	0.394954
ENSMUSG00000025783	4930412O13Rik	-4.83185	-4.83185	-4.83185
ENSMUSG00000025782	Taf3	4.16371	4.09627	4.07091
ENSMUSG00000025781	Atp5c1	6.65453	6.23038	6.40408
ENSMUSG00000037262	Kin	3.49618	3.39056	3.55891
ENSMUSG00000037254	Itih2	3.91708	3.4013	4.02542
ENSMUSG00000025780	Itih5	3.87846	3.25631	4.40108
ENSMUSG00000061186	Sfmbt2	2.1943	2.79506	2.52297
ENSMUSG00000081693	Gm13297	-4.57051	-4.71466	-4.67083
ENSMUSG00000083900	Gm13294	-4.10192	-4.27638	-4.18898
ENSMUSG00000026778	Prkcq	0.0696039	0.557203	0.472851
ENSMUSG00000102196	Gm38171	-4.60747	-4.83185	-4.39923
ENSMUSG00000102674	8030442B05Rik	-4.39705	-3.86426	-4.40635
ENSMUSG00000086006	Gm13293	-0.850993	-0.412277	-0.337049
ENSMUSG00000086491	Gm13291	-4.36478	-4.83185	-4.31922
ENSMUSG00000082424	Gm13292	-1.17844	-0.663318	-1.10215
ENSMUSG00000082314	Gm13296	-4.36478	-4.53139	-4.83185
ENSMUSG00000026773	Pfkfb3	7.28343	7.39916	8.30518
ENSMUSG00000037197	Rbm17	6.09191	6.13145	6.12685
ENSMUSG00000082727	Gm13260	-4.83185	-4.83185	-4.5599
ENSMUSG00000026770	Il2ra	-3.66782	-2.77449	-2.66016
ENSMUSG00000023206	Il15ra	3.17095	3.97803	5.80323
ENSMUSG00000058594	Fbxo18	6.34338	6.35192	6.41244
ENSMUSG00000047909	Ankrd16	4.09145	3.90492	4.22657
ENSMUSG00000080801	Gm13310	-3.81385	-4.56507	-4.5952
ENSMUSG00000026768	Itga8	1.75446	1.44274	0.161366
ENSMUSG00000026767	Fam188a	4.15912	3.86245	4.63524
ENSMUSG00000083547	Gm13321	-4.69656	-4.68802	-4.83185
ENSMUSG00000104045	Gm37565	-1.43473	-3.40969	-2.12453
ENSMUSG00000026730	Pter	3.97586	3.36551	4.07881
ENSMUSG00000049630	C1ql3	1.61827	1.09602	1.49405
ENSMUSG00000026727	Rsu1	7.36457	7.08026	7.01222
ENSMUSG00000086358	Gm13270	-1.99642	-2.26538	-2.34729
ENSMUSG00000026726	Cubn	1.54564	2.09803	0.977217
ENSMUSG00000026723	Trdmt1	1.68772	1.64785	1.90504
ENSMUSG00000026728	Vim	11.229	11.0034	11.0679
ENSMUSG00000003418	St8sia6	0.805889	1.23785	-0.112025
ENSMUSG00000063275	Hacd1	4.04847	4.26184	4.21335
ENSMUSG00000086657	Stamos	-2.74914	-2.54582	-3.45991
ENSMUSG00000026718	Stam	5.12862	5.14946	5.25093
ENSMUSG00000061531	Tmem236	-2.93979	-3.72712	-2.67068
ENSMUSG00000026712	Mrc1	4.18715	3.47173	3.58695
ENSMUSG00000036949	Slc39a12	-3.46793	-3.99371	-4.27297
ENSMUSG00000084901	Gm13266	-4.70249	-4.83185	-4.83185
ENSMUSG00000057914	Cacnb2	-0.543189	0.247593	0.168644
ENSMUSG00000075525	Gm10849	-4.52747	-4.83185	-4.83185
ENSMUSG00000070271	Gm13268	-0.29912	-0.193571	-0.403552
ENSMUSG00000083633	Gm13312	-4.83185	-4.37288	-4.83185
ENSMUSG00000082542	Gm13311	-4.83185	-4.40844	-4.69445
ENSMUSG00000083305	Gm13315	-4.70249	-4.49625	-4.28798
ENSMUSG00000085281	Gm13316	-4.83185	-4.57083	-4.83185
ENSMUSG00000026707	Nsun6	2.46953	2.1879	2.35334
ENSMUSG00000017418	Arl5b	3.31724	3.61179	3.45485
ENSMUSG00000083860	Gm13313	-4.69988	-4.1995	-4.5952
ENSMUSG00000082632	Gm13365	-3.09706	-2.77292	-2.31726
ENSMUSG00000075520	Malrd1	-3.47032	-3.42626	-2.97374
ENSMUSG00000026748	Plxdc2	6.55755	7.33741	6.74112
ENSMUSG00000082235	Gm13326	-3.65816	-4.31869	-3.94282
ENSMUSG00000053702	Nebl	-3.04004	-3.16414	-1.89472
ENSMUSG00000054057	A930004D18Rik	2.82302	2.84178	2.49506
ENSMUSG00000054074	Skida1	0.618787	0.620567	0.107287
ENSMUSG00000086340	1810059C17Rik	-3.73437	-4.34909	-4.41611
ENSMUSG00000026743	Mllt10	5.01226	5.21627	4.84632
ENSMUSG00000081619	Gm13351	-4.83185	-4.83185	-4.6759
ENSMUSG00000026740	Dnajc1	5.97476	6.24192	5.949
ENSMUSG00000086882	Gm13352	-4.11839	-4.53843	-4.6759
ENSMUSG00000051154	Commd3	6.02046	5.71847	5.51121
ENSMUSG00000026739	Bmi1	4.50995	4.60701	4.59704
ENSMUSG00000037708	Spag6	-1.4032	-1.52168	-2.30772
ENSMUSG00000092353	Gm20539	-3.66506	-4.16347	-4.08347
ENSMUSG00000081139	Gm13333	-4.44595	-4.40084	-4.83185
ENSMUSG00000097638	Carlr	-4.83185	-4.14639	-4.83185
ENSMUSG00000026737	Pip4k2a	5.24457	5.0905	5.60212
ENSMUSG00000026736	4930426L09Rik	-0.648757	0.00151784	-0.285402
ENSMUSG00000083281	Gm13332	-4.69656	-4.83185	-4.83185
ENSMUSG00000037683	Armc3	-3.59171	-3.02675	-1.19804
ENSMUSG00000087674	4930447M23Rik	-4.83185	-3.54848	-3.89074
ENSMUSG00000023094	Msrb2	1.64733	1.25999	1.35794
ENSMUSG00000109733	Gm45314	-4.83185	-4.83185	-4.83185
ENSMUSG00000026734	4921504E06Rik	-4.83185	-4.83185	-4.42563
ENSMUSG00000080227	Gm13343	-4.83185	-4.83185	-4.83185
ENSMUSG00000043415	Otud1	4.12987	3.71633	5.06279
ENSMUSG00000087246	Gm13346	-4.83185	-4.57684	-3.81475
ENSMUSG00000083893	Gm13347	-4.31066	-4.49625	-3.85755
ENSMUSG00000036617	Etl4	2.44097	2.03726	1.76031
ENSMUSG00000083777	Gm13361	-4.44595	-4.52563	-4.54319
ENSMUSG00000060795	Gm13363	-3.52571	-2.05566	-2.44595
ENSMUSG00000082164	Gm13360	-4.35099	-4.68802	-4.83185
ENSMUSG00000081128	Gm13328	-3.37363	-3.12304	-3.23589
ENSMUSG00000036591	Arhgap21	6.30294	6.16727	6.1053
ENSMUSG00000085206	Gm13380	-4.48035	-4.83185	-4.83185
ENSMUSG00000087219	Gm13376	-4.83185	-4.83185	-4.47518
ENSMUSG00000026679	Enkur	-2.5156	-2.79921	-3.4789
ENSMUSG00000048550	Thnsl1	1.71266	1.54546	1.37654
ENSMUSG00000084071	Gm13378	-3.70013	-3.00712	-3.62503
ENSMUSG00000045967	Gpr158	-4.21364	-4.83185	-4.83185
ENSMUSG00000080846	Gm13379	-4.83185	-4.83185	-4.83185
ENSMUSG00000081467	Gm13337	-4.11923	-4.32589	-4.83185
ENSMUSG00000025716	Myo3a	-4.83185	-4.62635	-4.83185
ENSMUSG00000082516	Gm13342	-2.53365	-2.21878	-2.38957
ENSMUSG00000083863	Gm13341	0.706395	0.186987	0.283647
ENSMUSG00000083563	Gm13340	3.99442	3.49527	3.64177
ENSMUSG00000082884	Gm13339	-0.466048	-0.764973	-0.5866
ENSMUSG00000026787	Gad2	-4.52133	-4.45965	-3.48061
ENSMUSG00000083057	Gm13356	-4.83185	-4.56637	-4.83185
ENSMUSG00000026786	Apbb1ip	7.22347	7.59764	7.65419
ENSMUSG00000069136	A130006I12Rik	-2.63963	-2.44735	-3.59602
ENSMUSG00000026784	Pdss1	1.27528	0.82993	1.41019
ENSMUSG00000081861	Gm14441	-4.83185	-4.83185	-4.83185
ENSMUSG00000058835	Abi1	6.66968	6.60857	6.80459
ENSMUSG00000083650	Gm13357	-4.01351	-4.09132	-3.86977
ENSMUSG00000026781	Acbd5	4.95927	5.07193	4.79138
ENSMUSG00000026779	Mastl	4.41982	2.29631	3.58204
ENSMUSG00000026775	Yme1l1	6.52947	6.66445	6.50246
ENSMUSG00000081648	Gm13423	-3.25442	-2.75843	-2.75443
ENSMUSG00000026774	4931423N10Rik	-4.60347	-4.05155	-4.57434
ENSMUSG00000084098	Gm13422	-2.79077	-3.02819	-2.17839
ENSMUSG00000026771	Spopl	3.79961	3.73868	3.90844
ENSMUSG00000081519	Gm13331	-1.22324	-1.60683	-1.1819
ENSMUSG00000083373	Gm13392	-3.43782	-3.34789	-2.43562
ENSMUSG00000026986	Hnmt	-1.14657	-2.2878	-2.08059
ENSMUSG00000026985	Il1f8	-4.83185	-4.48288	-4.83185
ENSMUSG00000083116	Gm13410	-3.14671	-3.32236	-3.2398
ENSMUSG00000026984	Il1f6	-4.69988	-4.83185	-4.48407
ENSMUSG00000046845	Il1f10	-4.83185	-4.03795	-4.49237
ENSMUSG00000026981	Il1rn	0.396398	1.13665	1.37433
ENSMUSG00000026979	Psd4	-0.307031	0.0135578	-0.418815
ENSMUSG00000026976	Pax8	-4.53234	-4.83185	-4.35951
ENSMUSG00000085057	Gm13415	-4.45786	-4.55546	-4.48407
ENSMUSG00000082307	Gm13418	-4.69988	-4.83185	-4.69445
ENSMUSG00000084241	Gm13416	-4.06496	-3.75045	-3.34284
ENSMUSG00000004113	Cacna1b	0.874825	-0.195527	-0.0929057
ENSMUSG00000036893	Ehmt1	5.80158	5.74639	5.59946
ENSMUSG00000026972	Arrdc1	4.11981	3.87909	4.15417
ENSMUSG00000026974	Zmynd19	3.31242	3.41406	3.30373
ENSMUSG00000026975	Dph7	3.29579	3.27896	3.3048
ENSMUSG00000036850	Mrpl41	3.30154	3.02706	3.2443
ENSMUSG00000036833	Pnpla7	4.26961	4.52038	5.64413
ENSMUSG00000084383	Gm13370	-3.74724	-4.42021	-3.88512
ENSMUSG00000083796	Gm13369	-4.57792	-4.11842	-4.48407
ENSMUSG00000006476	Nsmf	5.40767	5.21622	4.6916
ENSMUSG00000036813	Entpd8	-4.83185	-4.83185	-4.83185
ENSMUSG00000036805	Noxa1	-4.70249	-4.67522	-4.69445
ENSMUSG00000087028	Gm13387	-1.54677	-1.13476	-2.35082
ENSMUSG00000078202	Nrarp	3.96825	3.74881	2.78967
ENSMUSG00000059555	Tor4a	5.67898	5.6917	5.71622
ENSMUSG00000013465	Nelfb	5.93045	5.84582	5.84127
ENSMUSG00000036770	Stpg3	-4.83185	-4.71466	-4.83185
ENSMUSG00000026969	Fam166a	-2.61295	-3.39085	-3.35553
ENSMUSG00000036752	Tubb4b	7.6688	6.77784	7.07088
ENSMUSG00000006469	Slc34a3	-4.83185	-4.83185	-4.83185
ENSMUSG00000089953	Rnf224	-4.83185	-4.83185	-4.83185
ENSMUSG00000036731	Cysrt1	-4.83185	-4.83185	-4.56738
ENSMUSG00000044628	Rnf208	-1.14905	-0.620778	-1.63328
ENSMUSG00000006471	Ndor1	4.79586	4.89654	4.86789
ENSMUSG00000078201	Tmem203	3.36395	3.48652	3.21082
ENSMUSG00000048707	Tprn	3.00878	3.06849	2.7716
ENSMUSG00000026966	Ssna1	4.53336	4.33027	4.40438
ENSMUSG00000026965	Anapc2	6.88605	6.99859	6.51429
ENSMUSG00000026961	Lrrc26	-4.83185	-4.83185	-4.2994
ENSMUSG00000026959	Grin1	-0.588186	-0.97017	-1.78153
ENSMUSG00000097345	AA543186	-0.536137	-1.54682	-1.51345
ENSMUSG00000036646	Man1b1	6.60839	6.64907	6.53965
ENSMUSG00000026958	Dpp7	5.64172	5.76745	5.82224
ENSMUSG00000026956	Uap1l1	5.63314	5.13137	5.57572
ENSMUSG00000026955	Sapcd2	2.46358	-0.481542	0.508387
ENSMUSG00000015085	Entpd2	4.27662	4.28834	4.73696
ENSMUSG00000015094	Npdc1	7.48579	7.5962	7.56289
ENSMUSG00000036587	Fut7	-4.15799	-3.96483	-4.16729
ENSMUSG00000026944	Abca2	6.16225	5.80701	5.80251
ENSMUSG00000047617	BC029214	2.78318	2.70607	2.77768
ENSMUSG00000015093	Clic3	-3.57735	-4.0625	-4.56738
ENSMUSG00000015090	Ptgds	-4.54138	-4.28382	-4.11701
ENSMUSG00000015083	C8g	0.363648	-0.272663	-0.362902
ENSMUSG00000015095	Fbxw5	5.92508	5.81521	5.9431
ENSMUSG00000026942	Traf2	4.68889	4.49929	4.71718
ENSMUSG00000083043	Gm13433	-4.69988	-4.53843	-4.83185
ENSMUSG00000083528	Gm13432	-4.83185	-4.83185	-4.36933
ENSMUSG00000015092	Edf1	6.65053	6.35105	6.51119
ENSMUSG00000026941	Mamdc4	0.841839	0.711782	0.174946
ENSMUSG00000036504	Phpt1	0.878952	-0.0583853	-0.180322
ENSMUSG00000029419	Gm996	1.53767	1.26505	0.349714
ENSMUSG00000097872	Gm26702	-4.10667	-3.9719	-4.51745
ENSMUSG00000015087	Rabl6	5.67708	5.91548	5.58524
ENSMUSG00000026940	Ccdc183	-4.45786	-4.83185	-4.83185
ENSMUSG00000026939	Tmem141	2.15955	1.82458	1.17992
ENSMUSG00000026938	Fcna	-0.345192	-0.151558	-0.624185
ENSMUSG00000045684	Lcn6	-4.53234	-4.83185	-4.83185
ENSMUSG00000049086	Bmyc	4.01894	3.96053	3.59479
ENSMUSG00000059625	Sohlh1	-4.83185	-4.83185	-4.83185
ENSMUSG00000058740	Kcnt1	-2.88399	-4.33293	-3.70728
ENSMUSG00000026933	Camsap1	5.32451	5.51777	5.07623
ENSMUSG00000082357	Gm13542	-4.40036	-4.83185	-4.83185
ENSMUSG00000036352	Ubac1	4.6742	4.42032	4.33574
ENSMUSG00000026932	Nacc2	5.80546	5.74471	5.59878
ENSMUSG00000087679	C330006A16Rik	5.4802	5.16667	5.36994
ENSMUSG00000087595	1810012K08Rik	-1.84469	-1.79835	-2.38531
ENSMUSG00000026934	Lhx3	-4.83185	-4.42021	-4.45352
ENSMUSG00000036327	Qsox2	4.24331	4.27345	4.40451
ENSMUSG00000048038	Ccdc187	-3.57191	-4.62635	-4.5599
ENSMUSG00000026930	Gpsm1	4.34177	4.43278	3.77057
ENSMUSG00000075467	Dnlz	5.00783	4.81669	4.78904
ENSMUSG00000026928	Card9	-2.61915	-1.9041	-2.57337
ENSMUSG00000086779	Gm13562	-3.39469	-2.5902	-3.03789
ENSMUSG00000036281	Snapc4	4.29948	4.23277	4.36004
ENSMUSG00000026927	Sdccag3	5.30177	5.3374	5.28343
ENSMUSG00000026926	Pmpca	6.08999	6.16865	6.15159
ENSMUSG00000026925	Inpp5e	4.85205	4.69868	4.44389
ENSMUSG00000026924	Sec16a	7.62319	7.83576	7.68793
ENSMUSG00000086714	0610009E02Rik	0.255887	-0.15954	-0.681252
ENSMUSG00000085543	Gm13568	-3.35088	-3.46896	-2.90676
ENSMUSG00000026923	Notch1	6.70217	6.7426	7.07327
ENSMUSG00000026921	Egfl7	6.47955	6.99713	6.74436
ENSMUSG00000026922	Agpat2	4.18745	4.28251	4.4711
[truncated: 37,059 more rows]

## Sheet: BMDC-WNV
Comparison	Geneid	Gene name	Treatment: PValue	Treatment: QValue	Log2FC	Log2CPM	PValue	QValue (FDR-Corrected Pvalue)
BMDC.Adult_vs_Control.Adult	ENSMUSG00000048424	Ranbp3l	0.00777839	0.0347133	8.13102	-1.5803	0.00524398	0.0458108
BMDC.Adult_vs_Control.Adult	ENSMUSG00000112120	RP23-230J20.2	0.000286445	0.00235686	7.06369	-2.5741	1.61655e-08	6.53803e-07
BMDC.Adult_vs_Control.Adult	ENSMUSG00000034855	Cxcl10	1.58612e-12	3.69295e-10	6.96064	5.97012	7.16056e-28	4.72076e-25
BMDC.Adult_vs_Control.Adult	ENSMUSG00000000386	Mx1	1.92223e-15	2.92225e-12	6.71395	4.05986	2.92388e-21	7.33638e-19
BMDC.Adult_vs_Control.Adult	ENSMUSG00000092509	Gm20394	7.48318e-05	0.000790336	6.50353	-3.0532	5.06652e-08	1.86649e-06
BMDC.Adult_vs_Control.Adult	ENSMUSG00000070904	Ifna4	0.00142044	0.00879331	6.30066	-3.15935	0.000548674	0.00720525
BMDC.Adult_vs_Control.Adult	ENSMUSG00000060183	Cxcl11	1.12202e-06	2.57527e-05	6.22715	-3.23166	9.88009e-06	0.000220312
BMDC.Adult_vs_Control.Adult	ENSMUSG00000091366	Gm17040	0.00154022	0.00937922	6.19207	-3.2579	0.00096667	0.0114863
BMDC.Adult_vs_Control.Adult	ENSMUSG00000110730	RP23-242K3.2	0.00680807	0.031274	6.17107	-3.26396	0.000273575	0.00395357
BMDC.Adult_vs_Control.Adult	ENSMUSG00000037482	Erv3	0.00511646	0.0248272	6.03181	-3.3721	0.00140884	0.015694
BMDC.Adult_vs_Control.Adult	ENSMUSG00000031952	Chst5	0.00200964	0.0116503	5.99939	-3.39977	1.35856e-07	4.63813e-06
BMDC.Adult_vs_Control.Adult	ENSMUSG00000028546	Elavl4	0.00510668	0.0247891	5.79104	-3.58327	0.00372078	0.0345278
BMDC.Adult_vs_Control.Adult	ENSMUSG00000031603	Fgf20	4.49011e-12	8.36097e-10	5.6951	-3.60184	0.00378714	0.0350178
BMDC.Adult_vs_Control.Adult	ENSMUSG00000032623	Oas1d	0.000935025	0.0062393	5.68555	-3.5555	0.00363336	0.0339727
BMDC.Adult_vs_Control.Adult	ENSMUSG00000027886	1700013F07Rik	1.17762e-05	0.000176739	5.64782	-3.61337	4.81722e-05	0.000875501
BMDC.Adult_vs_Control.Adult	ENSMUSG00000062488	Ifit3b	0.00658178	0.0304511	5.61074	5.90175	3.68045e-21	8.97335e-19
BMDC.Adult_vs_Control.Adult	ENSMUSG00000055523	Gucy2g	0.011498	0.0471	5.57131	-2.45316	0.00172868	0.0184459
BMDC.Adult_vs_Control.Adult	ENSMUSG00000032268	Tmprss5	0.0117889	0.0480633	5.47906	-3.72169	0.00368895	0.034331
BMDC.Adult_vs_Control.Adult	ENSMUSG00000048806	Ifnb1	3.49913e-14	2.17722e-11	5.44449	-1.25447	1.89692e-11	1.21347e-09
BMDC.Adult_vs_Control.Adult	ENSMUSG00000053216	Btn2a2	2.44567e-12	5.09724e-10	5.43731	-3.72996	0.000439784	0.00594445
BMDC.Adult_vs_Control.Adult	ENSMUSG00000061728	Btnl7-ps	2.89733e-12	5.75989e-10	5.42532	-3.75826	0.000380412	0.00526023
BMDC.Adult_vs_Control.Adult	ENSMUSG00000030385	2900092C05Rik	1.80581e-12	4.02321e-10	5.23637	-3.87646	0.000424354	0.00576301
BMDC.Adult_vs_Control.Adult	ENSMUSG00000043164	Tmem212	6.64792e-05	0.000722189	5.18308	-3.91769	0.00170937	0.0183155
BMDC.Adult_vs_Control.Adult	ENSMUSG00000020641	Rsad2	1.34711e-14	1.02396e-11	5.15616	6.20136	1.20066e-33	2.58583e-30
BMDC.Adult_vs_Control.Adult	ENSMUSG00000105096	Gbp10	0.00855141	0.0373757	5.11813	-1.06671	2.99e-09	1.37743e-07
BMDC.Adult_vs_Control.Adult	ENSMUSG00000074896	Ifit3	0.00134274	0.00841662	5.04087	8.02146	6.45724e-21	1.5171e-18
BMDC.Adult_vs_Control.Adult	ENSMUSG00000029417	Cxcl9	3.64881e-06	6.6549e-05	5.01464	4.32291	3.26537e-11	2.01409e-09
BMDC.Adult_vs_Control.Adult	ENSMUSG00000087674	4930447M23Rik	0.0021423	0.0123008	4.87588	-4.03183	0.00283265	0.0277194
BMDC.Adult_vs_Control.Adult	ENSMUSG00000111187	RP23-386F15.2	3.14668e-16	1.01653e-12	4.85451	-4.06698	0.0018635	0.0196332
BMDC.Adult_vs_Control.Adult	ENSMUSG00000049719	Prss46	3.38781e-12	6.53392e-10	4.83775	-1.08824	8.9144e-07	2.55698e-05
BMDC.Adult_vs_Control.Adult	ENSMUSG00000044703	Phf11a	0.000465337	0.00349354	4.82575	-0.0366663	2.73454e-14	2.59822e-12
BMDC.Adult_vs_Control.Adult	ENSMUSG00000086105	Gm11636	0.00591625	0.0279371	4.82123	-4.07267	0.00550799	0.0477359
BMDC.Adult_vs_Control.Adult	ENSMUSG00000043068	Fam89a	7.75e-05	0.000811223	4.80234	-3.10573	2.52626e-05	0.000494228
BMDC.Adult_vs_Control.Adult	ENSMUSG00000041550	Serpina5	8.64283e-05	0.00088884	4.71369	-4.12255	0.0018023	0.0190974
BMDC.Adult_vs_Control.Adult	ENSMUSG00000003657	Calb2	3.07262e-15	3.97044e-12	4.65793	-1.04014	0.000103999	0.00172513
BMDC.Adult_vs_Control.Adult	ENSMUSG00000068606	Gm4841	2.03176e-12	4.33956e-10	4.58144	2.77388	8.58663e-36	2.4657e-32
BMDC.Adult_vs_Control.Adult	ENSMUSG00000028037	Ifi44	5.77768e-11	6.75648e-09	4.40002	6.67578	5.68207e-16	6.26397e-14
BMDC.Adult_vs_Control.Adult	ENSMUSG00000073402	Gm8909	0.00323727	0.017183	4.37966	-2.49825	1.49713e-06	4.06855e-05
BMDC.Adult_vs_Control.Adult	ENSMUSG00000026228	Htr2b	0.00676887	0.0311438	4.35271	-2.49814	1.65563e-06	4.44322e-05
BMDC.Adult_vs_Control.Adult	ENSMUSG00000042436	Mfap4	1.01825e-13	5.26315e-11	4.29374	1.83772	4.79418e-06	0.000114723
BMDC.Adult_vs_Control.Adult	ENSMUSG00000055976	Cldn23	0.00959444	0.0408498	4.25757	-3.47849	0.000358957	0.00500641
BMDC.Adult_vs_Control.Adult	ENSMUSG00000079588	Tmem182	0.00989544	0.0418419	4.21756	-3.52621	8.72479e-05	0.00147858
BMDC.Adult_vs_Control.Adult	ENSMUSG00000111118	RP24-84E18.1	4.01257e-13	1.40136e-10	4.2157	-1.6663	1.81305e-10	1.01121e-08
BMDC.Adult_vs_Control.Adult	ENSMUSG00000009350	Mpo	6.99691e-05	0.000751259	4.21245	-3.53192	0.000791047	0.00972589
BMDC.Adult_vs_Control.Adult	ENSMUSG00000023341	Mx2	1.23979e-10	1.29722e-08	4.19962	4.6707	1.18108e-23	4.36055e-21
BMDC.Adult_vs_Control.Adult	ENSMUSG00000034459	Ifit1	0.000113379	0.00110697	4.1876	7.73446	2.33252e-14	2.24095e-12
BMDC.Adult_vs_Control.Adult	ENSMUSG00000030156	Cd69	7.78587e-12	1.25608e-09	4.1749	-3.01785	0.00155344	0.0170043
BMDC.Adult_vs_Control.Adult	ENSMUSG00000027977	Ndst3	1.72691e-05	0.000240725	4.17111	-3.58709	0.00308217	0.0297112
BMDC.Adult_vs_Control.Adult	ENSMUSG00000090222	Ifi203-ps	0.00139934	0.00869736	4.13235	1.78959	1.05189e-27	6.63047e-25
BMDC.Adult_vs_Control.Adult	ENSMUSG00000081355	Gm15264	0.0120002	0.0487246	4.1302	-3.59145	0.000894141	0.0108134
BMDC.Adult_vs_Control.Adult	ENSMUSG00000106472	Gm43111	0.00940864	0.0402578	4.00441	-3.64442	5.42375e-05	0.000976124
BMDC.Adult_vs_Control.Adult	ENSMUSG00000014030	Pax5	0.00246996	0.0137544	3.99553	0.587645	1.28314e-18	2.12573e-16
BMDC.Adult_vs_Control.Adult	ENSMUSG00000098434	2010110E17Rik	2.88355e-14	1.91083e-11	3.98599	-2.49955	2.48491e-05	0.000487624
BMDC.Adult_vs_Control.Adult	ENSMUSG00000034486	Gbx2	3.14929e-05	0.000390736	3.96387	2.42652	2.68006e-11	1.68115e-09
BMDC.Adult_vs_Control.Adult	ENSMUSG00000020793	Galr2	0.00280154	0.0152717	3.96359	-1.87278	1.75477e-06	4.67528e-05
BMDC.Adult_vs_Control.Adult	ENSMUSG00000041827	Oasl1	9.48137e-12	1.47612e-09	3.87588	4.67298	7.04063e-14	6.18905e-12
BMDC.Adult_vs_Control.Adult	ENSMUSG00000021508	Cxcl14	1.73158e-13	7.33623e-11	3.86916	6.12809	1.0721e-05	0.000236209
BMDC.Adult_vs_Control.Adult	ENSMUSG00000109366	Gm44698	0.00269502	0.0147971	3.86026	-2.60931	1.47589e-06	4.01928e-05
BMDC.Adult_vs_Control.Adult	ENSMUSG00000086496	Gm14204	0.00947369	0.0404631	3.85871	-3.27121	6.9646e-05	0.00121781
BMDC.Adult_vs_Control.Adult	ENSMUSG00000040420	Cdh18	0.00149658	0.00917077	3.8241	-3.24854	0.00163569	0.0176652
BMDC.Adult_vs_Control.Adult	ENSMUSG00000042793	Lgr6	1.24775e-13	5.97166e-11	3.81372	0.503267	0.000132815	0.00213374
BMDC.Adult_vs_Control.Adult	ENSMUSG00000026621	Marc1	1.1769e-13	5.73883e-11	3.80316	-2.61372	4.1466e-05	0.000768055
BMDC.Adult_vs_Control.Adult	ENSMUSG00000078921	Tgtp2	0.000181804	0.00162804	3.7225	6.31804	1.77826e-19	3.33024e-17
BMDC.Adult_vs_Control.Adult	ENSMUSG00000003279	Dlgap1	0.00830046	0.0365446	3.71484	-0.176712	1.43688e-07	4.87972e-06
BMDC.Adult_vs_Control.Adult	ENSMUSG00000085271	E130006D01Rik	3.43109e-08	1.43717e-06	3.68238	-2.74008	1.51761e-05	0.000318612
BMDC.Adult_vs_Control.Adult	ENSMUSG00000063388	BC023105	0.00933424	0.0400123	3.66611	3.26724	1.26257e-15	1.34834e-13
BMDC.Adult_vs_Control.Adult	ENSMUSG00000091649	Phf11b	9.50232e-07	2.25508e-05	3.66541	2.60862	2.49455e-26	1.23979e-23
BMDC.Adult_vs_Control.Adult	ENSMUSG00000021680	Crhbp	1.53961e-06	3.33947e-05	3.65821	-3.35417	0.000553582	0.00726601
BMDC.Adult_vs_Control.Adult	ENSMUSG00000031936	Hephl1	1.52544e-07	5.0869e-06	3.64614	-2.76163	4.48698e-05	0.000820676
BMDC.Adult_vs_Control.Adult	ENSMUSG00000034115	Scn11a	0.00198484	0.0115376	3.63254	-0.183004	0.000751276	0.00931696
BMDC.Adult_vs_Control.Adult	ENSMUSG00000079339	Ifit1bl1	7.83163e-13	2.22059e-10	3.63239	0.57547	4.61325e-14	4.19806e-12
BMDC.Adult_vs_Control.Adult	ENSMUSG00000092021	Gbp11	5.68547e-16	1.22446e-12	3.62543	-0.128525	1.46963e-11	9.71381e-10
BMDC.Adult_vs_Control.Adult	ENSMUSG00000106636	Gm43813	3.63304e-11	4.58129e-09	3.58396	-3.10144	9.89706e-05	0.00165019
BMDC.Adult_vs_Control.Adult	ENSMUSG00000047562	Mmp10	7.14386e-10	5.93653e-08	3.55486	3.96833	2.78125e-06	7.05385e-05
BMDC.Adult_vs_Control.Adult	ENSMUSG00000003484	Cyp4f18	2.78334e-11	3.59664e-09	3.51702	-2.82848	0.000947211	0.0113175
BMDC.Adult_vs_Control.Adult	ENSMUSG00000005124	Wisp1	0.00106048	0.00690529	3.50289	4.74683	6.27287e-26	3.00215e-23
BMDC.Adult_vs_Control.Adult	ENSMUSG00000067049	Unc93a	0.0122014	0.0492398	3.49735	-0.762806	0.000839905	0.0102438
BMDC.Adult_vs_Control.Adult	ENSMUSG00000024112	Cacna1h	1.77953e-05	0.000246632	3.4942	2.55084	2.48195e-10	1.35897e-08
BMDC.Adult_vs_Control.Adult	ENSMUSG00000037370	Enpp1	2.61052e-15	3.55086e-12	3.49134	4.14473	8.79199e-21	2.0108e-18
BMDC.Adult_vs_Control.Adult	ENSMUSG00000024713	Pcsk5	8.84525e-14	4.70593e-11	3.48272	6.55476	6.6497e-08	2.39019e-06
BMDC.Adult_vs_Control.Adult	ENSMUSG00000020805	Slc13a5	9.46367e-15	8.43376e-12	3.46141	-2.33899	0.000567274	0.00739688
BMDC.Adult_vs_Control.Adult	ENSMUSG00000020638	Cmpk2	5.00234e-09	3.08815e-07	3.42211	5.1647	2.60015e-17	3.53675e-15
BMDC.Adult_vs_Control.Adult	ENSMUSG00000078922	Tgtp1	0.00221528	0.0126467	3.42027	2.90824	7.94588e-23	2.53523e-20
BMDC.Adult_vs_Control.Adult	ENSMUSG00000035692	Isg15	6.13381e-07	1.57577e-05	3.39922	7.01283	5.69264e-14	5.10835e-12
BMDC.Adult_vs_Control.Adult	ENSMUSG00000082292	Gm12250	0.000725594	0.00503822	3.39299	3.86112	3.92283e-10	2.0648e-08
BMDC.Adult_vs_Control.Adult	ENSMUSG00000050463	Krt78	0.00124859	0.0079206	3.38404	-3.22005	0.000142955	0.00227403
BMDC.Adult_vs_Control.Adult	ENSMUSG00000037411	Serpine1	0.00478314	0.0234832	3.37302	11.8613	3.2059e-49	4.14267e-45
BMDC.Adult_vs_Control.Adult	ENSMUSG00000005355	Casp14	0.000793384	0.0054359	3.37282	-1.52646	0.000364635	0.00507465
BMDC.Adult_vs_Control.Adult	ENSMUSG00000103770	Pcdha9	1.77396e-05	0.000246221	3.36848	-3.24224	0.000873443	0.0105779
BMDC.Adult_vs_Control.Adult	ENSMUSG00000071691	Gm960	3.34572e-05	0.000410378	3.36652	-3.20388	0.00412582	0.037651
BMDC.Adult_vs_Control.Adult	ENSMUSG00000100932	Gm29459	0.00936972	0.0401378	3.36552	-3.54375	0.00305286	0.0294836
BMDC.Adult_vs_Control.Adult	ENSMUSG00000021208	Ifi27l2b	6.10315e-07	1.57101e-05	3.36412	0.982262	8.30857e-08	2.95767e-06
BMDC.Adult_vs_Control.Adult	ENSMUSG00000016496	Cd274	5.3496e-08	2.10755e-06	3.3225	4.55611	2.70752e-35	6.36119e-32
BMDC.Adult_vs_Control.Adult	ENSMUSG00000025498	Irf7	4.56674e-16	1.07293e-12	3.31687	7.83966	3.85849e-19	7.0333e-17
BMDC.Adult_vs_Control.Adult	ENSMUSG00000041620	Mmp1b	2.44563e-07	7.47987e-06	3.28877	-2.81025	0.000190597	0.00290265
BMDC.Adult_vs_Control.Adult	ENSMUSG00000079363	Gbp4	4.47451e-12	8.36097e-10	3.28241	3.46459	5.68807e-21	1.36114e-18
BMDC.Adult_vs_Control.Adult	ENSMUSG00000068246	Apol9b	7.05871e-10	5.89427e-08	3.25195	3.89743	1.02751e-08	4.32493e-07
BMDC.Adult_vs_Control.Adult	ENSMUSG00000029608	Rph3a	4.8162e-08	1.92083e-06	3.24339	-1.80958	6.36431e-06	0.000148581
BMDC.Adult_vs_Control.Adult	ENSMUSG00000000204	Slfn4	0.000123309	0.00118601	3.24054	-1.91244	1.40912e-05	0.000298503
BMDC.Adult_vs_Control.Adult	ENSMUSG00000043456	Zfp536	0.00750215	0.0336925	3.22053	-1.83708	0.000872711	0.010574
BMDC.Adult_vs_Control.Adult	ENSMUSG00000041567	Serpina12	2.13437e-10	2.12156e-08	3.21859	0.284151	2.68141e-05	0.000521824
BMDC.Adult_vs_Control.Adult	ENSMUSG00000035407	Kank4	0.00294889	0.0159031	3.20364	-2.87865	0.00444294	0.0399247
BMDC.Adult_vs_Control.Adult	ENSMUSG00000091705	H2-Q2	5.09836e-11	6.13836e-09	3.17831	-0.873632	5.43302e-05	0.000977112
BMDC.Adult_vs_Control.Adult	ENSMUSG00000030406	Gipr	1.92205e-13	7.88469e-11	3.15306	-0.755833	2.24831e-10	1.23892e-08
BMDC.Adult_vs_Control.Adult	ENSMUSG00000020826	Nos2	2.40079e-10	2.34136e-08	3.1471	8.12679	1.43405e-12	1.06499e-10
BMDC.Adult_vs_Control.Adult	ENSMUSG00000078963	Hsbp1l1	1.03993e-08	5.81738e-07	3.13314	-1.59297	0.000401133	0.00551137
BMDC.Adult_vs_Control.Adult	ENSMUSG00000041482	Piezo2	4.7934e-05	0.000551561	3.08649	3.86014	2.38368e-10	1.30794e-08
BMDC.Adult_vs_Control.Adult	ENSMUSG00000075604	Cyp11b1	5.39386e-06	9.17703e-05	3.08066	-2.02367	0.00370352	0.0344294
BMDC.Adult_vs_Control.Adult	ENSMUSG00000035852	Misp	1.22043e-11	1.78197e-09	3.07921	-0.582137	9.75238e-07	2.76967e-05
BMDC.Adult_vs_Control.Adult	ENSMUSG00000030107	Usp18	4.2962e-05	0.00050352	3.0542	6.21417	1.46223e-32	2.22294e-29
BMDC.Adult_vs_Control.Adult	ENSMUSG00000098934	Gm18853	5.54169e-05	0.000620535	3.03672	-1.8003	1.76641e-07	5.88286e-06
BMDC.Adult_vs_Control.Adult	ENSMUSG00000023236	Scg5	0.00987281	0.0417736	3.00247	-3.18836	0.000580223	0.00752925
BMDC.Adult_vs_Control.Adult	ENSMUSG00000079227	Ccr5	3.07879e-13	1.1583e-10	3.00129	-1.9729	0.000276766	0.00399372
BMDC.Adult_vs_Control.Adult	ENSMUSG00000066677	Ifi208	6.90949e-05	0.000743108	2.99879	3.27911	1.91652e-07	6.34194e-06
BMDC.Adult_vs_Control.Adult	ENSMUSG00000046167	Gldn	5.65434e-14	3.17676e-11	2.97733	-0.964997	0.0015395	0.0169018
BMDC.Adult_vs_Control.Adult	ENSMUSG00000066861	Oas1g	0.00364918	0.0189377	2.95696	2.89277	1.36674e-08	5.6156e-07
BMDC.Adult_vs_Control.Adult	ENSMUSG00000023328	Ache	0.00437339	0.0218831	2.94944	2.67437	2.80368e-08	1.09288e-06
BMDC.Adult_vs_Control.Adult	ENSMUSG00000042254	Cilp	3.74873e-05	0.000451876	2.9434	1.07441	6.80208e-07	2.00677e-05
BMDC.Adult_vs_Control.Adult	ENSMUSG00000038963	Slco4a1	5.05456e-06	8.7203e-05	2.92795	1.42439	0.00371537	0.0345055
BMDC.Adult_vs_Control.Adult	ENSMUSG00000053004	Hrh1	4.13207e-16	1.06789e-12	2.92048	-1.303	0.000516917	0.00682637
BMDC.Adult_vs_Control.Adult	ENSMUSG00000085601	Gm4969	4.30323e-09	2.75279e-07	2.90999	-3.80052	0.00405147	0.0370642
BMDC.Adult_vs_Control.Adult	ENSMUSG00000032243	Itga11	1.18634e-12	2.91997e-10	2.89039	7.51228	3.87805e-17	5.1662e-15
BMDC.Adult_vs_Control.Adult	ENSMUSG00000046961	Gpr156	4.86177e-13	1.61087e-10	2.86904	-2.21042	2.4054e-05	0.000473459
BMDC.Adult_vs_Control.Adult	ENSMUSG00000105504	Gbp5	2.4162e-09	1.68414e-07	2.83888	5.89726	5.77675e-18	8.76444e-16
BMDC.Adult_vs_Control.Adult	ENSMUSG00000040328	Olfr56	1.63323e-08	8.23034e-07	2.83622	3.41479	1.22341e-32	1.97612e-29
BMDC.Adult_vs_Control.Adult	ENSMUSG00000073491	Ifi213	0.000574817	0.00416123	2.83503	2.14985	3.43525e-05	0.000650407
BMDC.Adult_vs_Control.Adult	ENSMUSG00000057346	Apol9a	3.78729e-07	1.06738e-05	2.81183	4.21258	1.60417e-10	8.99308e-09
BMDC.Adult_vs_Control.Adult	ENSMUSG00000043460	Elfn2	6.69946e-12	1.11704e-09	2.79811	-0.986669	1.1881e-06	3.3052e-05
BMDC.Adult_vs_Control.Adult	ENSMUSG00000003949	Hlf	1.02148e-05	0.0001563	2.79792	3.24501	1.02968e-06	2.91148e-05
BMDC.Adult_vs_Control.Adult	ENSMUSG00000020123	Avpr1a	0.00284999	0.0154705	2.7938	3.66195	2.16987e-28	1.64936e-25
BMDC.Adult_vs_Control.Adult	ENSMUSG00000078763	Slfn1	0.000105085	0.00104174	2.78694	-1.40539	0.00347634	0.0327892
BMDC.Adult_vs_Control.Adult	ENSMUSG00000078486	Perm1	1.4334e-08	7.47861e-07	2.78431	-1.42474	6.91343e-10	3.49649e-08
BMDC.Adult_vs_Control.Adult	ENSMUSG00000100843	Gm8307	7.93504e-07	1.96619e-05	2.76711	-1.74009	0.00194689	0.0203152
BMDC.Adult_vs_Control.Adult	ENSMUSG00000054072	Iigp1	1.95725e-12	4.2867e-10	2.73666	7.44116	1.40684e-23	4.98061e-21
BMDC.Adult_vs_Control.Adult	ENSMUSG00000036960	Clca2	5.86609e-12	9.90871e-10	2.7314	1.94836	9.62748e-05	0.00161357
BMDC.Adult_vs_Control.Adult	ENSMUSG00000078853	Igtp	1.01658e-07	3.63884e-06	2.72456	5.68134	5.05183e-27	2.90132e-24
BMDC.Adult_vs_Control.Adult	ENSMUSG00000024910	Ctsw	0.00147433	0.00905909	2.72073	-2.24239	0.000577261	0.00750062
BMDC.Adult_vs_Control.Adult	ENSMUSG00000112381	RP24-545B2.4	0.00349542	0.0183051	2.71272	-3.61606	0.00464438	0.041547
BMDC.Adult_vs_Control.Adult	ENSMUSG00000038883	Prl3a1	4.9787e-05	0.000569263	2.71058	0.796658	9.95214e-05	0.00165724
BMDC.Adult_vs_Control.Adult	ENSMUSG00000034891	Sncb	9.54404e-08	3.46427e-06	2.70799	-1.9634	4.12398e-05	0.000764563
BMDC.Adult_vs_Control.Adult	ENSMUSG00000000731	Aire	2.31908e-05	0.000304699	2.69497	-1.80799	0.000765006	0.0094552
BMDC.Adult_vs_Control.Adult	ENSMUSG00000022861	Dgkg	1.60299e-12	3.69663e-10	2.68751	-1.25035	0.00073077	0.0091325
BMDC.Adult_vs_Control.Adult	ENSMUSG00000099241	Gm18852	8.44497e-07	2.06092e-05	2.68249	-2.07583	6.34046e-05	0.00112495
BMDC.Adult_vs_Control.Adult	ENSMUSG00000000182	Fgf23	2.02479e-09	1.44555e-07	2.67389	4.22363	9.00796e-05	0.00152158
BMDC.Adult_vs_Control.Adult	ENSMUSG00000029798	Herc6	9.29532e-13	2.50261e-10	2.66623	4.4186	6.62052e-31	7.1292e-28
BMDC.Adult_vs_Control.Adult	ENSMUSG00000032661	Oas3	3.41162e-15	4.00772e-12	2.65951	5.16618	2.20721e-07	7.18428e-06
BMDC.Adult_vs_Control.Adult	ENSMUSG00000058163	Gm5431	8.41305e-11	9.09736e-09	2.6217	-0.173505	8.75202e-08	3.09845e-06
BMDC.Adult_vs_Control.Adult	ENSMUSG00000006930	Hap1	5.29576e-13	1.68967e-10	2.60948	2.84201	9.0615e-14	7.83229e-12
BMDC.Adult_vs_Control.Adult	ENSMUSG00000038400	Pmepa1	3.14598e-11	4.02498e-09	2.60553	6.31747	1.38381e-41	8.94082e-38
BMDC.Adult_vs_Control.Adult	ENSMUSG00000053835	H2-T24	0.000216832	0.0018849	2.59658	2.5573	3.07494e-10	1.65906e-08
BMDC.Adult_vs_Control.Adult	ENSMUSG00000055926	Gm14137	2.53987e-12	5.22599e-10	2.59604	-0.42404	2.49561e-05	0.000489353
BMDC.Adult_vs_Control.Adult	ENSMUSG00000082185	Gm12428	9.74534e-06	0.000150363	2.58904	-3.0729	0.000479133	0.0064097
BMDC.Adult_vs_Control.Adult	ENSMUSG00000027894	Slc6a17	0.00021485	0.00187019	2.58731	3.63228	1.04954e-09	5.18631e-08
BMDC.Adult_vs_Control.Adult	ENSMUSG00000029561	Oasl2	3.18437e-13	1.17567e-10	2.58694	7.57462	9.11968e-17	1.13312e-14
BMDC.Adult_vs_Control.Adult	ENSMUSG00000021702	Thbs4	3.10196e-17	2.67224e-13	2.58178	-0.370729	0.000158705	0.00248882
BMDC.Adult_vs_Control.Adult	ENSMUSG00000046610	Oacyl	1.73663e-11	2.41298e-09	2.56068	0.0416059	3.21919e-11	1.99035e-09
BMDC.Adult_vs_Control.Adult	ENSMUSG00000086283	2810433D01Rik	4.79453e-11	5.8725e-09	2.55613	-1.12285	0.000936629	0.011217
BMDC.Adult_vs_Control.Adult	ENSMUSG00000079502	Cfap77	4.44657e-05	0.000518111	2.5536	-3.09454	0.00182845	0.019327
BMDC.Adult_vs_Control.Adult	ENSMUSG00000048385	Scrt1	9.40344e-15	8.43376e-12	2.52479	-0.0294522	3.47033e-07	1.0858e-05
BMDC.Adult_vs_Control.Adult	ENSMUSG00000079457	Gm7609	1.06299e-13	5.38663e-11	2.52079	0.0766129	1.84258e-05	0.000374958
BMDC.Adult_vs_Control.Adult	ENSMUSG00000101828	D130051D11Rik	3.11365e-10	2.93683e-08	2.51867	-2.82197	0.00158792	0.017243
BMDC.Adult_vs_Control.Adult	ENSMUSG00000019997	Ctgf	0.00978989	0.0415042	2.51608	8.26713	3.09595e-39	1.33353e-35
BMDC.Adult_vs_Control.Adult	ENSMUSG00000068245	Phf11d	2.96132e-13	1.14227e-10	2.51007	6.2051	2.48049e-19	4.61192e-17
BMDC.Adult_vs_Control.Adult	ENSMUSG00000032446	Eomes	0.000714659	0.00497834	2.50071	-1.96373	0.000413329	0.00563698
BMDC.Adult_vs_Control.Adult	ENSMUSG00000035357	Pdzrn3	4.22301e-06	7.53205e-05	2.4667	6.77495	3.21071e-47	2.76592e-43
BMDC.Adult_vs_Control.Adult	ENSMUSG00000030110	Ret	4.31381e-06	7.67283e-05	2.46399	4.89416	2.05938e-26	1.04358e-23
BMDC.Adult_vs_Control.Adult	ENSMUSG00000107768	Gm44275	7.99484e-06	0.000127258	2.4419	-1.20319	4.58887e-05	0.000837534
BMDC.Adult_vs_Control.Adult	ENSMUSG00000001827	Folr1	1.36335e-08	7.235e-07	2.43934	-0.800114	0.00452948	0.0406317
BMDC.Adult_vs_Control.Adult	ENSMUSG00000066366	Serpina1a	4.73594e-11	5.85625e-09	2.43416	-2.52899	0.00418276	0.0380363
BMDC.Adult_vs_Control.Adult	ENSMUSG00000032487	Ptgs2	0.00194421	0.0113679	2.43086	4.50265	5.48289e-09	2.41397e-07
BMDC.Adult_vs_Control.Adult	ENSMUSG00000067297	Ifit1bl2	8.97002e-05	0.000916289	2.43007	0.471614	4.03755e-08	1.53225e-06
BMDC.Adult_vs_Control.Adult	ENSMUSG00000101581	C430002N11Rik	5.29096e-07	1.39913e-05	2.42591	1.87127	1.13912e-06	3.1792e-05
BMDC.Adult_vs_Control.Adult	ENSMUSG00000027514	Zbp1	3.46397e-07	9.96791e-06	2.42374	6.93603	7.38937e-24	2.80839e-21
BMDC.Adult_vs_Control.Adult	ENSMUSG00000039304	Tnfsf10	5.45751e-07	1.4314e-05	2.42081	2.3633	5.74901e-14	5.12336e-12
BMDC.Adult_vs_Control.Adult	ENSMUSG00000043903	Gm22	9.00664e-12	1.41931e-09	2.40039	2.65611	4.66578e-10	2.42133e-08
BMDC.Adult_vs_Control.Adult	ENSMUSG00000063286	Gm8995	0.00172861	0.0103341	2.39396	1.56459	2.2392e-07	7.26095e-06
BMDC.Adult_vs_Control.Adult	ENSMUSG00000078606	Gm4070	1.22636e-16	5.64792e-13	2.39122	4.14746	4.60477e-31	5.40935e-28
BMDC.Adult_vs_Control.Adult	ENSMUSG00000026494	Kif26b	0.00228524	0.0129375	2.38723	6.66032	3.56044e-11	2.18048e-09
BMDC.Adult_vs_Control.Adult	ENSMUSG00000046718	Bst2	0.00796729	0.0353731	2.38282	8.19248	3.76938e-18	5.76426e-16
BMDC.Adult_vs_Control.Adult	ENSMUSG00000037921	Ddx60	0.000102922	0.0010266	2.37889	4.16381	1.9758e-18	3.21205e-16
BMDC.Adult_vs_Control.Adult	ENSMUSG00000052133	Sema5b	1.25019e-10	1.30282e-08	2.37124	-0.635182	0.000656086	0.00833213
BMDC.Adult_vs_Control.Adult	ENSMUSG00000090942	F830016B08Rik	1.0295e-08	5.78402e-07	2.3637	4.60935	3.2504e-14	3.0217e-12
BMDC.Adult_vs_Control.Adult	ENSMUSG00000025746	Il6	3.92587e-07	1.09687e-05	2.36328	3.80642	1.93865e-10	1.07286e-08
BMDC.Adult_vs_Control.Adult	ENSMUSG00000036381	P2ry14	7.89439e-12	1.25669e-09	2.36086	2.35608	1.55888e-05	0.000325453
BMDC.Adult_vs_Control.Adult	ENSMUSG00000028268	Gbp3	0.000124335	0.00119454	2.35869	6.71358	2.01993e-18	3.24242e-16
BMDC.Adult_vs_Control.Adult	ENSMUSG00000070427	Il18bp	6.43129e-13	1.91046e-10	2.34039	3.79497	4.50765e-19	8.08998e-17
BMDC.Adult_vs_Control.Adult	ENSMUSG00000048852	Gm12185	0.00232871	0.0131232	2.33063	1.09135	2.84559e-08	1.10423e-06
BMDC.Adult_vs_Control.Adult	ENSMUSG00000052776	Oas1a	0.000543331	0.00396761	2.32817	4.83694	4.5415e-09	2.03415e-07
BMDC.Adult_vs_Control.Adult	ENSMUSG00000042379	Esm1	7.13893e-16	1.41922e-12	2.32638	1.85049	1.59075e-08	6.45389e-07
BMDC.Adult_vs_Control.Adult	ENSMUSG00000029605	Oas1b	0.000278212	0.00230039	2.32362	3.8475	6.52679e-21	1.51962e-18
BMDC.Adult_vs_Control.Adult	ENSMUSG00000030921	Trim30a	0.000240232	0.00204971	2.32175	6.69931	6.09999e-27	3.42713e-24
BMDC.Adult_vs_Control.Adult	ENSMUSG00000021453	Gadd45g	0.000874414	0.00590376	2.31619	6.31304	4.13142e-21	9.97872e-19
BMDC.Adult_vs_Control.Adult	ENSMUSG00000013584	Aldh1a2	5.48673e-06	9.30884e-05	2.31469	5.07006	0.00340806	0.0322984
BMDC.Adult_vs_Control.Adult	ENSMUSG00000037318	Traf3ip3	1.14103e-05	0.000171947	2.31416	-3.09953	0.00111866	0.0129238
BMDC.Adult_vs_Control.Adult	ENSMUSG00000035208	Slfn8	1.80671e-06	3.78383e-05	2.30345	6.14638	4.28851e-24	1.65421e-21
BMDC.Adult_vs_Control.Adult	ENSMUSG00000035041	Creb3l3	0.000875686	0.00590924	2.2818	1.03163	0.00030204	0.00430316
BMDC.Adult_vs_Control.Adult	ENSMUSG00000092627	D130058E05Rik	6.02088e-07	1.55448e-05	2.27996	2.18819	1.67748e-06	4.49408e-05
BMDC.Adult_vs_Control.Adult	ENSMUSG00000048895	Cdk5r1	0.00139614	0.00868188	2.27793	1.82629	1.70221e-07	5.6837e-06
BMDC.Adult_vs_Control.Adult	ENSMUSG00000089901	Gm8113	0.00194694	0.0113754	2.27544	1.12641	2.24677e-05	0.000445972
BMDC.Adult_vs_Control.Adult	ENSMUSG00000046169	Adamts6	0.00454768	0.0225326	2.27282	4.46523	2.33196e-10	1.28228e-08
BMDC.Adult_vs_Control.Adult	ENSMUSG00000073555	Gm4951	1.18296e-09	9.0989e-08	2.26532	5.06983	2.41038e-11	1.52681e-09
BMDC.Adult_vs_Control.Adult	ENSMUSG00000049723	Mmp12	5.63503e-11	6.61962e-09	2.24561	1.37855	0.000970341	0.0115193
BMDC.Adult_vs_Control.Adult	ENSMUSG00000004892	Bcan	6.46692e-05	0.000704897	2.24242	-0.884666	1.80978e-06	4.80673e-05
BMDC.Adult_vs_Control.Adult	ENSMUSG00000025938	Slco5a1	2.26528e-13	9.14746e-11	2.23502	0.340987	2.36606e-08	9.36424e-07
BMDC.Adult_vs_Control.Adult	ENSMUSG00000047496	Rnf152	3.90804e-12	7.46982e-10	2.22563	1.94487	1.93815e-14	1.88307e-12
BMDC.Adult_vs_Control.Adult	ENSMUSG00000057751	Megf6	0.00149676	0.00917077	2.22527	4.44961	0.000167798	0.00260299
BMDC.Adult_vs_Control.Adult	ENSMUSG00000087400	Gm15270	8.88165e-06	0.000138442	2.22229	1.69105	1.62935e-13	1.34533e-11
BMDC.Adult_vs_Control.Adult	ENSMUSG00000045868	Gvin1	1.71817e-05	0.000239765	2.21114	3.7308	1.55016e-17	2.23812e-15
BMDC.Adult_vs_Control.Adult	ENSMUSG00000058656	Samd12	2.60092e-05	0.000334662	2.20509	-1.46473	3.99734e-05	0.000744826
BMDC.Adult_vs_Control.Adult	ENSMUSG00000046879	Irgm1	1.80765e-11	2.49823e-09	2.20484	7.07302	1.80896e-33	3.59621e-30
BMDC.Adult_vs_Control.Adult	ENSMUSG00000054763	Defb42	0.0085093	0.0372487	2.18584	-2.17816	0.00219911	0.0224728
BMDC.Adult_vs_Control.Adult	ENSMUSG00000031849	Comp	4.98611e-09	3.08815e-07	2.18318	-1.29492	0.000781759	0.00963338
BMDC.Adult_vs_Control.Adult	ENSMUSG00000061013	Mkx	1.24432e-07	4.265e-06	2.16056	0.146965	3.39382e-07	1.06444e-05
BMDC.Adult_vs_Control.Adult	ENSMUSG00000104713	Gbp6	6.12573e-13	1.86251e-10	2.15247	2.85118	1.87947e-08	7.55413e-07
BMDC.Adult_vs_Control.Adult	ENSMUSG00000072244	Trim6	3.7047e-07	1.04638e-05	2.14549	1.06047	5.5433e-10	2.85381e-08
BMDC.Adult_vs_Control.Adult	ENSMUSG00000004885	Crabp2	3.65827e-08	1.52e-06	2.14536	-0.65017	0.00163052	0.0176241
BMDC.Adult_vs_Control.Adult	ENSMUSG00000096847	Tmem151b	0.00111372	0.00720295	2.13583	2.45606	1.06773e-06	2.99938e-05
BMDC.Adult_vs_Control.Adult	ENSMUSG00000039997	Ifi203	1.02303e-11	1.5536e-09	2.13533	6.62581	1.07887e-12	8.15273e-11
BMDC.Adult_vs_Control.Adult	ENSMUSG00000037946	Fgd3	6.51234e-11	7.51361e-09	2.13218	4.3687	0.000141988	0.00226236
BMDC.Adult_vs_Control.Adult	ENSMUSG00000017830	Dhx58	7.03284e-07	1.77844e-05	2.13072	5.93778	8.52424e-29	6.88439e-26
BMDC.Adult_vs_Control.Adult	ENSMUSG00000030041	M1ap	7.75458e-05	0.000811374	2.12753	-0.585687	0.00134735	0.0151659
BMDC.Adult_vs_Control.Adult	ENSMUSG00000035818	Plekhs1	0.000300428	0.00244929	2.12699	-2.15813	0.0020571	0.0212719
BMDC.Adult_vs_Control.Adult	ENSMUSG00000060519	Tor3a	4.0271e-16	1.06789e-12	2.12669	7.15057	2.1053e-40	1.08819e-36
BMDC.Adult_vs_Control.Adult	ENSMUSG00000028747	Htr6	7.70463e-11	8.56671e-09	2.12245	-0.383439	0.000727715	0.00910313
BMDC.Adult_vs_Control.Adult	ENSMUSG00000074934	Grem1	1.95993e-09	1.41487e-07	2.1179	8.50321	7.39401e-05	0.00128077
BMDC.Adult_vs_Control.Adult	ENSMUSG00000091089	A930018M24Rik	9.10211e-05	0.000927842	2.11608	-0.168724	8.97534e-07	2.5716e-05
BMDC.Adult_vs_Control.Adult	ENSMUSG00000050578	Mmp13	4.52207e-11	5.61867e-09	2.11578	0.367518	1.3706e-08	5.62249e-07
BMDC.Adult_vs_Control.Adult	ENSMUSG00000092277	Gm19684	0.00010882	0.00107259	2.10727	-1.08413	0.00571276	0.0491827
BMDC.Adult_vs_Control.Adult	ENSMUSG00000041261	Car8	2.98107e-06	5.66492e-05	2.10533	1.55441	1.90706e-12	1.37287e-10
BMDC.Adult_vs_Control.Adult	ENSMUSG00000061947	Serpina10	1.27567e-09	9.6966e-08	2.10217	1.61768	4.97735e-06	0.000118557
BMDC.Adult_vs_Control.Adult	ENSMUSG00000034842	Art3	0.00667361	0.0308077	2.09986	2.89125	3.57038e-07	1.11306e-05
BMDC.Adult_vs_Control.Adult	ENSMUSG00000068227	Il2rb	8.92239e-14	4.70593e-11	2.09593	-2.06673	0.000195201	0.00295708
BMDC.Adult_vs_Control.Adult	ENSMUSG00000074971	Fibin	4.75512e-12	8.51247e-10	2.08674	2.42151	0.00154576	0.0169417
BMDC.Adult_vs_Control.Adult	ENSMUSG00000032172	Olfm2	9.90103e-08	3.56382e-06	2.081	1.58225	0.00458153	0.0410274
BMDC.Adult_vs_Control.Adult	ENSMUSG00000033847	Pla2g4c	5.7618e-13	1.79407e-10	2.08043	2.09146	5.06922e-22	1.45566e-19
BMDC.Adult_vs_Control.Adult	ENSMUSG00000039853	Trim14	0.00185498	0.0109328	2.0801	3.31607	1.12316e-13	9.54834e-12
BMDC.Adult_vs_Control.Adult	ENSMUSG00000070469	Adamtsl3	0.00163423	0.00986342	2.07803	-0.90856	3.65213e-06	9.00627e-05
BMDC.Adult_vs_Control.Adult	ENSMUSG00000040253	Gbp7	4.17072e-05	0.000490524	2.07328	5.65142	1.7127e-19	3.23088e-17
BMDC.Adult_vs_Control.Adult	ENSMUSG00000028128	F3	0.000151531	0.00140533	2.07031	8.03859	1.84651e-23	6.19756e-21
BMDC.Adult_vs_Control.Adult	ENSMUSG00000050558	Prokr2	0.00577226	0.0273923	2.0539	-0.491006	0.0016646	0.0179549
BMDC.Adult_vs_Control.Adult	ENSMUSG00000008932	Slc1a7	0.00381128	0.0196644	2.05201	0.491526	3.15227e-05	0.000602569
BMDC.Adult_vs_Control.Adult	ENSMUSG00000015599	Ttbk1	2.28119e-10	2.25882e-08	2.04649	-0.330816	0.00103526	0.0121174
BMDC.Adult_vs_Control.Adult	ENSMUSG00000050556	Kcnb1	3.62252e-14	2.17722e-11	2.04341	1.68898	6.64898e-09	2.89287e-07
BMDC.Adult_vs_Control.Adult	ENSMUSG00000070327	Rnf213	0.00057695	0.00417369	2.04263	9.5523	2.13541e-16	2.50853e-14
BMDC.Adult_vs_Control.Adult	ENSMUSG00000030562	Nox4	0.000650754	0.00460683	2.04047	3.80584	0.00197511	0.0205411
BMDC.Adult_vs_Control.Adult	ENSMUSG00000078349	AW011738	5.40385e-13	1.70313e-10	2.03966	2.84662	1.13591e-12	8.53383e-11
BMDC.Adult_vs_Control.Adult	ENSMUSG00000096802	Gm15433	0.00884562	0.0383632	2.0393	-0.67715	6.44994e-07	1.91887e-05
BMDC.Adult_vs_Control.Adult	ENSMUSG00000029298	Gbp9	2.58246e-07	7.79685e-06	2.03365	5.84305	1.49408e-14	1.46818e-12
BMDC.Adult_vs_Control.Adult	ENSMUSG00000060735	Rxfp3	2.86171e-09	1.93755e-07	2.03295	-1.5059	0.00173629	0.0185042
BMDC.Adult_vs_Control.Adult	ENSMUSG00000089844	A530032D15Rik	2.13838e-06	4.31416e-05	2.0312	-1.4988	0.000374828	0.00518579
BMDC.Adult_vs_Control.Adult	ENSMUSG00000042828	Trim72	8.36249e-05	0.000865173	2.02494	-0.54896	0.000599019	0.00771737
BMDC.Adult_vs_Control.Adult	ENSMUSG00000040046	Tph1	5.8054e-09	3.49732e-07	2.02475	-0.517197	0.00441191	0.0396784
BMDC.Adult_vs_Control.Adult	ENSMUSG00000006567	Atp7b	0.000543467	0.00396761	2.01782	2.41262	0.000439624	0.00594445
BMDC.Adult_vs_Control.Adult	ENSMUSG00000034422	Parp14	2.7395e-05	0.000348767	2.01606	7.58882	1.79154e-17	2.53062e-15
BMDC.Adult_vs_Control.Adult	ENSMUSG00000039699	Batf2	9.9699e-16	1.73942e-12	2.0094	2.00876	5.73984e-05	0.00102682
BMDC.Adult_vs_Control.Adult	ENSMUSG00000049928	Glp2r	0.00852739	0.0373081	2.00676	2.1783	3.80707e-09	1.72614e-07
BMDC.Adult_vs_Control.Adult	ENSMUSG00000062785	Kcnc3	9.79731e-05	0.000985604	2.00609	1.94526	9.46958e-05	0.0015902
BMDC.Adult_vs_Control.Adult	ENSMUSG00000015134	Aldh1a3	8.35935e-06	0.000131571	1.998	1.28161	3.37677e-05	0.000640273
BMDC.Adult_vs_Control.Adult	ENSMUSG00000028270	Gbp2	4.9398e-05	0.00056591	1.99646	7.4483	6.00121e-17	7.67798e-15
BMDC.Adult_vs_Control.Adult	ENSMUSG00000044522	A730020M07Rik	0.00390916	0.0200056	1.99463	2.98842	1.47815e-16	1.78511e-14
BMDC.Adult_vs_Control.Adult	ENSMUSG00000033355	Rtp4	0.000285942	0.00235347	1.99311	6.03248	1.56327e-11	1.02802e-09
BMDC.Adult_vs_Control.Adult	ENSMUSG00000035165	Kcne3	2.59818e-09	1.78583e-07	1.99232	0.2102	0.00141356	0.0157398
BMDC.Adult_vs_Control.Adult	ENSMUSG00000022014	Epsti1	8.59067e-06	0.000134801	1.98707	1.61912	1.38891e-05	0.000294705
BMDC.Adult_vs_Control.Adult	ENSMUSG00000047419	Cmya5	0.000616729	0.00440784	1.98445	1.85816	4.43904e-07	1.35606e-05
BMDC.Adult_vs_Control.Adult	ENSMUSG00000015533	Itga2	1.17145e-12	2.91105e-10	1.98243	4.26692	1.86211e-07	6.1777e-06
BMDC.Adult_vs_Control.Adult	ENSMUSG00000037849	Ifi206	1.99269e-11	2.66834e-09	1.98137	6.25201	2.41808e-06	6.2306e-05
BMDC.Adult_vs_Control.Adult	ENSMUSG00000098374	Gm28043	1.03839e-10	1.09535e-08	1.96967	-1.13393	0.000920327	0.0110782
BMDC.Adult_vs_Control.Adult	ENSMUSG00000057596	Trim30d	1.58452e-16	5.85006e-13	1.95998	5.75486	2.87113e-28	2.12004e-25
BMDC.Adult_vs_Control.Adult	ENSMUSG00000040483	Xaf1	0.00421756	0.021239	1.95926	5.53835	3.54532e-12	2.50342e-10
BMDC.Adult_vs_Control.Adult	ENSMUSG00000050370	Ch25h	3.93217e-11	4.93316e-09	1.95469	4.96388	2.8573e-18	4.39548e-16
BMDC.Adult_vs_Control.Adult	ENSMUSG00000090272	Mndal	0.000320949	0.00258238	1.948	6.54188	4.47966e-13	3.51892e-11
BMDC.Adult_vs_Control.Adult	ENSMUSG00000032373	Car12	0.00764196	0.034193	1.94426	1.22311	2.57646e-06	6.58616e-05
BMDC.Adult_vs_Control.Adult	ENSMUSG00000021678	F2rl1	0.00084833	0.00575439	1.94176	1.08153	0.000114924	0.00188339
BMDC.Adult_vs_Control.Adult	ENSMUSG00000042804	Gpr153	5.43667e-12	9.24376e-10	1.94169	6.27495	2.21093e-06	5.76581e-05
BMDC.Adult_vs_Control.Adult	ENSMUSG00000039542	Ncam1	0.000265465	0.00221384	1.93321	6.48322	9.89394e-10	4.89845e-08
BMDC.Adult_vs_Control.Adult	ENSMUSG00000031294	D630029K05Rik	0.00122107	0.00777273	1.92314	-0.979201	0.00239711	0.0241336
BMDC.Adult_vs_Control.Adult	ENSMUSG00000050234	Gja4	3.11665e-08	1.33135e-06	1.91784	-0.423546	3.27004e-05	0.000622319
BMDC.Adult_vs_Control.Adult	ENSMUSG00000022952	Runx1	1.51249e-08	7.78663e-07	1.91317	6.0745	3.84194e-17	5.14461e-15
BMDC.Adult_vs_Control.Adult	ENSMUSG00000026896	Ifih1	1.80022e-13	7.504e-11	1.90323	6.64772	5.23548e-23	1.69132e-20
BMDC.Adult_vs_Control.Adult	ENSMUSG00000111857	RP23-392I13.13	1.53943e-08	7.86264e-07	1.90023	-2.70319	0.00368293	0.0342997
BMDC.Adult_vs_Control.Adult	ENSMUSG00000094910	D430019H16Rik	5.81907e-15	5.72972e-12	1.90014	2.17738	0.00377493	0.0349299
BMDC.Adult_vs_Control.Adult	ENSMUSG00000078920	Ifi47	0.00133011	0.0083537	1.90012	6.00776	1.1736e-26	6.31886e-24
BMDC.Adult_vs_Control.Adult	ENSMUSG00000081957	Ak3l2-ps	0.000506227	0.0037494	1.8971	-2.26185	0.000221708	0.00328545
BMDC.Adult_vs_Control.Adult	ENSMUSG00000029641	Rasl11a	0.00309992	0.0165731	1.89476	5.98326	1.26833e-14	1.26559e-12
BMDC.Adult_vs_Control.Adult	ENSMUSG00000032578	Cish	2.34244e-05	0.000307612	1.89445	2.6541	1.05886e-11	7.12637e-10
BMDC.Adult_vs_Control.Adult	ENSMUSG00000089809	Rasgef1b	0.000836221	0.0056812	1.8896	0.793374	3.99642e-06	9.7649e-05
BMDC.Adult_vs_Control.Adult	ENSMUSG00000063727	Tnfrsf11b	7.90491e-13	2.22059e-10	1.87993	2.47791	6.89882e-11	4.07994e-09
BMDC.Adult_vs_Control.Adult	ENSMUSG00000037440	Vnn1	0.000302848	0.00246436	1.87718	0.649267	1.57471e-06	4.23924e-05
BMDC.Adult_vs_Control.Adult	ENSMUSG00000034987	Hrh2	1.58766e-05	0.000225077	1.8771	0.0880963	7.58366e-05	0.00131011
BMDC.Adult_vs_Control.Adult	ENSMUSG00000006651	Aplp1	0.00146372	0.00900892	1.87227	4.46345	1.08993e-14	1.10032e-12
BMDC.Adult_vs_Control.Adult	ENSMUSG00000045932	Ifit2	1.89184e-08	9.22506e-07	1.86063	5.62139	3.08109e-22	9.11819e-20
BMDC.Adult_vs_Control.Adult	ENSMUSG00000036790	Slitrk2	6.12592e-05	0.000675419	1.86063	-2.00526	0.00168259	0.0180817
BMDC.Adult_vs_Control.Adult	ENSMUSG00000057182	Scn3a	2.56768e-09	1.76958e-07	1.85483	2.98808	0.00480043	0.0425891
BMDC.Adult_vs_Control.Adult	ENSMUSG00000030162	Olr1	4.48879e-09	2.82947e-07	1.85422	3.92738	3.37616e-10	1.80276e-08
BMDC.Adult_vs_Control.Adult	ENSMUSG00000022665	Ccdc80	3.09249e-13	1.1583e-10	1.85129	6.94203	4.223e-07	1.29159e-05
BMDC.Adult_vs_Control.Adult	ENSMUSG00000048482	Bdnf	0.00281494	0.0153238	1.84977	2.28867	6.57505e-09	2.86552e-07
BMDC.Adult_vs_Control.Adult	ENSMUSG00000034796	Cpne7	4.99086e-13	1.63271e-10	1.83582	2.17458	0.0014566	0.0161564
BMDC.Adult_vs_Control.Adult	ENSMUSG00000046031	Fam26f	1.09901e-06	2.53145e-05	1.82951	2.08783	3.4773e-06	8.61625e-05
BMDC.Adult_vs_Control.Adult	ENSMUSG00000054136	Adm2	0.000653103	0.00462053	1.82518	3.14978	1.42162e-11	9.49362e-10
BMDC.Adult_vs_Control.Adult	ENSMUSG00000081058	Hist2h3c2	1.14998e-09	8.89822e-08	1.824	-0.811928	0.00193818	0.0202713
BMDC.Adult_vs_Control.Adult	ENSMUSG00000024176	Sox8	1.35656e-08	7.21379e-07	1.82162	0.337638	8.21954e-05	0.00140679
BMDC.Adult_vs_Control.Adult	ENSMUSG00000026104	Stat1	0.00239834	0.0134221	1.81972	5.24727	3.87696e-20	7.82783e-18
BMDC.Adult_vs_Control.Adult	ENSMUSG00000032265	Fam46a	0.00709257	0.0322485	1.81678	7.82465	1.4631e-64	3.78123e-60
BMDC.Adult_vs_Control.Adult	ENSMUSG00000025272	Tro	3.76201e-13	1.35035e-10	1.81426	2.43914	4.07852e-10	2.13371e-08
BMDC.Adult_vs_Control.Adult	ENSMUSG00000070034	Sp110	9.18992e-13	2.50261e-10	1.8124	4.9933	6.02937e-31	6.77492e-28
BMDC.Adult_vs_Control.Adult	ENSMUSG00000020646	Mboat2	4.18226e-06	7.47486e-05	1.81017	0.98117	0.00346326	0.0327017
BMDC.Adult_vs_Control.Adult	ENSMUSG00000047735	Samd9l	2.50871e-13	9.91719e-11	1.80658	7.14573	9.3408e-18	1.3954e-15
BMDC.Adult_vs_Control.Adult	ENSMUSG00000028347	Tmeff1	1.3125e-08	7.02281e-07	1.80232	2.20288	1.62836e-11	1.0681e-09
BMDC.Adult_vs_Control.Adult	ENSMUSG00000078640	Gm11627	5.38269e-10	4.69967e-08	1.80154	-1.51641	9.58095e-05	0.00160681
BMDC.Adult_vs_Control.Adult	ENSMUSG00000038151	Prdm1	5.22733e-05	0.000592003	1.79484	0.0157166	0.00393225	0.0361269
BMDC.Adult_vs_Control.Adult	ENSMUSG00000027580	Helz2	3.93087e-12	7.46982e-10	1.79356	7.78971	3.00771e-21	7.47416e-19
BMDC.Adult_vs_Control.Adult	ENSMUSG00000003665	Has1	0.00572552	0.0271904	1.78111	-0.716155	0.000651728	0.00828086
BMDC.Adult_vs_Control.Adult	ENSMUSG00000041605	5730559C18Rik	7.39324e-11	8.27147e-09	1.77272	0.868539	0.000559172	0.00731709
BMDC.Adult_vs_Control.Adult	ENSMUSG00000028600	Podn	1.00049e-12	2.58566e-10	1.76284	7.24913	3.51404e-07	1.09682e-05
BMDC.Adult_vs_Control.Adult	ENSMUSG00000027314	Dll4	5.91286e-05	0.000654441	1.75325	3.9696	2.79645e-08	1.09171e-06
BMDC.Adult_vs_Control.Adult	ENSMUSG00000063954	Hist2h2aa2	3.31045e-12	6.43272e-10	1.75006	-1.78679	7.80679e-05	0.00134327
BMDC.Adult_vs_Control.Adult	ENSMUSG00000022528	Hes1	0.00206498	0.0119314	1.74762	3.67291	2.20888e-21	5.59668e-19
BMDC.Adult_vs_Control.Adult	ENSMUSG00000032492	Pth1r	1.38955e-06	3.07988e-05	1.74731	2.84233	3.42701e-14	3.16313e-12
BMDC.Adult_vs_Control.Adult	ENSMUSG00000039501	Znfx1	2.53264e-13	9.91719e-11	1.74708	7.72751	1.85577e-24	7.49385e-22
BMDC.Adult_vs_Control.Adult	ENSMUSG00000038276	Asic3	1.03704e-06	2.40586e-05	1.74648	3.79408	1.1805e-05	0.000256162
BMDC.Adult_vs_Control.Adult	ENSMUSG00000024049	Myom1	1.39431e-05	0.000202101	1.73424	-1.59998	9.21242e-05	0.00155105
BMDC.Adult_vs_Control.Adult	ENSMUSG00000037747	Phyhipl	9.93841e-07	2.33286e-05	1.73241	-1.18835	0.00211024	0.0216503
BMDC.Adult_vs_Control.Adult	ENSMUSG00000073403	Gm10499	2.09498e-05	0.000280127	1.73102	0.727471	1.37435e-05	0.000292385
BMDC.Adult_vs_Control.Adult	ENSMUSG00000031659	Adcy7	6.91575e-11	7.90843e-09	1.731	2.79428	6.46702e-07	1.91887e-05
BMDC.Adult_vs_Control.Adult	ENSMUSG00000038507	Parp12	0.000219782	0.00190606	1.72906	6.29275	4.55756e-19	8.12314e-17
BMDC.Adult_vs_Control.Adult	ENSMUSG00000053030	Spink2	1.19619e-05	0.000178799	1.72227	-1.58256	0.000510137	0.00674718
BMDC.Adult_vs_Control.Adult	ENSMUSG00000028825	Rhd	1.88005e-06	3.89015e-05	1.72213	-1.19843	0.000176529	0.00271723
BMDC.Adult_vs_Control.Adult	ENSMUSG00000033967	Rnf225	5.36818e-07	1.41278e-05	1.72099	-0.291135	0.000196005	0.00296752
BMDC.Adult_vs_Control.Adult	ENSMUSG00000008136	Fhl2	9.79138e-05	0.000985604	1.71899	5.65909	2.94602e-16	3.32476e-14
BMDC.Adult_vs_Control.Adult	ENSMUSG00000029716	Tfr2	8.65171e-13	2.40425e-10	1.71795	-0.584729	5.15941e-05	0.000933098
BMDC.Adult_vs_Control.Adult	ENSMUSG00000047067	Dusp28	7.27779e-07	1.82964e-05	1.70455	1.79264	7.342e-11	4.29291e-09
BMDC.Adult_vs_Control.Adult	ENSMUSG00000034438	Gbp8	3.04799e-11	3.91902e-09	1.70295	0.515403	0.000144028	0.00228781
BMDC.Adult_vs_Control.Adult	ENSMUSG00000111147	RP23-116C19.1	4.18219e-11	5.22147e-09	1.69921	-2.45561	0.000945799	0.0113058
BMDC.Adult_vs_Control.Adult	ENSMUSG00000069874	Irgm2	0.00935195	0.0400741	1.69898	7.09782	3.75792e-22	1.09123e-19
BMDC.Adult_vs_Control.Adult	ENSMUSG00000022415	Syngr1	0.00339139	0.0178471	1.69387	0.466847	4.24398e-05	0.000783439
BMDC.Adult_vs_Control.Adult	ENSMUSG00000049502	Dtx3l	1.00957e-15	1.73942e-12	1.69023	6.65755	1.03521e-20	2.32643e-18
BMDC.Adult_vs_Control.Adult	ENSMUSG00000032690	Oas2	0.000911942	0.00610892	1.68851	4.90678	0.00141719	0.0157734
BMDC.Adult_vs_Control.Adult	ENSMUSG00000074121	Ntf5	9.40555e-05	0.000952123	1.68769	0.350076	1.27867e-05	0.000274925
BMDC.Adult_vs_Control.Adult	ENSMUSG00000072941	Sod3	3.09542e-06	5.85209e-05	1.68689	8.75067	8.94362e-15	9.06427e-13
BMDC.Adult_vs_Control.Adult	ENSMUSG00000000693	Loxl3	1.63487e-06	3.49952e-05	1.67806	8.39874	3.1989e-13	2.56747e-11
BMDC.Adult_vs_Control.Adult	ENSMUSG00000045502	Hcar2	6.52839e-06	0.000106988	1.67293	2.85709	0.000960734	0.0114262
BMDC.Adult_vs_Control.Adult	ENSMUSG00000023232	Serinc2	0.0334594	0.108348	1.67222	0.471728	0.00124515	0.0141698
BMDC.Adult_vs_Control.Adult	ENSMUSG00000039628	Hs3st6	3.34351e-14	2.16024e-11	1.6698	-1.25497	0.00232147	0.0235371
BMDC.Adult_vs_Control.Adult	ENSMUSG00000056144	Trim34a	0.00211293	0.0121672	1.66178	4.32582	8.32683e-20	1.64274e-17
BMDC.Adult_vs_Control.Adult	ENSMUSG00000046805	Mpeg1	1.80818e-05	0.000249897	1.65773	4.33808	0.00102665	0.0120549
BMDC.Adult_vs_Control.Adult	ENSMUSG00000050069	Grem2	4.01288e-10	3.65172e-08	1.65193	5.95107	7.4187e-07	2.16398e-05
BMDC.Adult_vs_Control.Adult	ENSMUSG00000073409	H2-Q6	5.8419e-08	2.27376e-06	1.64735	5.85837	2.13781e-07	6.96948e-06
BMDC.Adult_vs_Control.Adult	ENSMUSG00000092130	D030025P21Rik	1.36384e-09	1.03061e-07	1.64476	1.8754	1.35638e-06	3.73713e-05
BMDC.Adult_vs_Control.Adult	ENSMUSG00000106734	Gm20559	0.00833935	0.0366722	1.64359	4.58348	3.43999e-09	1.57351e-07
BMDC.Adult_vs_Control.Adult	ENSMUSG00000043664	Tmem221	0.00213962	0.0122881	1.64297	1.57773	6.79677e-07	2.00677e-05
BMDC.Adult_vs_Control.Adult	ENSMUSG00000040296	Ddx58	0.000317272	0.00255917	1.63811	7.2707	4.0075e-17	5.28418e-15
BMDC.Adult_vs_Control.Adult	ENSMUSG00000040121	Rep15	2.69721e-05	0.0003444	1.63643	-0.258267	0.00233216	0.0235992
BMDC.Adult_vs_Control.Adult	ENSMUSG00000060550	H2-Q7	5.39497e-05	0.000607528	1.63125	5.87234	1.18695e-07	4.112e-06
BMDC.Adult_vs_Control.Adult	ENSMUSG00000067212	H2-T23	1.35216e-07	4.56799e-06	1.62797	8.04267	8.41487e-23	2.65212e-20
BMDC.Adult_vs_Control.Adult	ENSMUSG00000058498	Rnf207	5.0399e-10	4.46066e-08	1.62563	-0.413402	0.000857464	0.0104333
BMDC.Adult_vs_Control.Adult	ENSMUSG00000090881	Gm6904	1.31086e-14	1.02396e-11	1.62105	-1.66344	0.00180028	0.0190839
BMDC.Adult_vs_Control.Adult	ENSMUSG00000016262	Sertad4	0.00507514	0.0246777	1.6196	1.4402	6.09823e-12	4.21397e-10
BMDC.Adult_vs_Control.Adult	ENSMUSG00000086513	9130208D14Rik	3.89095e-07	1.09065e-05	1.61541	0.875022	2.9188e-06	7.35937e-05
BMDC.Adult_vs_Control.Adult	ENSMUSG00000029771	Irf5	0.0118608	0.0483105	1.61282	3.13356	2.82837e-16	3.2201e-14
BMDC.Adult_vs_Control.Adult	ENSMUSG00000092569	Gm20544	0.000450116	0.00339941	1.60723	2.7695	4.24315e-06	0.000102678
BMDC.Adult_vs_Control.Adult	ENSMUSG00000028444	Cntfr	0.00174748	0.0104252	1.60406	3.37334	7.52831e-05	0.00130229
BMDC.Adult_vs_Control.Adult	ENSMUSG00000026764	Kif5c	0.00108605	0.00704694	1.60314	1.913	2.24883e-07	7.27392e-06
BMDC.Adult_vs_Control.Adult	ENSMUSG00000054640	Slc8a1	4.81242e-06	8.37523e-05	1.59969	3.45231	1.12704e-09	5.53751e-08
BMDC.Adult_vs_Control.Adult	ENSMUSG00000069893	9930111J21Rik1	7.23884e-14	3.98044e-11	1.59597	2.85783	6.21911e-06	0.00014585
BMDC.Adult_vs_Control.Adult	ENSMUSG00000017491	Rarb	0.00259184	0.014325	1.59034	3.16961	2.14061e-05	0.000427527
BMDC.Adult_vs_Control.Adult	ENSMUSG00000035373	Ccl7	0.00130938	0.00824712	1.58945	5.6359	2.00271e-09	9.46218e-08
BMDC.Adult_vs_Control.Adult	ENSMUSG00000045441	Gprin3	3.87615e-09	2.51697e-07	1.58563	1.58996	0.000944128	0.0112932
BMDC.Adult_vs_Control.Adult	ENSMUSG00000028195	Cyr61	5.77926e-07	1.49659e-05	1.58279	8.34217	2.09219e-13	1.71652e-11
BMDC.Adult_vs_Control.Adult	ENSMUSG00000003541	Ier3	5.43432e-11	6.44241e-09	1.57958	7.1076	2.51537e-08	9.92476e-07
BMDC.Adult_vs_Control.Adult	ENSMUSG00000002307	Daxx	1.15443e-07	4.0155e-06	1.57549	6.0904	2.2904e-31	2.81872e-28
BMDC.Adult_vs_Control.Adult	ENSMUSG00000025610	Map3k7cl	0.0109277	0.0451792	1.57288	1.01851	0.000921809	0.0110845
BMDC.Adult_vs_Control.Adult	ENSMUSG00000074151	Nlrc5	0.0109589	0.045265	1.5725	4.6807	2.29175e-07	7.38503e-06
BMDC.Adult_vs_Control.Adult	ENSMUSG00000040033	Stat2	2.29678e-05	0.000302077	1.56655	7.96316	1.69062e-18	2.78295e-16
BMDC.Adult_vs_Control.Adult	ENSMUSG00000040152	Thbs1	3.10508e-05	0.000386847	1.56628	10.6775	0.00104762	0.0122344
BMDC.Adult_vs_Control.Adult	ENSMUSG00000105283	Gm33370	5.43198e-11	6.44241e-09	1.56474	-1.2562	0.000330713	0.00465774
BMDC.Adult_vs_Control.Adult	ENSMUSG00000035929	H2-Q4	0.00220136	0.0125833	1.55379	7.50662	3.14274e-13	2.53025e-11
BMDC.Adult_vs_Control.Adult	ENSMUSG00000042331	Specc1	1.72794e-13	7.33623e-11	1.55124	3.42555	1.03297e-07	3.60272e-06
BMDC.Adult_vs_Control.Adult	ENSMUSG00000004371	Il11	1.5273e-11	2.16877e-09	1.54112	2.14556	0.000631483	0.00805928
BMDC.Adult_vs_Control.Adult	ENSMUSG00000020695	Mrc2	0.00976859	0.0414413	1.53789	8.73292	6.21303e-20	1.23515e-17
BMDC.Adult_vs_Control.Adult	ENSMUSG00000032322	Pstpip1	0.00225522	0.012826	1.53739	1.28255	4.14876e-05	0.000768055
BMDC.Adult_vs_Control.Adult	ENSMUSG00000000901	Mmp11	0.00228392	0.0129355	1.52001	6.27761	0.000643333	0.00818627
BMDC.Adult_vs_Control.Adult	ENSMUSG00000027660	Skil	1.6576e-08	8.32474e-07	1.5197	5.75973	7.50822e-27	4.12856e-24
BMDC.Adult_vs_Control.Adult	ENSMUSG00000097391	Mirg	1.73805e-15	2.80738e-12	1.51886	0.369048	0.000124079	0.00201425
BMDC.Adult_vs_Control.Adult	ENSMUSG00000097386	9130213A22Rik	2.44677e-11	3.20987e-09	1.51871	0.859939	2.28469e-06	5.92647e-05
BMDC.Adult_vs_Control.Adult	ENSMUSG00000036912	Piwil4	5.22129e-05	0.000591837	1.51677	1.24661	8.66157e-07	2.49003e-05
BMDC.Adult_vs_Control.Adult	ENSMUSG00000024401	Tnf	0.000245127	0.00207775	1.5161	-1.30335	0.00199679	0.02075
BMDC.Adult_vs_Control.Adult	ENSMUSG00000016918	Sulf1	1.91744e-12	4.23541e-10	1.51482	8.34254	5.39888e-15	5.53685e-13
BMDC.Adult_vs_Control.Adult	ENSMUSG00000053846	Lipg	2.09934e-08	9.92975e-07	1.51356	-0.0547079	0.000859872	0.0104527
BMDC.Adult_vs_Control.Adult	ENSMUSG00000074652	Myh7b	2.77097e-10	2.67212e-08	1.51088	-0.526267	0.00336374	0.0319803
BMDC.Adult_vs_Control.Adult	ENSMUSG00000058806	Col13a1	0.000202885	0.00178286	1.507	-1.44441	0.00401985	0.036814
BMDC.Adult_vs_Control.Adult	ENSMUSG00000050587	Lrrc4c	1.45932e-05	0.00021011	1.50642	1.86252	0.00263506	0.0261222
BMDC.Adult_vs_Control.Adult	ENSMUSG00000017314	Mpp2	0.00164861	0.00992699	1.50495	4.35817	2.52532e-06	6.46822e-05
BMDC.Adult_vs_Control.Adult	ENSMUSG00000024737	Slc15a3	0.00390613	0.0199941	1.50236	6.13048	8.55281e-05	0.0014542
BMDC.Adult_vs_Control.Adult	ENSMUSG00000037161	Mgarp	1.91328e-08	9.29449e-07	1.49977	3.83283	2.13065e-17	2.96046e-15
BMDC.Adult_vs_Control.Adult	ENSMUSG00000025880	Smad7	9.05551e-08	3.31488e-06	1.49544	6.57981	7.57804e-22	2.12877e-19
BMDC.Adult_vs_Control.Adult	ENSMUSG00000031639	Tlr3	5.48197e-05	0.00061518	1.49441	4.9992	1.46177e-23	5.10513e-21
BMDC.Adult_vs_Control.Adult	ENSMUSG00000097002	Gm2670	1.88714e-09	1.37065e-07	1.49323	-1.33175	0.00129895	0.014698
BMDC.Adult_vs_Control.Adult	ENSMUSG00000020256	Aldh1l2	2.95013e-05	0.000371013	1.49149	7.05629	1.87338e-06	4.9657e-05
BMDC.Adult_vs_Control.Adult	ENSMUSG00000004961	Syt5	0.0104069	0.0434711	1.48675	0.234557	7.41837e-06	0.000170267
BMDC.Adult_vs_Control.Adult	ENSMUSG00000034765	Dusp5	1.27003e-05	0.000187344	1.48476	2.31707	8.97603e-10	4.47831e-08
BMDC.Adult_vs_Control.Adult	ENSMUSG00000044364	Tmem74b	0.000133598	0.00127172	1.48292	-0.0729383	1.80855e-06	4.80673e-05
BMDC.Adult_vs_Control.Adult	ENSMUSG00000022126	Acod1	5.02245e-07	1.33953e-05	1.47652	1.4062	0.000241172	0.00352338
BMDC.Adult_vs_Control.Adult	ENSMUSG00000021365	Nedd9	4.34366e-06	7.71498e-05	1.47462	5.33089	9.38858e-09	3.97768e-07
BMDC.Adult_vs_Control.Adult	ENSMUSG00000037997	Parp11	2.96751e-09	2.00241e-07	1.47291	4.92177	2.68484e-18	4.17994e-16
BMDC.Adult_vs_Control.Adult	ENSMUSG00000020875	Hoxb9	2.07074e-08	9.89211e-07	1.47167	0.632166	0.00408567	0.0373242
BMDC.Adult_vs_Control.Adult	ENSMUSG00000028364	Tnc	0.000569979	0.00413504	1.471	10.4159	8.4771e-05	0.00144228
BMDC.Adult_vs_Control.Adult	ENSMUSG00000038305	Spats2l	0.000636617	0.00452869	1.4645	2.71541	2.53489e-11	1.59785e-09
BMDC.Adult_vs_Control.Adult	ENSMUSG00000002020	vit	7.94672e-11	8.73937e-09	1.46137	10.0726	7.33122e-08	2.62785e-06
BMDC.Adult_vs_Control.Adult	ENSMUSG00000040428	Plekha4	5.06511e-07	1.34812e-05	1.46079	5.83881	4.38941e-17	5.72929e-15
BMDC.Adult_vs_Control.Adult	ENSMUSG00000038059	Smim3	1.67614e-06	3.57116e-05	1.45976	4.89008	7.30655e-28	4.72076e-25
BMDC.Adult_vs_Control.Adult	ENSMUSG00000090066	1110002E22Rik	2.42213e-06	4.77844e-05	1.45826	0.300388	0.000366864	0.00509744
BMDC.Adult_vs_Control.Adult	ENSMUSG00000028965	Tnfrsf9	0.000409412	0.00314251	1.4564	4.93058	0.00194265	0.0203016
BMDC.Adult_vs_Control.Adult	ENSMUSG00000081984	Dnajb3	0.00199698	0.0115907	1.45511	0.6054	5.71303e-06	0.000134961
BMDC.Adult_vs_Control.Adult	ENSMUSG00000045382	Cxcr4	5.35547e-11	6.40773e-09	1.45133	2.82636	0.000370721	0.00513722
BMDC.Adult_vs_Control.Adult	ENSMUSG00000032596	Uba7	2.84466e-10	2.73299e-08	1.45089	6.29456	6.19583e-16	6.78496e-14
BMDC.Adult_vs_Control.Adult	ENSMUSG00000021587	Pcsk1	2.13011e-05	0.000283766	1.44783	-0.052432	0.00308575	0.0297345
BMDC.Adult_vs_Control.Adult	ENSMUSG00000072620	Slfn2	9.8953e-10	7.8446e-08	1.44343	5.88098	1.92231e-08	7.70236e-07
BMDC.Adult_vs_Control.Adult	ENSMUSG00000055413	H2-Q5	1.41321e-05	0.000204183	1.43919	2.9682	7.32955e-05	0.00127131
BMDC.Adult_vs_Control.Adult	ENSMUSG00000026205	Slc23a3	0.000794602	0.00543992	1.43899	-1.99762	0.000950694	0.0113538
BMDC.Adult_vs_Control.Adult	ENSMUSG00000053310	Nrgn	0.000913962	0.00611708	1.43845	-1.08532	0.00361852	0.0338584
BMDC.Adult_vs_Control.Adult	ENSMUSG00000029093	Sorcs2	0.00405433	0.0206179	1.4374	5.0529	0.00388494	0.0357431
BMDC.Adult_vs_Control.Adult	ENSMUSG00000073405	H2-T-ps	4.776e-12	8.51247e-10	1.43723	4.40957	1.6506e-12	1.20845e-10
BMDC.Adult_vs_Control.Adult	ENSMUSG00000037321	Tap1	4.74499e-05	0.000546965	1.43636	6.69856	1.0165e-15	1.09461e-13
BMDC.Adult_vs_Control.Adult	ENSMUSG00000071350	Setdb2	0.000443893	0.00335929	1.43613	3.55116	6.60218e-12	4.53794e-10
BMDC.Adult_vs_Control.Adult	ENSMUSG00000031289	Il13ra2	6.24336e-10	5.30767e-08	1.42698	3.16586	2.68665e-05	0.000522451
BMDC.Adult_vs_Control.Adult	ENSMUSG00000037995	Igsf9	2.49431e-05	0.000323609	1.42697	0.473979	0.000785078	0.0096663
BMDC.Adult_vs_Control.Adult	ENSMUSG00000042942	Greb1l	5.57806e-10	4.83756e-08	1.42593	0.00605525	0.000237242	0.00346988
BMDC.Adult_vs_Control.Adult	ENSMUSG00000050014	Apol10b	0.00751286	0.0337263	1.42254	0.202341	1.01696e-05	0.0002256
BMDC.Adult_vs_Control.Adult	ENSMUSG00000025921	Rdh10	1.61191e-11	2.26403e-09	1.42196	4.6947	8.81436e-12	6.01051e-10
BMDC.Adult_vs_Control.Adult	ENSMUSG00000023951	Vegfa	0.000367892	0.00289324	1.42175	8.63389	1.98469e-17	2.77256e-15
BMDC.Adult_vs_Control.Adult	ENSMUSG00000053615	Gm9913	1.09764e-08	6.06142e-07	1.42033	1.99929	3.05391e-05	0.000587678
BMDC.Adult_vs_Control.Adult	ENSMUSG00000049422	Chchd10	3.20104e-05	0.000395826	1.41867	2.27103	0.000200035	0.00302145
BMDC.Adult_vs_Control.Adult	ENSMUSG00000086534	Gm16758	0.00574474	0.0272717	1.41788	-2.33448	0.00518378	0.0453748
BMDC.Adult_vs_Control.Adult	ENSMUSG00000021684	Pde8b	1.16704e-12	2.91105e-10	1.41541	2.41638	0.000222197	0.00328893
BMDC.Adult_vs_Control.Adult	ENSMUSG00000043811	Rtn4r	1.14599e-13	5.69558e-11	1.41469	3.48477	2.50701e-06	6.4277e-05
BMDC.Adult_vs_Control.Adult	ENSMUSG00000091199	Gm2619	1.0873e-08	6.01717e-07	1.41182	0.423243	0.00101138	0.0119243
BMDC.Adult_vs_Control.Adult	ENSMUSG00000073902	Gm1966	1.04796e-05	0.000159879	1.41125	-1.49954	0.0010021	0.0118419
BMDC.Adult_vs_Control.Adult	ENSMUSG00000097194	9330175E14Rik	0.00103496	0.00676736	1.40499	0.932613	0.000348351	0.00487164
BMDC.Adult_vs_Control.Adult	ENSMUSG00000029765	Plxna4	3.69975e-07	1.04613e-05	1.39906	3.77139	1.01737e-07	3.56273e-06
BMDC.Adult_vs_Control.Adult	ENSMUSG00000028459	Cd72	3.79158e-06	6.88128e-05	1.39856	0.0779398	0.00380271	0.0351241
BMDC.Adult_vs_Control.Adult	ENSMUSG00000027360	Hdc	5.58616e-06	9.42971e-05	1.39699	0.288021	0.00166797	0.0179817
BMDC.Adult_vs_Control.Adult	ENSMUSG00000039375	Wdr17	1.20961e-11	1.7762e-09	1.39623	-1.68959	0.00108052	0.0125618
BMDC.Adult_vs_Control.Adult	ENSMUSG00000021994	Wnt5a	9.23111e-05	0.000937402	1.39473	5.286	4.68899e-09	2.08935e-07
BMDC.Adult_vs_Control.Adult	ENSMUSG00000034612	Chst11	2.98968e-05	0.000375439	1.39423	5.14863	3.93084e-08	1.50035e-06
BMDC.Adult_vs_Control.Adult	ENSMUSG00000050288	Fzd2	7.9396e-06	0.000126583	1.39306	5.97142	1.56622e-19	3.02069e-17
BMDC.Adult_vs_Control.Adult	ENSMUSG00000054453	Sytl5	0.00443636	0.0221165	1.38534	-1.11384	0.00147464	0.0163215
BMDC.Adult_vs_Control.Adult	ENSMUSG00000022817	Itgb5	2.82696e-12	5.66355e-10	1.37931	7.92871	3.64433e-25	1.59634e-22
BMDC.Adult_vs_Control.Adult	ENSMUSG00000037217	Syn1	5.56619e-06	9.41444e-05	1.37892	1.6906	0.000489633	0.00651333
BMDC.Adult_vs_Control.Adult	ENSMUSG00000024486	Hbegf	4.98074e-15	5.14889e-12	1.3637	2.04357	2.8761e-06	7.26589e-05
BMDC.Adult_vs_Control.Adult	ENSMUSG00000020099	Unc5b	1.25649e-06	2.81882e-05	1.36219	7.2257	2.10846e-13	1.7244e-11
BMDC.Adult_vs_Control.Adult	ENSMUSG00000041324	Inhba	3.09422e-05	0.000385755	1.35793	5.15051	2.96474e-09	1.36823e-07
BMDC.Adult_vs_Control.Adult	ENSMUSG00000007594	Hapln4	2.50156e-05	0.000324229	1.35689	2.64778	1.14823e-09	5.63091e-08
BMDC.Adult_vs_Control.Adult	ENSMUSG00000016756	Cmah	2.17892e-07	6.83695e-06	1.35683	5.31781	4.23391e-10	2.21053e-08
BMDC.Adult_vs_Control.Adult	ENSMUSG00000051599	Pcdhb2	0.00104028	0.00679255	1.35636	0.0542432	0.000315458	0.00446478
BMDC.Adult_vs_Control.Adult	ENSMUSG00000028681	Ptch2	1.70451e-12	3.83056e-10	1.35506	2.2643	0.00171387	0.0183409
BMDC.Adult_vs_Control.Adult	ENSMUSG00000020325	Fstl3	1.52076e-06	3.32227e-05	1.35441	6.79992	3.88861e-27	2.28403e-24
BMDC.Adult_vs_Control.Adult	ENSMUSG00000069892	9930111J21Rik2	1.86634e-06	3.87643e-05	1.35011	5.16822	3.20005e-07	1.01103e-05
BMDC.Adult_vs_Control.Adult	ENSMUSG00000082361	Btc	0.00420659	0.021192	1.34998	2.4098	0.000165639	0.00258034
BMDC.Adult_vs_Control.Adult	ENSMUSG00000030761	Myo7a	7.9329e-05	0.000826513	1.34935	6.63458	9.03702e-20	1.75604e-17
BMDC.Adult_vs_Control.Adult	ENSMUSG00000071984	Fndc1	7.79137e-12	1.25608e-09	1.34934	6.573	1.99437e-18	3.2214e-16
BMDC.Adult_vs_Control.Adult	ENSMUSG00000037225	Fgf2	1.77832e-07	5.78098e-06	1.34724	5.68009	0.000725517	0.00908883
BMDC.Adult_vs_Control.Adult	ENSMUSG00000062184	Hs6st2	0.000338588	0.00270661	1.34662	4.89537	0.000593129	0.00766059
BMDC.Adult_vs_Control.Adult	ENSMUSG00000063564	Col23a1	2.61326e-14	1.77729e-11	1.34591	4.22456	0.000166969	0.00259324
BMDC.Adult_vs_Control.Adult	ENSMUSG00000063268	Parp10	1.10995e-07	3.90812e-06	1.34451	5.69799	3.09179e-15	3.20901e-13
BMDC.Adult_vs_Control.Adult	ENSMUSG00000026628	Atf3	4.97959e-09	3.08815e-07	1.33736	2.19484	1.92429e-06	5.07981e-05
BMDC.Adult_vs_Control.Adult	ENSMUSG00000062345	Serpinb2	1.98763e-05	0.000268825	1.33644	6.35306	0.000428494	0.00581007
BMDC.Adult_vs_Control.Adult	ENSMUSG00000023000	Dhh	7.74281e-13	2.22059e-10	1.33568	0.487597	0.000771811	0.00952109
BMDC.Adult_vs_Control.Adult	ENSMUSG00000056671	Prelid2	6.85761e-05	0.000739992	1.33499	3.12895	3.13115e-14	2.93194e-12
BMDC.Adult_vs_Control.Adult	ENSMUSG00000049420	Tmem200a	4.60885e-05	0.000534586	1.33029	1.27164	0.000489936	0.00651333
BMDC.Adult_vs_Control.Adult	ENSMUSG00000031595	Pdgfrl	0.000247959	0.00209694	1.32718	3.1815	1.66349e-05	0.000343931
BMDC.Adult_vs_Control.Adult	ENSMUSG00000091144	Phf11c	0.00463549	0.0228975	1.32549	0.8505	0.000278295	0.00400683
BMDC.Adult_vs_Control.Adult	ENSMUSG00000025422	Agap2	7.46422e-07	1.86562e-05	1.32273	-0.0730363	0.000616796	0.00790853
BMDC.Adult_vs_Control.Adult	ENSMUSG00000044903	Psg22	4.01704e-19	1.03816e-14	1.32102	5.09504	0.000139117	0.00221934
BMDC.Adult_vs_Control.Adult	ENSMUSG00000022906	Parp9	1.02231e-12	2.61591e-10	1.31577	6.50402	9.99962e-17	1.23062e-14
BMDC.Adult_vs_Control.Adult	ENSMUSG00000099032	Tcf24	2.08033e-08	9.91958e-07	1.31334	0.931177	0.000326308	0.00460322
BMDC.Adult_vs_Control.Adult	ENSMUSG00000051048	P4ha3	9.81618e-05	0.000985967	1.30911	6.69751	1.01966e-10	5.85605e-09
BMDC.Adult_vs_Control.Adult	ENSMUSG00000053552	Ebf4	0.00407777	0.0206923	1.30708	3.2291	6.86778e-05	0.00120415
BMDC.Adult_vs_Control.Adult	ENSMUSG00000055430	Nap1l5	0.000645641	0.00457902	1.30509	1.15164	0.00190839	0.0200327
BMDC.Adult_vs_Control.Adult	ENSMUSG00000057143	Trim12c	7.95274e-07	1.9668e-05	1.29356	5.5058	2.84644e-20	5.98077e-18
BMDC.Adult_vs_Control.Adult	ENSMUSG00000030966	Trim21	4.61331e-06	8.08683e-05	1.28649	4.66068	1.20335e-13	1.01301e-11
BMDC.Adult_vs_Control.Adult	ENSMUSG00000000628	Hk2	1.97941e-08	9.53949e-07	1.28142	6.22889	5.01081e-32	6.81576e-29
BMDC.Adult_vs_Control.Adult	ENSMUSG00000038244	Mical2	4.6314e-08	1.85572e-06	1.28068	7.5043	3.04544e-06	7.67118e-05
BMDC.Adult_vs_Control.Adult	ENSMUSG00000058420	Syt17	3.52563e-06	6.47594e-05	1.27894	3.14196	0.000119497	0.00194845
BMDC.Adult_vs_Control.Adult	ENSMUSG00000044548	Dact1	1.83813e-10	1.86292e-08	1.2715	5.36052	1.73182e-05	0.000356597
BMDC.Adult_vs_Control.Adult	ENSMUSG00000031253	Srpx2	0.000180477	0.00162009	1.27105	6.02035	7.27687e-05	0.00126387
BMDC.Adult_vs_Control.Adult	ENSMUSG00000029161	Cgref1	4.2849e-10	3.88558e-08	1.27097	2.7035	3.46429e-07	1.08523e-05
BMDC.Adult_vs_Control.Adult	ENSMUSG00000024079	Eif2ak2	9.02645e-06	0.000140445	1.26899	6.62858	1.13403e-13	9.58715e-12
BMDC.Adult_vs_Control.Adult	ENSMUSG00000027313	Chac1	6.87081e-08	2.62288e-06	1.26878	2.20863	9.04016e-06	0.000202983
BMDC.Adult_vs_Control.Adult	ENSMUSG00000048779	P2ry6	0.000558144	0.00406444	1.26758	4.49721	0.000188937	0.00288246
BMDC.Adult_vs_Control.Adult	ENSMUSG00000042485	Mustn1	5.36125e-08	2.10892e-06	1.26244	4.97053	8.53288e-06	0.000193272
BMDC.Adult_vs_Control.Adult	ENSMUSG00000064247	Plcxd1	4.85224e-05	0.000556844	1.25668	1.22802	0.00157967	0.0172045
BMDC.Adult_vs_Control.Adult	ENSMUSG00000072621	Slfn10-ps	4.99621e-07	1.33529e-05	1.25061	3.74619	2.51115e-14	2.40364e-12
BMDC.Adult_vs_Control.Adult	ENSMUSG00000020053	Igf1	5.82841e-05	0.000646201	1.25058	5.62997	0.00352003	0.0330927
BMDC.Adult_vs_Control.Adult	ENSMUSG00000026222	Sp100	0.00025093	0.00211653	1.24813	6.90749	1.52846e-13	1.27015e-11
BMDC.Adult_vs_Control.Adult	ENSMUSG00000027560	Dok5	0.00066832	0.00471399	1.24748	3.49351	2.30021e-11	1.4606e-09
BMDC.Adult_vs_Control.Adult	ENSMUSG00000029163	Emilin1	5.22863e-14	3.00286e-11	1.24686	9.49597	2.11885e-07	6.93158e-06
BMDC.Adult_vs_Control.Adult	ENSMUSG00000029330	Cds1	3.42789e-06	6.3526e-05	1.24084	1.00983	3.77491e-05	0.00070746
BMDC.Adult_vs_Control.Adult	ENSMUSG00000068335	Dok1	0.000234005	0.00200318	1.23726	5.17683	9.87055e-11	5.68139e-09
BMDC.Adult_vs_Control.Adult	ENSMUSG00000050761	Gp1bb	8.22735e-05	0.000853926	1.23549	0.235192	0.0055577	0.0481184
BMDC.Adult_vs_Control.Adult	ENSMUSG00000066258	Trim12a	2.15721e-06	4.34162e-05	1.23549	4.79082	4.03019e-17	5.28711e-15
BMDC.Adult_vs_Control.Adult	ENSMUSG00000028358	Zfp618	3.29493e-07	9.57864e-06	1.23407	3.74074	3.1984e-10	1.71493e-08
BMDC.Adult_vs_Control.Adult	ENSMUSG00000032281	Acsbg1	0.000234797	0.0020093	1.23263	1.69863	0.000936027	0.011215
BMDC.Adult_vs_Control.Adult	ENSMUSG00000024805	Pcgf5	9.00741e-08	3.30664e-06	1.23226	4.43747	8.73582e-08	3.09696e-06
BMDC.Adult_vs_Control.Adult	ENSMUSG00000075707	Dio3	3.90467e-06	7.06567e-05	1.23217	3.21655	0.000994192	0.0117646
BMDC.Adult_vs_Control.Adult	ENSMUSG00000056418	BC043934	3.69322e-08	1.53206e-06	1.2315	-1.09295	0.00311204	0.0299098
BMDC.Adult_vs_Control.Adult	ENSMUSG00000040675	Mthfd1l	0.000522749	0.0038446	1.22806	5.71093	9.19871e-12	6.25609e-10
BMDC.Adult_vs_Control.Adult	ENSMUSG00000091549	Gm6548	3.03038e-07	8.88828e-06	1.228	4.95696	3.49666e-14	3.21593e-12
BMDC.Adult_vs_Control.Adult	ENSMUSG00000018986	Slfn3	5.06461e-07	1.34812e-05	1.22757	2.62662	1.56815e-05	0.000326305
BMDC.Adult_vs_Control.Adult	ENSMUSG00000000409	Lck	5.08522e-07	1.35208e-05	1.22654	1.00741	0.000172728	0.00266347
BMDC.Adult_vs_Control.Adult	ENSMUSG00000012519	Mlkl	1.02357e-11	1.5536e-09	1.22445	5.81787	1.17927e-16	1.44441e-14
BMDC.Adult_vs_Control.Adult	ENSMUSG00000041642	Kif21b	0.000806072	0.00550823	1.22302	6.00722	8.87683e-17	1.10827e-14
BMDC.Adult_vs_Control.Adult	ENSMUSG00000032374	Plod2	1.72599e-13	7.33623e-11	1.22199	7.90275	1.56473e-26	8.25283e-24
BMDC.Adult_vs_Control.Adult	ENSMUSG00000097567	Gm26637	0.000938252	0.00625598	1.22193	-0.399253	0.00246699	0.0247311
BMDC.Adult_vs_Control.Adult	ENSMUSG00000027951	Adar	2.12795e-06	4.29645e-05	1.21868	7.0665	1.06365e-18	1.785e-16
BMDC.Adult_vs_Control.Adult	ENSMUSG00000090958	Lrrc32	9.63774e-12	1.49148e-09	1.21854	8.49181	7.07221e-14	6.19573e-12
BMDC.Adult_vs_Control.Adult	ENSMUSG00000011263	Exoc3l2	2.58935e-05	0.000333595	1.21719	0.442462	0.00349733	0.0329152
BMDC.Adult_vs_Control.Adult	ENSMUSG00000028542	Slc6a9	1.60009e-05	0.000226257	1.20728	4.84479	3.91425e-10	2.06449e-08
BMDC.Adult_vs_Control.Adult	ENSMUSG00000045319	Proser2	2.4569e-09	1.70231e-07	1.20717	1.40909	0.00122086	0.0139241
BMDC.Adult_vs_Control.Adult	ENSMUSG00000011589	Fsd1	1.54035e-10	1.57347e-08	1.20493	1.49933	0.000272993	0.00394808
BMDC.Adult_vs_Control.Adult	ENSMUSG00000056116	H2-T22	1.61562e-13	7.32528e-11	1.20488	7.05351	2.97564e-15	3.10091e-13
BMDC.Adult_vs_Control.Adult	ENSMUSG00000060477	Irak2	1.29052e-11	1.87372e-09	1.20242	4.14743	1.3929e-16	1.69006e-14
BMDC.Adult_vs_Control.Adult	ENSMUSG00000042826	Fgf11	4.35439e-06	7.71843e-05	1.20174	3.10292	1.27601e-10	7.24772e-09
BMDC.Adult_vs_Control.Adult	ENSMUSG00000064080	Fbln2	0.000100423	0.00100594	1.20161	11.9079	2.86827e-05	0.000555679
BMDC.Adult_vs_Control.Adult	ENSMUSG00000031383	Dusp9	0.000175977	0.00159204	1.1993	-0.420581	0.00379837	0.035105
BMDC.Adult_vs_Control.Adult	ENSMUSG00000032715	Trib3	5.38515e-05	0.000606687	1.19772	4.5417	2.62186e-06	6.69559e-05
BMDC.Adult_vs_Control.Adult	ENSMUSG00000029664	Tfpi2	0.000258902	0.0021696	1.19753	5.65041	4.65328e-19	8.23694e-17
BMDC.Adult_vs_Control.Adult	ENSMUSG00000043557	Mdga1	0.000375049	0.00293631	1.19676	4.69767	9.00386e-10	4.48354e-08
BMDC.Adult_vs_Control.Adult	ENSMUSG00000022367	Has2	2.09247e-06	4.24805e-05	1.19361	2.94109	9.9266e-06	0.000220777
BMDC.Adult_vs_Control.Adult	ENSMUSG00000036356	Csgalnact1	0.00149365	0.00916258	1.1932	5.98902	6.43754e-06	0.000149837
BMDC.Adult_vs_Control.Adult	ENSMUSG00000037613	Tnfrsf23	4.11018e-08	1.68342e-06	1.19153	6.19248	1.24987e-14	1.252e-12
BMDC.Adult_vs_Control.Adult	ENSMUSG00000038037	Socs1	8.28074e-11	8.99191e-09	1.19004	3.57618	1.02807e-06	2.91012e-05
BMDC.Adult_vs_Control.Adult	ENSMUSG00000026620	Mark1	1.10531e-12	2.80056e-10	1.18893	7.13394	1.31703e-11	8.81797e-10
BMDC.Adult_vs_Control.Adult	ENSMUSG00000007613	Tgfbr1	3.99463e-14	2.3463e-11	1.18857	5.6104	5.69584e-16	6.26397e-14
BMDC.Adult_vs_Control.Adult	ENSMUSG00000040270	Bach2	2.3955e-10	2.34136e-08	1.18581	2.59341	0.000501358	0.00664807
BMDC.Adult_vs_Control.Adult	ENSMUSG00000041936	Agrn	1.69822e-05	0.000237493	1.1841	8.24862	1.65589e-11	1.07796e-09
BMDC.Adult_vs_Control.Adult	ENSMUSG00000020323	Prss57	1.34592e-07	4.55883e-06	1.18404	0.113599	0.000121808	0.00198362
BMDC.Adult_vs_Control.Adult	ENSMUSG00000025161	Slc16a3	6.62002e-06	0.000108421	1.18346	7.99763	1.53021e-15	1.62077e-13
BMDC.Adult_vs_Control.Adult	ENSMUSG00000043336	Filip1l	7.56526e-12	1.24533e-09	1.18305	6.39134	1.39379e-06	3.8239e-05
BMDC.Adult_vs_Control.Adult	ENSMUSG00000046470	Sox18	0.000269898	0.00224285	1.18278	4.85401	7.46732e-05	0.0012926
BMDC.Adult_vs_Control.Adult	ENSMUSG00000028919	Arhgef19	6.18575e-06	0.000102346	1.18053	2.17547	2.28858e-06	5.92647e-05
BMDC.Adult_vs_Control.Adult	ENSMUSG00000087574	C030037D09Rik	0.00102317	0.00671305	1.17761	1.61347	0.000305111	0.00433974
BMDC.Adult_vs_Control.Adult	ENSMUSG00000039062	Anpep	5.07808e-05	0.000578395	1.17753	5.38428	0.00242174	0.0243576
BMDC.Adult_vs_Control.Adult	ENSMUSG00000026536	Ifi211	0.0058473	0.0277026	1.1756	6.90321	2.55864e-16	2.95203e-14
BMDC.Adult_vs_Control.Adult	ENSMUSG00000032515	Csrnp1	2.13587e-07	6.73163e-06	1.17496	4.38761	2.29011e-09	1.07026e-07
BMDC.Adult_vs_Control.Adult	ENSMUSG00000097461	Gm26735	1.32741e-05	0.000194255	1.17398	-0.423849	0.00348063	0.0327938
BMDC.Adult_vs_Control.Adult	ENSMUSG00000028463	Car9	0.000219648	0.00190554	1.17377	1.39788	0.000830836	0.0101619
BMDC.Adult_vs_Control.Adult	ENSMUSG00000040258	Nxph4	4.33321e-09	2.75967e-07	1.17333	5.42981	4.08372e-06	9.92847e-05
BMDC.Adult_vs_Control.Adult	ENSMUSG00000067235	H2-Q10	4.26939e-13	1.45905e-10	1.1678	3.74468	1.54558e-07	5.20103e-06
BMDC.Adult_vs_Control.Adult	ENSMUSG00000014813	Stc1	1.03163e-07	3.67745e-06	1.16681	5.31382	0.00202482	0.0209822
BMDC.Adult_vs_Control.Adult	ENSMUSG00000027460	Angpt4	2.29619e-07	7.13829e-06	1.16654	4.95097	0.000591714	0.00764613
BMDC.Adult_vs_Control.Adult	ENSMUSG00000036867	Smad6	4.9148e-09	3.06068e-07	1.16474	4.65804	2.04067e-07	6.70128e-06
BMDC.Adult_vs_Control.Adult	ENSMUSG00000040570	Rundc3b	3.63745e-05	0.000440724	1.1628	-0.675841	0.00232392	0.023546
BMDC.Adult_vs_Control.Adult	ENSMUSG00000027656	Wisp2	1.2243e-12	2.98075e-10	1.16224	8.32442	6.67778e-06	0.000155051
BMDC.Adult_vs_Control.Adult	ENSMUSG00000025608	Podxl	7.82499e-12	1.25608e-09	1.1618	3.8791	3.02498e-11	1.8838e-09
BMDC.Adult_vs_Control.Adult	ENSMUSG00000082154	Gm16464	0.00109669	0.00710528	1.15907	1.02503	0.000575844	0.00749351
BMDC.Adult_vs_Control.Adult	ENSMUSG00000032085	Tagln	3.63397e-11	4.58129e-09	1.15723	8.92078	0.00143076	0.0159039
BMDC.Adult_vs_Control.Adult	ENSMUSG00000070576	Mn1	2.54466e-06	4.98592e-05	1.15706	3.77327	9.62649e-08	3.39409e-06
BMDC.Adult_vs_Control.Adult	ENSMUSG00000030717	Nupr1	1.57323e-08	8.00363e-07	1.15587	6.50853	8.39678e-08	2.98496e-06
BMDC.Adult_vs_Control.Adult	ENSMUSG00000046743	Fat4	8.79363e-06	0.000137319	1.14763	4.52793	4.07614e-07	1.25409e-05
BMDC.Adult_vs_Control.Adult	ENSMUSG00000003355	Fkbp11	0.0101213	0.0425463	1.14609	4.53688	4.28138e-08	1.60127e-06
BMDC.Adult_vs_Control.Adult	ENSMUSG00000070031	Sp140	2.22928e-11	2.93946e-09	1.14436	5.51057	7.90744e-08	2.82655e-06
BMDC.Adult_vs_Control.Adult	ENSMUSG00000038319	Kcnh2	4.35532e-08	1.7698e-06	1.14329	-0.283918	0.0051351	0.0450328
BMDC.Adult_vs_Control.Adult	ENSMUSG00000024338	Psmb8	0.000129172	0.00123596	1.14023	6.0372	5.28661e-11	3.16266e-09
BMDC.Adult_vs_Control.Adult	ENSMUSG00000021835	Bmp4	0.00307687	0.0164703	1.13958	3.87595	3.16887e-06	7.9357e-05
BMDC.Adult_vs_Control.Adult	ENSMUSG00000023150	Ivns1abp	7.95072e-07	1.9668e-05	1.13716	6.3674	3.00454e-07	9.5042e-06
BMDC.Adult_vs_Control.Adult	ENSMUSG00000026946	Nmi	1.41914e-05	0.000204896	1.1368	3.64112	1.15091e-08	4.79743e-07
BMDC.Adult_vs_Control.Adult	ENSMUSG00000026042	Col5a2	9.45368e-05	0.000955872	1.13657	10.7868	9.20419e-09	3.91883e-07
BMDC.Adult_vs_Control.Adult	ENSMUSG00000002228	Ppm1j	4.80844e-10	4.28515e-08	1.13508	2.08928	0.000202323	0.00304889
BMDC.Adult_vs_Control.Adult	ENSMUSG00000024308	Tapbp	5.13553e-06	8.83052e-05	1.12851	8.75755	8.07736e-15	8.21855e-13
BMDC.Adult_vs_Control.Adult	ENSMUSG00000067203	H2-K2	2.95548e-08	1.2946e-06	1.12477	2.98847	1.53156e-05	0.000320724
BMDC.Adult_vs_Control.Adult	ENSMUSG00000035517	Tdrd7	0.00194967	0.0113869	1.12182	5.53819	2.97035e-14	2.80167e-12
BMDC.Adult_vs_Control.Adult	ENSMUSG00000025743	Sdc3	5.52478e-09	3.35959e-07	1.11956	8.988	4.25074e-13	3.34928e-11
BMDC.Adult_vs_Control.Adult	ENSMUSG00000036181	Hist1h1c	0.0002732	0.00226592	1.11659	5.8912	5.03101e-13	3.94004e-11
BMDC.Adult_vs_Control.Adult	ENSMUSG00000005338	Cadm3	0.000132722	0.00126524	1.11643	3.13266	0.000417019	0.00567831
BMDC.Adult_vs_Control.Adult	ENSMUSG00000056900	Usp13	2.11984e-09	1.50509e-07	1.11317	2.32491	3.88556e-05	0.000725042
BMDC.Adult_vs_Control.Adult	ENSMUSG00000031609	Sap30	3.65597e-07	1.04173e-05	1.10837	3.51937	2.2102e-06	5.76581e-05
BMDC.Adult_vs_Control.Adult	ENSMUSG00000023393	Slc17a9	1.99081e-09	1.42918e-07	1.10784	1.03347	0.00128969	0.0146252
BMDC.Adult_vs_Control.Adult	ENSMUSG00000080115	Mettl21b	2.30839e-07	7.16182e-06	1.10676	1.28223	0.000104082	0.0017254
BMDC.Adult_vs_Control.Adult	ENSMUSG00000028645	Slc2a1	0.00668546	0.0308369	1.10163	8.48316	1.92282e-06	5.07981e-05
BMDC.Adult_vs_Control.Adult	ENSMUSG00000019326	Aoc3	0.000409545	0.0031426	1.09831	8.16074	4.98975e-10	2.58427e-08
BMDC.Adult_vs_Control.Adult	ENSMUSG00000073421	H2-Ab1	0.000100259	0.00100469	1.09728	6.09254	0.000213236	0.00318363
BMDC.Adult_vs_Control.Adult	ENSMUSG00000036862	Dchs1	3.63801e-07	1.03776e-05	1.09584	5.26568	6.7197e-06	0.000155752
BMDC.Adult_vs_Control.Adult	ENSMUSG00000025324	Atp10a	1.13362e-07	3.97522e-06	1.09393	4.28291	7.22463e-11	4.23386e-09
BMDC.Adult_vs_Control.Adult	ENSMUSG00000010358	Ifi35	0.0119363	0.0485414	1.09017	5.45226	1.20059e-09	5.85436e-08
BMDC.Adult_vs_Control.Adult	ENSMUSG00000006418	Rnf114	7.74591e-05	0.000811124	1.08608	6.53711	4.44244e-16	4.94872e-14
BMDC.Adult_vs_Control.Adult	ENSMUSG00000018899	Irf1	1.84793e-11	2.52176e-09	1.08518	5.99478	1.32594e-07	4.53275e-06
BMDC.Adult_vs_Control.Adult	ENSMUSG00000046916	Myct1	1.04444e-08	5.81738e-07	1.08437	3.67454	0.000134562	0.00215577
BMDC.Adult_vs_Control.Adult	ENSMUSG00000033149	Phldb2	6.90607e-05	0.000743049	1.08348	8.28136	7.14424e-11	4.19627e-09
BMDC.Adult_vs_Control.Adult	ENSMUSG00000032363	Adamts7	0.000595994	0.00427501	1.07722	6.33373	5.86502e-06	0.000138299
BMDC.Adult_vs_Control.Adult	ENSMUSG00000038774	Ascc3	0.000264276	0.00220749	1.07633	6.36809	1.34528e-14	1.33721e-12
BMDC.Adult_vs_Control.Adult	ENSMUSG00000034845	Plvap	0.00843962	0.0370186	1.07328	6.49488	6.43335e-06	0.000149837
BMDC.Adult_vs_Control.Adult	ENSMUSG00000046223	Plaur	4.67298e-05	0.000540966	1.07106	4.26518	1.08012e-06	3.02761e-05
BMDC.Adult_vs_Control.Adult	ENSMUSG00000074785	Plxnc1	0.00136219	0.00851583	1.06781	-0.551803	0.00139263	0.0155604
BMDC.Adult_vs_Control.Adult	ENSMUSG00000035964	Tmem59l	6.12208e-07	1.57432e-05	1.06742	2.1221	0.00252641	0.025268
BMDC.Adult_vs_Control.Adult	ENSMUSG00000021367	Edn1	2.69361e-05	0.000344111	1.06639	3.47979	2.27128e-05	0.0004498
BMDC.Adult_vs_Control.Adult	ENSMUSG00000041559	Fmod	0.00680097	0.0312569	1.06248	4.58932	0.00551902	0.0478155
BMDC.Adult_vs_Control.Adult	ENSMUSG00000029270	Fam69a	1.54977e-06	3.34913e-05	1.06229	4.30788	8.07978e-10	4.04678e-08
BMDC.Adult_vs_Control.Adult	ENSMUSG00000027377	Mall	2.36851e-08	1.08918e-06	1.0615	0.283429	0.00073306	0.00915228
BMDC.Adult_vs_Control.Adult	ENSMUSG00000036390	Gadd45a	2.24941e-06	4.48909e-05	1.05894	4.68283	3.00396e-05	0.000578929
BMDC.Adult_vs_Control.Adult	ENSMUSG00000076431	Sox4	1.2341e-12	2.98075e-10	1.05682	7.02896	1.55709e-12	1.14648e-10
BMDC.Adult_vs_Control.Adult	ENSMUSG00000096727	Psmb9	6.27642e-09	3.73002e-07	1.05679	4.2381	2.05108e-07	6.72693e-06
BMDC.Adult_vs_Control.Adult	ENSMUSG00000022178	Ajuba	3.76169e-10	3.45968e-08	1.05475	4.85754	5.97009e-10	3.06133e-08
BMDC.Adult_vs_Control.Adult	ENSMUSG00000040734	Ppp1r13l	1.66211e-08	8.32474e-07	1.05449	4.88858	3.78666e-08	1.44767e-06
BMDC.Adult_vs_Control.Adult	ENSMUSG00000045506	A930002H24Rik	0.000231025	0.00198425	1.05299	-0.130351	0.00193409	0.0202448
BMDC.Adult_vs_Control.Adult	ENSMUSG00000028793	Rnf19b	0.000229757	0.00197599	1.05155	6.82855	1.79192e-17	2.53062e-15
BMDC.Adult_vs_Control.Adult	ENSMUSG00000054793	Cadm4	0.0104986	0.0437553	1.05046	3.69374	0.000750656	0.00931696
BMDC.Adult_vs_Control.Adult	ENSMUSG00000019082	Slc25a22	3.96431e-13	1.40136e-10	1.0497	5.14485	1.45034e-13	1.21303e-11
BMDC.Adult_vs_Control.Adult	ENSMUSG00000002227	Mov10	4.06507e-05	0.000480593	1.04835	6.00455	1.16699e-10	6.6431e-09
BMDC.Adult_vs_Control.Adult	ENSMUSG00000044461	Shisa2	0.00033771	0.00270043	1.04735	2.19265	0.00261275	0.0259608
BMDC.Adult_vs_Control.Adult	ENSMUSG00000027864	Ptgfrn	1.01093e-05	0.000154962	1.04558	7.65425	3.86445e-19	7.0333e-17
BMDC.Adult_vs_Control.Adult	ENSMUSG00000040511	Pvr	5.05914e-08	2.00534e-06	1.04369	5.79211	3.08693e-08	1.1925e-06
BMDC.Adult_vs_Control.Adult	ENSMUSG00000024544	Ldlrad4	1.05006e-06	2.43387e-05	1.04324	4.57767	1.55256e-14	1.51987e-12
BMDC.Adult_vs_Control.Adult	ENSMUSG00000021662	Arhgef28	0.00062263	0.00444387	1.0385	4.25053	0.00244539	0.0245623
BMDC.Adult_vs_Control.Adult	ENSMUSG00000031465	Angpt2	3.89741e-10	3.55918e-08	1.03802	7.0371	0.000786877	0.00968384
BMDC.Adult_vs_Control.Adult	ENSMUSG00000022587	Ly6e	1.27258e-05	0.000187507	1.0365	10.0477	3.17931e-10	1.70823e-08
BMDC.Adult_vs_Control.Adult	ENSMUSG00000026814	Eng	2.43893e-07	7.47706e-06	1.03617	8.85449	1.7602e-10	9.84648e-09
BMDC.Adult_vs_Control.Adult	ENSMUSG00000001506	Col1a1	0.000114609	0.0011173	1.03374	13.1212	0.000170918	0.00264029
BMDC.Adult_vs_Control.Adult	ENSMUSG00000007888	Crlf1	1.56246e-11	2.20657e-09	1.03128	9.20442	4.36352e-05	0.000799793
BMDC.Adult_vs_Control.Adult	ENSMUSG00000019916	P4ha1	0.000832236	0.00566008	1.03042	9.41418	9.14445e-11	5.2752e-09
BMDC.Adult_vs_Control.Adult	ENSMUSG00000044576	Garem2	6.40444e-05	0.000698971	1.02986	3.0715	5.67148e-10	2.91399e-08
BMDC.Adult_vs_Control.Adult	ENSMUSG00000054863	Fam19a5	3.01754e-08	1.31203e-06	1.02799	1.96233	0.000608578	0.00782492
BMDC.Adult_vs_Control.Adult	ENSMUSG00000001750	Tcirg1	5.9823e-05	0.000660712	1.02431	6.55322	1.05092e-12	7.96479e-11
BMDC.Adult_vs_Control.Adult	ENSMUSG00000043439	Epop	7.23084e-06	0.000116942	1.02253	2.3836	2.26454e-05	0.00044881
BMDC.Adult_vs_Control.Adult	ENSMUSG00000048376	F2r	0.00274231	0.0150249	1.0173	6.92511	2.78636e-18	4.31201e-16
BMDC.Adult_vs_Control.Adult	ENSMUSG00000051029	Serpinb1b	0.000403974	0.00310816	1.0154	0.733631	0.00421386	0.0382788
BMDC.Adult_vs_Control.Adult	ENSMUSG00000004846	Plod3	5.12355e-06	8.81579e-05	1.0142	8.99437	2.3529e-20	4.9843e-18
BMDC.Adult_vs_Control.Adult	ENSMUSG00000020614	Fam20a	0.000586153	0.00422671	1.01293	5.23711	5.309e-06	0.000125761
BMDC.Adult_vs_Control.Adult	ENSMUSG00000055493	Epm2a	3.02913e-06	5.73935e-05	1.01015	3.4064	5.59203e-05	0.00100292
BMDC.Adult_vs_Control.Adult	ENSMUSG00000042821	Snai1	5.02837e-12	8.7217e-10	1.00486	6.90173	9.03361e-10	4.48971e-08
BMDC.Adult_vs_Control.Adult	ENSMUSG00000004936	Map2k1	3.01778e-10	2.86734e-08	1.00348	7.51147	8.88764e-13	6.79563e-11
BMDC.Adult_vs_Control.Adult	ENSMUSG00000019866	Aim1	0.000442117	0.00334714	1.00279	1.48845	0.00110635	0.0128103
BMDC.Adult_vs_Control.Adult	ENSMUSG00000061731	Ext1	0.000298414	0.00243671	1.00081	7.3165	6.36214e-13	4.92137e-11
BMDC.Adult_vs_Control.Adult	ENSMUSG00000043085	Tmem82	0.000109352	0.0010762	0.998383	-0.276508	0.00227887	0.0231779
BMDC.Adult_vs_Control.Adult	ENSMUSG00000056648	Hoxb8	0.000110924	0.00108817	0.995943	2.11305	0.000406612	0.00556294
BMDC.Adult_vs_Control.Adult	ENSMUSG00000029869	Ephb6	2.17963e-09	1.53071e-07	0.995547	3.9063	0.00257262	0.0256212
BMDC.Adult_vs_Control.Adult	ENSMUSG00000024529	Lox	9.89219e-12	1.52175e-09	0.993724	12.5096	1.06323e-06	2.98999e-05
BMDC.Adult_vs_Control.Adult	ENSMUSG00000039110	Mycbpap	1.13932e-08	6.22507e-07	0.993525	-0.371367	0.00473561	0.0422316
BMDC.Adult_vs_Control.Adult	ENSMUSG00000082419	Gm11425	0.00438416	0.0218988	0.993329	1.54833	0.00158007	0.0172045
BMDC.Adult_vs_Control.Adult	ENSMUSG00000053580	Tanc2	0.00683185	0.0313554	0.991742	4.806	3.95902e-11	2.39058e-09
BMDC.Adult_vs_Control.Adult	ENSMUSG00000027358	Bmp2	1.27059e-14	1.02396e-11	0.990561	2.464	0.00195906	0.0204063
BMDC.Adult_vs_Control.Adult	ENSMUSG00000050394	Armcx6	1.11375e-09	8.66982e-08	0.990378	1.66346	4.16131e-05	0.000769827
BMDC.Adult_vs_Control.Adult	ENSMUSG00000049659	Aftph	2.65555e-06	5.13314e-05	0.990347	5.58966	4.54477e-14	4.15036e-12
BMDC.Adult_vs_Control.Adult	ENSMUSG00000031778	Cx3cl1	0.00296106	0.0159594	0.989686	4.45667	2.73113e-07	8.68185e-06
BMDC.Adult_vs_Control.Adult	ENSMUSG00000075588	Hoxb2	4.06226e-09	2.61808e-07	0.988221	2.9421	1.97728e-05	0.000397363
BMDC.Adult_vs_Control.Adult	ENSMUSG00000037887	Dusp8	0.00227284	0.0128871	0.985945	2.85399	0.00225733	0.0229951
BMDC.Adult_vs_Control.Adult	ENSMUSG00000001131	Timp1	9.59946e-09	5.4645e-07	0.985649	11.0911	5.00554e-09	2.21512e-07
BMDC.Adult_vs_Control.Adult	ENSMUSG00000070720	Tmem200b	1.08604e-07	3.82916e-06	0.98388	1.96829	0.00480059	0.0425891
BMDC.Adult_vs_Control.Adult	ENSMUSG00000028766	Alpl	0.000178963	0.00161042	0.98387	2.78576	0.000640751	0.00815742
BMDC.Adult_vs_Control.Adult	ENSMUSG00000046447	Camk2n1	1.45914e-09	1.09304e-07	0.974622	4.51787	0.000180531	0.00276893
BMDC.Adult_vs_Control.Adult	ENSMUSG00000036334	Igsf10	8.38203e-08	3.11243e-06	0.972607	6.10041	0.00201582	0.0209225
BMDC.Adult_vs_Control.Adult	ENSMUSG00000026421	Csrp1	7.83379e-08	2.94268e-06	0.971475	8.18285	4.06808e-07	1.25409e-05
BMDC.Adult_vs_Control.Adult	ENSMUSG00000021728	Emb	3.64722e-06	6.6549e-05	0.967982	7.97958	1.82027e-08	7.32756e-07
BMDC.Adult_vs_Control.Adult	ENSMUSG00000031847	1700030J22Rik	0.000366569	0.00288478	0.967761	-0.271889	0.00581197	0.0498853
BMDC.Adult_vs_Control.Adult	ENSMUSG00000025978	Rftn2	0.000665408	0.0046973	0.966591	3.73967	0.000611601	0.00785598
BMDC.Adult_vs_Control.Adult	ENSMUSG00000039911	Spsb1	0.00296778	0.015989	0.964368	6.77899	1.05399e-17	1.55653e-15
BMDC.Adult_vs_Control.Adult	ENSMUSG00000074480	Mex3a	1.39265e-05	0.000201973	0.963109	3.577	2.01278e-09	9.49239e-08
BMDC.Adult_vs_Control.Adult	ENSMUSG00000026088	Mitd1	1.72079e-13	7.33623e-11	0.961994	4.26882	1.90208e-09	9.01968e-08
BMDC.Adult_vs_Control.Adult	ENSMUSG00000033213	AA467197	5.36889e-06	9.15261e-05	0.958767	1.5918	0.000316788	0.00448115
BMDC.Adult_vs_Control.Adult	ENSMUSG00000078153	Psme2b	2.43439e-07	7.47203e-06	0.9568	2.71637	0.00049055	0.00651534
BMDC.Adult_vs_Control.Adult	ENSMUSG00000067818	Myl9	6.25585e-13	1.87996e-10	0.95325	6.58631	0.00133924	0.0151009
BMDC.Adult_vs_Control.Adult	ENSMUSG00000040265	Dnm3	2.65879e-12	5.41054e-10	0.950655	2.10674	0.000959909	0.0114262
BMDC.Adult_vs_Control.Adult	ENSMUSG00000027570	Col9a3	4.18864e-07	1.15529e-05	0.950159	0.150115	0.00291898	0.0284243
BMDC.Adult_vs_Control.Adult	ENSMUSG00000036661	Dennd3	0.00099211	0.00654418	0.94706	2.32638	0.000962622	0.0114434
BMDC.Adult_vs_Control.Adult	ENSMUSG00000050565	Tor1aip2	6.53509e-10	5.51937e-08	0.942806	7.76003	1.41333e-17	2.06362e-15
BMDC.Adult_vs_Control.Adult	ENSMUSG00000022246	Rai14	0.000358809	0.00283233	0.942588	7.07141	1.00981e-08	4.25734e-07
BMDC.Adult_vs_Control.Adult	ENSMUSG00000056220	Pla2g4a	0.000584687	0.00421954	0.94171	5.25275	0.000597333	0.00770332
BMDC.Adult_vs_Control.Adult	ENSMUSG00000020829	Slc46a1	7.59169e-13	2.20449e-10	0.940279	2.66544	2.71351e-06	6.89557e-05
BMDC.Adult_vs_Control.Adult	ENSMUSG00000023272	Creld2	1.52617e-06	3.32566e-05	0.937062	5.94251	1.65454e-09	7.88931e-08
BMDC.Adult_vs_Control.Adult	ENSMUSG00000030748	Il4ra	0.00223185	0.0127217	0.936208	8.82469	1.85049e-11	1.18965e-09
BMDC.Adult_vs_Control.Adult	ENSMUSG00000062480	Acat3	0.000306507	0.00248865	0.931763	2.02981	0.004377	0.0394888
BMDC.Adult_vs_Control.Adult	ENSMUSG00000043953	Ccrl2	3.20927e-07	9.37178e-06	0.930681	1.67647	0.00258109	0.0256955
BMDC.Adult_vs_Control.Adult	ENSMUSG00000013367	Iglon5	4.09727e-09	2.63408e-07	0.93046	5.0075	6.04721e-06	0.000142465
BMDC.Adult_vs_Control.Adult	ENSMUSG00000031987	Egln1	0.00035609	0.00281603	0.929907	7.48022	1.86554e-12	1.34673e-10
BMDC.Adult_vs_Control.Adult	ENSMUSG00000020333	Acsl6	2.41765e-09	1.68414e-07	0.929713	1.55982	0.00093498	0.0112076
BMDC.Adult_vs_Control.Adult	ENSMUSG00000030268	Bcat1	1.5499e-06	3.34913e-05	0.925752	5.30379	0.00387447	0.0356761
BMDC.Adult_vs_Control.Adult	ENSMUSG00000020464	Pnpt1	2.6613e-05	0.000340656	0.925083	4.88216	4.3244e-09	1.94365e-07
BMDC.Adult_vs_Control.Adult	ENSMUSG00000025491	Ifitm1	0.0121063	0.0490246	0.924618	5.65956	0.000123974	0.00201382
BMDC.Adult_vs_Control.Adult	ENSMUSG00000005667	Mthfd2	8.60429e-07	2.09348e-05	0.92357	4.04293	0.000143705	0.00228408
BMDC.Adult_vs_Control.Adult	ENSMUSG00000000838	Fmr1	1.79871e-05	0.000248854	0.921321	5.98214	3.5134e-13	2.79385e-11
BMDC.Adult_vs_Control.Adult	ENSMUSG00000097572	Gm26797	9.30768e-07	2.22119e-05	0.920873	1.3764	0.00135585	0.0152218
BMDC.Adult_vs_Control.Adult	ENSMUSG00000019055	Plod1	3.7994e-09	2.48586e-07	0.918271	9.13328	3.96153e-06	9.70444e-05
BMDC.Adult_vs_Control.Adult	ENSMUSG00000046794	Ppp1r3b	1.45138e-06	3.20046e-05	0.917282	4.99345	1.32519e-08	5.47094e-07
BMDC.Adult_vs_Control.Adult	ENSMUSG00000020044	Timp3	4.73767e-12	8.51247e-10	0.917024	7.48336	8.27725e-05	0.0014139
BMDC.Adult_vs_Control.Adult	ENSMUSG00000086712	AI427809	4.06893e-05	0.000480829	0.914538	1.53866	0.000207021	0.0031034
BMDC.Adult_vs_Control.Adult	ENSMUSG00000041842	Fhdc1	1.52615e-09	1.13994e-07	0.913859	4.54917	1.89556e-05	0.00038483
BMDC.Adult_vs_Control.Adult	ENSMUSG00000022144	Gdnf	0.00533823	0.0256672	0.913605	1.58265	1.55901e-05	0.000325453
BMDC.Adult_vs_Control.Adult	ENSMUSG00000024014	Pim1	9.03994e-08	3.31388e-06	0.913475	6.96173	1.22284e-08	5.06459e-07
BMDC.Adult_vs_Control.Adult	ENSMUSG00000026466	Tor1aip1	4.1742e-07	1.15349e-05	0.910393	7.44017	3.38519e-14	3.13573e-12
BMDC.Adult_vs_Control.Adult	ENSMUSG00000002325	Irf9	4.50702e-07	1.22998e-05	0.910283	6.0053	9.7947e-12	6.60925e-10
BMDC.Adult_vs_Control.Adult	ENSMUSG00000009281	Rarres2	1.97356e-07	6.29689e-06	0.907882	10.1107	3.73686e-05	0.000701347
BMDC.Adult_vs_Control.Adult	ENSMUSG00000062380	Tubb3	8.30282e-07	2.03309e-05	0.90475	5.54642	0.000304403	0.00433204
BMDC.Adult_vs_Control.Adult	ENSMUSG00000025408	Ddit3	0.00141706	0.00877989	0.904734	5.12491	6.62038e-05	0.0011671
BMDC.Adult_vs_Control.Adult	ENSMUSG00000030256	Bhlhe41	2.10207e-08	9.92975e-07	0.903409	2.66727	0.00041136	0.00561605
BMDC.Adult_vs_Control.Adult	ENSMUSG00000036242	3632451O06Rik	6.90048e-05	0.000743049	0.899339	5.24918	0.00404321	0.0370147
BMDC.Adult_vs_Control.Adult	ENSMUSG00000033880	Lgals3bp	0.000268517	0.00223442	0.899295	10.5824	2.08534e-06	5.46033e-05
BMDC.Adult_vs_Control.Adult	ENSMUSG00000037211	Spry1	0.00384644	0.0198023	0.898182	3.53236	3.92523e-06	9.62464e-05
BMDC.Adult_vs_Control.Adult	ENSMUSG00000028641	P3h1	2.07177e-14	1.48662e-11	0.896553	7.26748	2.62681e-14	2.50506e-12
BMDC.Adult_vs_Control.Adult	ENSMUSG00000054435	Gimap4	5.12171e-05	0.000582082	0.895288	1.85743	0.00311906	0.029955
BMDC.Adult_vs_Control.Adult	ENSMUSG00000042182	Bend6	2.04545e-11	2.72488e-09	0.895226	1.7535	0.00334681	0.0318465
BMDC.Adult_vs_Control.Adult	ENSMUSG00000050022	Amz1	8.61312e-08	3.18451e-06	0.892303	3.16438	0.00245368	0.0246169
BMDC.Adult_vs_Control.Adult	ENSMUSG00000000275	Trim25	0.000538632	0.00393677	0.887407	7.38675	6.57527e-11	3.90646e-09
BMDC.Adult_vs_Control.Adult	ENSMUSG00000038518	Jarid2	3.50523e-08	1.46112e-06	0.886977	3.91856	3.23455e-10	1.73072e-08
BMDC.Adult_vs_Control.Adult	ENSMUSG00000081769	Gm12216	5.22115e-07	1.38263e-05	0.884379	-0.172451	0.00436499	0.0394023
BMDC.Adult_vs_Control.Adult	ENSMUSG00000064181	Rab3ip	0.00181762	0.0107616	0.881752	4.25613	0.00213301	0.0218752
BMDC.Adult_vs_Control.Adult	ENSMUSG00000047407	Tgif1	3.32517e-06	6.18688e-05	0.879059	5.69066	3.46737e-11	2.13359e-09
BMDC.Adult_vs_Control.Adult	ENSMUSG00000027230	Creb3l1	1.7363e-09	1.2748e-07	0.874746	8.13921	6.99677e-06	0.000161683
BMDC.Adult_vs_Control.Adult	ENSMUSG00000010830	Kdelr3	0.0015976	0.00966487	0.873607	6.23393	1.37486e-14	1.36138e-12
BMDC.Adult_vs_Control.Adult	ENSMUSG00000060568	Fam78b	0.00704405	0.0320787	0.873299	4.70876	1.81551e-10	1.01121e-08
BMDC.Adult_vs_Control.Adult	ENSMUSG00000006386	Tek	4.58368e-12	8.40146e-10	0.872254	3.88239	0.000254316	0.00369659
BMDC.Adult_vs_Control.Adult	ENSMUSG00000027661	Slc2a10	0.00119203	0.00760662	0.872065	4.17208	1.35781e-08	5.58777e-07
BMDC.Adult_vs_Control.Adult	ENSMUSG00000032135	Mcam	7.92606e-12	1.25669e-09	0.869052	5.14931	0.00366244	0.0341669
BMDC.Adult_vs_Control.Adult	ENSMUSG00000005447	Pafah1b3	1.2176e-06	2.75454e-05	0.868506	4.40346	2.24792e-07	7.27392e-06
BMDC.Adult_vs_Control.Adult	ENSMUSG00000085939	Cd63-ps	0.00255537	0.0141446	0.866564	3.01581	1.18448e-06	3.29868e-05
BMDC.Adult_vs_Control.Adult	ENSMUSG00000053198	Prx	6.08774e-05	0.000671497	0.864622	2.43133	8.96818e-05	0.00151684
BMDC.Adult_vs_Control.Adult	ENSMUSG00000007617	Homer1	3.05909e-07	8.94334e-06	0.863915	2.81258	0.000246906	0.003599
BMDC.Adult_vs_Control.Adult	ENSMUSG00000064125	Prr36	2.27002e-05	0.000298709	0.863224	1.70517	0.00328803	0.0313564
BMDC.Adult_vs_Control.Adult	ENSMUSG00000023915	Tnfrsf21	1.17395e-09	9.05661e-08	0.862758	3.54154	9.06204e-07	2.59357e-05
BMDC.Adult_vs_Control.Adult	ENSMUSG00000047033	Pcdhb15	2.33145e-06	4.63849e-05	0.862757	0.810311	0.00382964	0.0353476
BMDC.Adult_vs_Control.Adult	ENSMUSG00000020707	Rnf135	4.82752e-05	0.000554499	0.86272	3.75838	2.01502e-08	8.06117e-07
BMDC.Adult_vs_Control.Adult	ENSMUSG00000046807	Lrrc75b	0.00189189	0.0111148	0.862174	0.751664	0.00299967	0.0290785
BMDC.Adult_vs_Control.Adult	ENSMUSG00000032244	Fem1b	2.82362e-07	8.39741e-06	0.860091	6.40957	6.44413e-10	3.28485e-08
BMDC.Adult_vs_Control.Adult	ENSMUSG00000027217	Tspan18	9.20916e-07	2.20372e-05	0.858634	3.68598	1.44286e-06	3.93586e-05
BMDC.Adult_vs_Control.Adult	ENSMUSG00000034708	Grn	1.19996e-06	2.72034e-05	0.858506	9.89486	1.24045e-07	4.26304e-06
BMDC.Adult_vs_Control.Adult	ENSMUSG00000043079	Synpo	0.00090761	0.00608621	0.858112	7.97373	1.24586e-05	0.000268988
BMDC.Adult_vs_Control.Adult	ENSMUSG00000040990	Sh3kbp1	0.00181152	0.0107353	0.856701	5.09776	1.50513e-09	7.25718e-08
BMDC.Adult_vs_Control.Adult	ENSMUSG00000027422	Rrbp1	4.11849e-05	0.000485576	0.856191	9.4303	2.38078e-16	2.77157e-14
BMDC.Adult_vs_Control.Adult	ENSMUSG00000032698	Lmo2	0.00146996	0.00904517	0.855904	4.0456	6.5052e-08	2.34477e-06
BMDC.Adult_vs_Control.Adult	ENSMUSG00000026475	Rgs16	0.000299967	0.00244631	0.855117	6.17676	1.27888e-06	3.53868e-05
BMDC.Adult_vs_Control.Adult	ENSMUSG00000061232	H2-K1	2.22687e-05	0.000293915	0.85241	9.88552	1.58055e-08	6.42259e-07
BMDC.Adult_vs_Control.Adult	ENSMUSG00000016458	Wt1	4.6757e-06	8.16479e-05	0.851763	2.5804	0.00123867	0.0141085
BMDC.Adult_vs_Control.Adult	ENSMUSG00000030103	Bhlhe40	0.00548386	0.0262454	0.851347	7.32306	2.47463e-09	1.15026e-07
BMDC.Adult_vs_Control.Adult	ENSMUSG00000029552	Tes	8.53483e-10	6.87147e-08	0.850983	4.74406	6.62736e-05	0.00116754
BMDC.Adult_vs_Control.Adult	ENSMUSG00000071064	Zfp827	4.58333e-07	1.24293e-05	0.848188	2.84008	2.39412e-05	0.000471599
BMDC.Adult_vs_Control.Adult	ENSMUSG00000035109	Shc4	1.49929e-05	0.000214431	0.84792	2.19549	0.00179839	0.0190717
BMDC.Adult_vs_Control.Adult	ENSMUSG00000051790	Nlgn2	1.18939e-11	1.76152e-09	0.847658	7.5391	1.71359e-08	6.90889e-07
BMDC.Adult_vs_Control.Adult	ENSMUSG00000073489	Ifi204	1.29003e-06	2.88653e-05	0.843254	7.85336	0.000166799	0.00259324
BMDC.Adult_vs_Control.Adult	ENSMUSG00000021990	Spata13	4.01463e-08	1.64951e-06	0.842545	3.78813	0.00331792	0.0316064
BMDC.Adult_vs_Control.Adult	ENSMUSG00000019699	Akt3	3.31364e-15	4.00772e-12	0.839195	5.49341	4.87501e-14	4.4207e-12
BMDC.Adult_vs_Control.Adult	ENSMUSG00000034173	Zbed5	0.00607344	0.0285489	0.838628	0.743958	0.00345471	0.0326657
BMDC.Adult_vs_Control.Adult	ENSMUSG00000025981	Coq10b	9.80352e-05	0.000985845	0.837459	3.58913	7.68909e-06	0.000176011
BMDC.Adult_vs_Control.Adult	ENSMUSG00000037868	Egr2	6.50574e-10	5.5126e-08	0.837312	4.43856	0.00181935	0.0192544
BMDC.Adult_vs_Control.Adult	ENSMUSG00000026864	Hspa5	0.00660096	0.0305179	0.836161	10.0268	1.01891e-07	3.56327e-06
BMDC.Adult_vs_Control.Adult	ENSMUSG00000070436	Serpinh1	0.014026	0.0551901	0.830174	10.9229	3.56566e-08	1.3652e-06
BMDC.Adult_vs_Control.Adult	ENSMUSG00000022791	Tnk2	7.62247e-06	0.00012213	0.829874	6.30977	2.92387e-10	1.58416e-08
BMDC.Adult_vs_Control.Adult	ENSMUSG00000041073	Nacad	0.000123641	0.00118875	0.829168	3.6843	2.18534e-05	0.000435777
BMDC.Adult_vs_Control.Adult	ENSMUSG00000029640	Usp12	7.31931e-10	6.04346e-08	0.826153	5.08136	8.30978e-11	4.8152e-09
BMDC.Adult_vs_Control.Adult	ENSMUSG00000075010	AW112010	2.36603e-08	1.08918e-06	0.825128	2.4753	0.00245195	0.024609
BMDC.Adult_vs_Control.Adult	ENSMUSG00000020015	Cdk17	0.000368466	0.00289591	0.824747	5.05849	6.23954e-05	0.00110981
BMDC.Adult_vs_Control.Adult	ENSMUSG00000033487	Fndc3a	9.34017e-06	0.000144803	0.8244	6.87457	1.45549e-11	9.65396e-10
BMDC.Adult_vs_Control.Adult	ENSMUSG00000092341	Malat1	0.000119884	0.00115823	0.816931	9.42811	0.000447545	0.00603357
BMDC.Adult_vs_Control.Adult	ENSMUSG00000041390	Mdfic	1.22992e-06	2.77851e-05	0.815577	6.55274	1.63983e-11	1.0729e-09
BMDC.Adult_vs_Control.Adult	ENSMUSG00000023079	Gtf2ird1	7.4828e-05	0.000790336	0.81556	5.07664	7.08297e-10	3.57524e-08
BMDC.Adult_vs_Control.Adult	ENSMUSG00000046841	Ckap4	1.38696e-08	7.33019e-07	0.81511	8.81644	8.49142e-10	4.24473e-08
BMDC.Adult_vs_Control.Adult	ENSMUSG00000025823	Pdia4	0.000138758	0.00130926	0.814751	8.48093	1.10509e-08	4.61388e-07
BMDC.Adult_vs_Control.Adult	ENSMUSG00000023805	Synj2	1.31123e-16	5.64792e-13	0.81472	4.81183	2.94341e-10	1.59141e-08
BMDC.Adult_vs_Control.Adult	ENSMUSG00000004105	Angptl2	5.47396e-06	9.29495e-05	0.813633	8.4429	0.000189298	0.00288627
BMDC.Adult_vs_Control.Adult	ENSMUSG00000019539	Rcn3	1.42553e-08	7.4578e-07	0.812392	9.20106	1.07524e-06	3.01722e-05
BMDC.Adult_vs_Control.Adult	ENSMUSG00000001630	Stk38l	0.000159991	0.00147251	0.809449	4.11505	7.93911e-07	2.30021e-05
BMDC.Adult_vs_Control.Adult	ENSMUSG00000032334	Loxl1	0.000246248	0.00208452	0.809353	10.2991	1.01387e-07	3.55527e-06
BMDC.Adult_vs_Control.Adult	ENSMUSG00000021831	Ero1l	0.000193582	0.00171509	0.807932	7.92823	0.000371952	0.00515151
BMDC.Adult_vs_Control.Adult	ENSMUSG00000025647	Shisa5	1.86958e-08	9.15104e-07	0.806429	8.75228	1.77878e-12	1.29495e-10
BMDC.Adult_vs_Control.Adult	ENSMUSG00000034574	Daam1	9.13951e-08	3.3409e-06	0.806329	5.75523	1.20481e-05	0.000260999
BMDC.Adult_vs_Control.Adult	ENSMUSG00000025151	Maged1	0.000242153	0.00206065	0.805876	8.80115	1.65162e-11	1.07789e-09
BMDC.Adult_vs_Control.Adult	ENSMUSG00000023008	Fmnl3	0.000148799	0.00138579	0.805509	5.56131	1.00353e-05	0.000222812
BMDC.Adult_vs_Control.Adult	ENSMUSG00000090231	Cfb	2.58549e-05	0.000333264	0.80533	3.9947	0.00157272	0.0171717
BMDC.Adult_vs_Control.Adult	ENSMUSG00000010307	Tmem86a	2.09405e-11	2.77532e-09	0.804806	3.8536	2.40744e-07	7.74817e-06
BMDC.Adult_vs_Control.Adult	ENSMUSG00000063889	Crem	4.86924e-06	8.44558e-05	0.80434	2.87261	1.29348e-05	0.000277877
BMDC.Adult_vs_Control.Adult	ENSMUSG00000015745	Plekho1	0.000895886	0.00601827	0.802423	3.98195	0.00131679	0.0148737
BMDC.Adult_vs_Control.Adult	ENSMUSG00000061751	Kalrn	3.41401e-05	0.000417171	0.802373	5.28497	0.000318996	0.00450992
BMDC.Adult_vs_Control.Adult	ENSMUSG00000001156	Mxd1	5.0748e-11	6.13836e-09	0.801658	4.72519	0.000696181	0.00876808
BMDC.Adult_vs_Control.Adult	ENSMUSG00000027220	Syt13	1.41342e-05	0.000204183	0.799529	5.46442	0.00101677	0.0119617
BMDC.Adult_vs_Control.Adult	ENSMUSG00000021963	Sap18	5.98601e-15	5.72972e-12	0.798531	7.00804	0.00208079	0.0214299
BMDC.Adult_vs_Control.Adult	ENSMUSG00000069793	Slfn9	4.43769e-05	0.000517543	0.798529	5.69808	1.44941e-05	0.000305784
BMDC.Adult_vs_Control.Adult	ENSMUSG00000009876	Cox4i2	3.05548e-08	1.31829e-06	0.797331	4.79829	0.0026149	0.0259621
BMDC.Adult_vs_Control.Adult	ENSMUSG00000046731	Kctd11	1.70706e-05	0.000238471	0.795186	5.67407	3.13432e-12	2.2315e-10
BMDC.Adult_vs_Control.Adult	ENSMUSG00000025351	Cd63	2.86473e-05	0.000362034	0.794711	9.5497	2.76809e-08	1.08228e-06
BMDC.Adult_vs_Control.Adult	ENSMUSG00000020264	Slc36a2	0.00167016	0.0100377	0.79352	1.96251	0.00439926	0.0396148
BMDC.Adult_vs_Control.Adult	ENSMUSG00000030882	Dnhd1	5.97376e-05	0.000660212	0.793467	1.84943	0.00148947	0.0164574
BMDC.Adult_vs_Control.Adult	ENSMUSG00000020048	Hsp90b1	3.99169e-09	2.58549e-07	0.792937	10.487	5.04728e-08	1.86345e-06
BMDC.Adult_vs_Control.Adult	ENSMUSG00000005057	Sh2b2	2.99609e-05	0.000375696	0.792643	3.67931	0.000236425	0.0034599
BMDC.Adult_vs_Control.Adult	ENSMUSG00000049401	Ogfr	1.63371e-08	8.23034e-07	0.792591	6.41295	7.01998e-09	3.04915e-07
BMDC.Adult_vs_Control.Adult	ENSMUSG00000028167	Bdh2	1.82463e-05	0.000251631	0.791996	3.32829	0.000775908	0.00956706
BMDC.Adult_vs_Control.Adult	ENSMUSG00000031934	Panx1	1.75214e-06	3.68749e-05	0.789909	4.13563	1.39906e-06	3.83165e-05
BMDC.Adult_vs_Control.Adult	ENSMUSG00000039316	Rftn1	1.24826e-06	2.80767e-05	0.788956	6.58405	0.000896467	0.0108364
BMDC.Adult_vs_Control.Adult	ENSMUSG00000053460	Ggcx	5.49431e-05	0.000616297	0.788048	6.24025	6.88816e-10	3.49054e-08
BMDC.Adult_vs_Control.Adult	ENSMUSG00000021493	Pdlim7	1.75194e-05	0.000243818	0.785669	6.65786	5.35896e-12	3.74316e-10
BMDC.Adult_vs_Control.Adult	ENSMUSG00000020520	Galnt10	1.29986e-06	2.90603e-05	0.785429	6.37131	7.86125e-11	4.57582e-09
BMDC.Adult_vs_Control.Adult	ENSMUSG00000048997	Atxn7l2	1.66893e-12	3.78349e-10	0.783335	2.75973	0.00157009	0.0171502
BMDC.Adult_vs_Control.Adult	ENSMUSG00000024968	Rcor2	2.37936e-06	4.70483e-05	0.78313	3.34899	0.00237796	0.0239782
BMDC.Adult_vs_Control.Adult	ENSMUSG00000031565	Fgfr1	1.77979e-05	0.000246632	0.782431	9.00433	7.17864e-07	2.10107e-05
BMDC.Adult_vs_Control.Adult	ENSMUSG00000020142	Slc1a4	0.000562077	0.00408898	0.78236	4.68426	0.000359268	0.00500804
BMDC.Adult_vs_Control.Adult	ENSMUSG00000045005	Fzd5	5.23083e-05	0.00059214	0.781581	4.82858	0.000200751	0.00302873
BMDC.Adult_vs_Control.Adult	ENSMUSG00000018906	P4ha2	9.20006e-05	0.000935592	0.781018	8.94663	1.02505e-07	3.5799e-06
BMDC.Adult_vs_Control.Adult	ENSMUSG00000021113	Snapc1	4.58255e-07	1.24293e-05	0.778938	4.25964	4.9697e-06	0.000118557
BMDC.Adult_vs_Control.Adult	ENSMUSG00000026748	Plxdc2	3.98125e-05	0.000472629	0.778446	7.04685	7.25313e-07	2.12047e-05
BMDC.Adult_vs_Control.Adult	ENSMUSG00000041645	Ddx24	2.53477e-07	7.67079e-06	0.777689	7.16477	4.11433e-08	1.55378e-06
BMDC.Adult_vs_Control.Adult	ENSMUSG00000061306	Slc38a10	0.000251907	0.0021213	0.774402	9.06628	1.51694e-09	7.27368e-08
BMDC.Adult_vs_Control.Adult	ENSMUSG00000025185	Loxl4	9.29619e-13	2.50261e-10	0.773523	5.41702	2.36535e-06	6.10689e-05
BMDC.Adult_vs_Control.Adult	ENSMUSG00000060802	B2m	0.00199764	0.0115911	0.773127	10.7814	9.2092e-07	2.63277e-05
BMDC.Adult_vs_Control.Adult	ENSMUSG00000037406	Htra4	1.00992e-08	5.68637e-07	0.772412	2.81828	3.87114e-05	0.000722874
BMDC.Adult_vs_Control.Adult	ENSMUSG00000006931	P3h4	0.00357986	0.0186549	0.771394	6.48404	9.64112e-12	6.52264e-10
BMDC.Adult_vs_Control.Adult	ENSMUSG00000001123	Lgals9	1.82871e-11	2.51389e-09	0.771137	8.05563	2.22114e-10	1.22657e-08
BMDC.Adult_vs_Control.Adult	ENSMUSG00000038550	Ciart	2.77495e-05	0.000352151	0.770017	2.46148	0.0016985	0.0182141
BMDC.Adult_vs_Control.Adult	ENSMUSG00000022863	Btg3	0.00116211	0.00744697	0.769225	4.22367	0.000370462	0.00513638
BMDC.Adult_vs_Control.Adult	ENSMUSG00000053870	Fpgt	0.00944732	0.0403965	0.764953	4.87323	2.61588e-11	1.64489e-09
BMDC.Adult_vs_Control.Adult	ENSMUSG00000034220	Gpc1	1.06189e-14	8.85277e-12	0.764797	5.67491	1.84422e-10	1.02499e-08
BMDC.Adult_vs_Control.Adult	ENSMUSG00000021838	Samd4	0.00134505	0.00842906	0.764717	6.59776	8.55202e-06	0.000193536
BMDC.Adult_vs_Control.Adult	ENSMUSG00000011179	Odc1	5.46106e-07	1.4314e-05	0.76389	7.68081	3.69566e-05	0.000695128
BMDC.Adult_vs_Control.Adult	ENSMUSG00000059970	Hspa2	1.41762e-06	3.13941e-05	0.762553	3.70005	3.9184e-06	9.617e-05
BMDC.Adult_vs_Control.Adult	ENSMUSG00000046387	Pcdhb17	9.9305e-06	0.000152583	0.760621	3.47145	6.09532e-06	0.000143207
BMDC.Adult_vs_Control.Adult	ENSMUSG00000031292	Cdkl5	5.69453e-10	4.90564e-08	0.760549	1.71331	0.00327876	0.0312795
BMDC.Adult_vs_Control.Adult	ENSMUSG00000051498	Tlr6	1.52902e-06	3.32906e-05	0.760537	1.047	0.00476634	0.0424324
BMDC.Adult_vs_Control.Adult	ENSMUSG00000020592	Sdc1	1.24497e-06	2.80515e-05	0.760049	7.83661	8.23942e-09	3.54309e-07
BMDC.Adult_vs_Control.Adult	ENSMUSG00000041135	Ripk2	0.000582907	0.00420918	0.75639	4.61193	4.99788e-06	0.000118937
BMDC.Adult_vs_Control.Adult	ENSMUSG00000026676	Ccdc3	1.70115e-05	0.000237774	0.756232	3.07959	6.22524e-05	0.00110802
BMDC.Adult_vs_Control.Adult	ENSMUSG00000039531	Zufsp	0.000437553	0.00332055	0.753975	3.40217	7.29602e-06	0.000167757
BMDC.Adult_vs_Control.Adult	ENSMUSG00000036103	Colec12	6.38214e-05	0.000697421	0.753311	8.38613	0.000127496	0.00206067
BMDC.Adult_vs_Control.Adult	ENSMUSG00000079491	H2-T10	0.000233112	0.00199882	0.751747	3.01291	0.000238815	0.00349091
BMDC.Adult_vs_Control.Adult	ENSMUSG00000015957	Wnt11	0.000464902	0.0034917	0.75141	2.50682	0.00274656	0.0270305
BMDC.Adult_vs_Control.Adult	ENSMUSG00000067377	Tspan6	0.00301079	0.0161769	0.750038	4.50069	1.11006e-06	3.10481e-05
BMDC.Adult_vs_Control.Adult	ENSMUSG00000110669	Gm10060	0.000371394	0.00291231	0.74642	1.72624	0.00172103	0.0183854
BMDC.Adult_vs_Control.Adult	ENSMUSG00000024150	Mcfd2	0.00027071	0.00224742	0.744842	7.09192	4.70794e-09	2.09418e-07
BMDC.Adult_vs_Control.Adult	ENSMUSG00000030203	Dusp16	7.45958e-10	6.13967e-08	0.742079	4.66603	4.05888e-05	0.000755202
BMDC.Adult_vs_Control.Adult	ENSMUSG00000018340	Anxa6	9.64413e-11	1.02569e-08	0.741593	7.26581	1.3376e-08	5.51339e-07
BMDC.Adult_vs_Control.Adult	ENSMUSG00000044447	Dock5	2.64886e-06	5.12403e-05	0.741543	4.51609	0.00206738	0.0213291
BMDC.Adult_vs_Control.Adult	ENSMUSG00000032333	Stoml1	0.000315327	0.00254745	0.741501	4.7969	9.67789e-06	0.000215989
BMDC.Adult_vs_Control.Adult	ENSMUSG00000032846	Zswim6	7.78667e-07	1.93599e-05	0.74139	5.1128	3.21004e-05	0.000612705
BMDC.Adult_vs_Control.Adult	ENSMUSG00000015312	Gadd45b	1.04287e-08	5.81738e-07	0.741187	4.99246	9.02932e-05	0.00152334
BMDC.Adult_vs_Control.Adult	ENSMUSG00000030067	Foxp1	4.15817e-08	1.70038e-06	0.739066	6.67774	1.39716e-07	4.75732e-06
BMDC.Adult_vs_Control.Adult	ENSMUSG00000031897	Psmb10	1.13037e-05	0.000170538	0.737143	5.1828	0.000243807	0.00355785
BMDC.Adult_vs_Control.Adult	ENSMUSG00000030718	Ppme1	0.000984827	0.00650777	0.736814	6.60595	1.73595e-07	5.7889e-06
BMDC.Adult_vs_Control.Adult	ENSMUSG00000034799	Unc13a	1.90144e-11	2.57145e-09	0.7348	4.36859	0.00343325	0.0325133
BMDC.Adult_vs_Control.Adult	ENSMUSG00000022864	D16Ertd472e	1.23276e-05	0.0001831	0.733633	2.37388	0.000194728	0.00295337
BMDC.Adult_vs_Control.Adult	ENSMUSG00000045795	Whamm	2.40248e-09	1.68265e-07	0.733335	4.79968	1.12657e-06	3.14757e-05
BMDC.Adult_vs_Control.Adult	ENSMUSG00000035413	Tmem98	8.04338e-05	0.000836849	0.731921	5.4157	1.10999e-05	0.00024352
BMDC.Adult_vs_Control.Adult	ENSMUSG00000024339	Tap2	5.93296e-10	5.0772e-08	0.729282	6.49579	2.50181e-10	1.36407e-08
BMDC.Adult_vs_Control.Adult	ENSMUSG00000027293	Ehd4	2.02252e-09	1.44555e-07	0.729001	5.573	0.00303023	0.0292798
BMDC.Adult_vs_Control.Adult	ENSMUSG00000097006	9530082P21Rik	0.000343149	0.00273799	0.728593	2.84973	0.000154905	0.00244461
BMDC.Adult_vs_Control.Adult	ENSMUSG00000019564	Arid3a	0.00117726	0.0075347	0.727199	4.50681	1.59896e-07	5.37367e-06
BMDC.Adult_vs_Control.Adult	ENSMUSG00000052837	Junb	0.00141133	0.00875735	0.725565	7.35031	2.10314e-06	5.50138e-05
BMDC.Adult_vs_Control.Adult	ENSMUSG00000049307	Fut4	1.30322e-06	2.91101e-05	0.72376	1.89269	0.00117377	0.0134583
BMDC.Adult_vs_Control.Adult	ENSMUSG00000044864	Ankrd50	9.86182e-06	0.000151798	0.722663	6.72031	0.000284402	0.00408339
BMDC.Adult_vs_Control.Adult	ENSMUSG00000073643	Wdfy1	0.000188362	0.00167459	0.722529	4.20101	1.52543e-06	4.12378e-05
BMDC.Adult_vs_Control.Adult	ENSMUSG00000027954	Efna1	3.69135e-13	1.34365e-10	0.721443	3.18429	0.00186973	0.0196828
BMDC.Adult_vs_Control.Adult	ENSMUSG00000001555	Fkbp10	0.0123729	0.0498155	0.718705	8.43805	7.15881e-10	3.60648e-08
BMDC.Adult_vs_Control.Adult	ENSMUSG00000027806	Tsc22d2	2.54334e-09	1.75749e-07	0.718463	6.02576	6.10323e-07	1.82772e-05
BMDC.Adult_vs_Control.Adult	ENSMUSG00000030878	Cdr2	2.38238e-05	0.000311703	0.717841	5.16065	1.87411e-07	6.20955e-06
BMDC.Adult_vs_Control.Adult	ENSMUSG00000025130	P4hb	4.81094e-05	0.000553087	0.716423	11.0815	3.84561e-06	9.45446e-05
BMDC.Adult_vs_Control.Adult	ENSMUSG00000027533	Fabp5	7.19914e-07	1.8134e-05	0.715879	7.21614	0.000286512	0.00410456
BMDC.Adult_vs_Control.Adult	ENSMUSG00000002058	Unc119	2.34215e-06	4.64905e-05	0.715383	2.77992	0.000251355	0.00365767
BMDC.Adult_vs_Control.Adult	ENSMUSG00000031803	B3gnt3	0.00163569	0.00986758	0.714559	5.68241	7.89258e-09	3.40182e-07
BMDC.Adult_vs_Control.Adult	ENSMUSG00000037816	Fbxw17	5.62262e-05	0.000627151	0.714039	4.04636	7.57125e-07	2.20351e-05
BMDC.Adult_vs_Control.Adult	ENSMUSG00000030530	Furin	0.000301615	0.00245633	0.713963	7.94377	8.75581e-07	2.51428e-05
BMDC.Adult_vs_Control.Adult	ENSMUSG00000021775	Nr1d2	2.2322e-07	6.9757e-06	0.713737	4.74736	7.37564e-05	0.00127844
BMDC.Adult_vs_Control.Adult	ENSMUSG00000020388	Pdlim4	0.000123179	0.0011852	0.710637	3.94124	0.000162797	0.00254641
BMDC.Adult_vs_Control.Adult	ENSMUSG00000031207	Msn	6.80765e-05	0.000735522	0.710081	9.25103	2.67055e-06	6.80597e-05
BMDC.Adult_vs_Control.Adult	ENSMUSG00000023175	Bsg	0.000340678	0.00272163	0.709958	10.4336	3.31245e-05	0.000629001
BMDC.Adult_vs_Control.Adult	ENSMUSG00000042207	Kdm5b	2.04792e-05	0.000275802	0.709243	6.62015	5.44632e-11	3.25069e-09
BMDC.Adult_vs_Control.Adult	ENSMUSG00000020038	Cry1	0.000294651	0.00241056	0.708887	2.99202	0.00187088	0.0196869
BMDC.Adult_vs_Control.Adult	ENSMUSG00000030096	Slc6a6	6.58201e-09	3.89257e-07	0.706407	6.6646	0.00171246	0.0183334
BMDC.Adult_vs_Control.Adult	ENSMUSG00000025007	Aldh18a1	0.00176226	0.0104988	0.705909	6.49425	1.34657e-09	6.55379e-08
BMDC.Adult_vs_Control.Adult	ENSMUSG00000018102	Hist1h2bc	0.00023955	0.00204456	0.704804	5.34777	0.000119784	0.00195189
BMDC.Adult_vs_Control.Adult	ENSMUSG00000027078	Ube2l6	2.49834e-15	3.55086e-12	0.704619	7.20049	9.09225e-09	3.87756e-07
BMDC.Adult_vs_Control.Adult	ENSMUSG00000042734	Ttc9	1.88024e-05	0.000257515	0.703819	3.41404	0.000560281	0.00732417
BMDC.Adult_vs_Control.Adult	ENSMUSG00000026223	Itm2c	7.65396e-05	0.000803448	0.703724	8.6096	2.66569e-10	1.45036e-08
BMDC.Adult_vs_Control.Adult	ENSMUSG00000045667	Smtnl2	4.42529e-08	1.7879e-06	0.703186	3.0608	0.000221265	0.00328454
BMDC.Adult_vs_Control.Adult	ENSMUSG00000029826	Zc3hav1	0.000569412	0.00413251	0.702839	7.67774	9.52169e-09	4.02089e-07
BMDC.Adult_vs_Control.Adult	ENSMUSG00000097183	Gm17501	7.12141e-13	2.09143e-10	0.702654	2.66755	0.00119143	0.0136348
BMDC.Adult_vs_Control.Adult	ENSMUSG00000053641	Dennd4a	5.41439e-08	2.12659e-06	0.701789	4.83592	0.000853869	0.0103944
BMDC.Adult_vs_Control.Adult	ENSMUSG00000026456	Cyb5r1	4.77854e-07	1.28911e-05	0.700071	5.55949	0.00113726	0.0130977
BMDC.Adult_vs_Control.Adult	ENSMUSG00000021871	Pnp	0.00880928	0.0382313	0.69928	7.57622	2.96474e-09	1.36823e-07
BMDC.Adult_vs_Control.Adult	ENSMUSG00000024789	Jak2	1.18586e-06	2.69545e-05	0.699139	7.56173	0.000125569	0.00203582
BMDC.Adult_vs_Control.Adult	ENSMUSG00000038884	A230050P20Rik	0.00174863	0.0104272	0.698985	5.00013	8.49644e-07	2.44796e-05
BMDC.Adult_vs_Control.Adult	ENSMUSG00000045827	Serpinb9	2.35661e-10	2.31575e-08	0.698482	4.44394	2.44467e-07	7.84228e-06
BMDC.Adult_vs_Control.Adult	ENSMUSG00000036565	Ttyh3	4.88751e-12	8.59271e-10	0.696725	6.9045	0.00330423	0.0314877
BMDC.Adult_vs_Control.Adult	ENSMUSG00000027669	Gnb4	0.0063339	0.0295156	0.696496	5.31589	1.51459e-06	4.10304e-05
BMDC.Adult_vs_Control.Adult	ENSMUSG00000003814	Calr	1.84432e-07	5.96553e-06	0.696186	11.1437	8.14807e-07	2.35547e-05
BMDC.Adult_vs_Control.Adult	ENSMUSG00000042406	Atf4	5.2768e-06	9.03734e-05	0.695572	7.72161	5.54249e-08	2.02603e-06
BMDC.Adult_vs_Control.Adult	ENSMUSG00000070284	Gmppb	8.88244e-07	2.14092e-05	0.693172	4.40616	0.000211525	0.0031604
BMDC.Adult_vs_Control.Adult	ENSMUSG00000000317	Bcl6b	9.56036e-07	2.26469e-05	0.692572	4.19411	0.00209737	0.0215353
BMDC.Adult_vs_Control.Adult	ENSMUSG00000032359	Ctsh	8.86136e-07	2.14031e-05	0.691678	8.60976	0.00109264	0.0126742
BMDC.Adult_vs_Control.Adult	ENSMUSG00000038290	Smg6	8.75809e-05	0.00089819	0.691585	6.38447	2.26515e-08	8.9924e-07
BMDC.Adult_vs_Control.Adult	ENSMUSG00000063524	Eno1	3.05703e-05	0.000382409	0.691336	10.4866	2.81775e-06	7.13941e-05
BMDC.Adult_vs_Control.Adult	ENSMUSG00000032754	Slc8b1	0.00133766	0.00839497	0.690877	3.99034	0.000636594	0.0081125
BMDC.Adult_vs_Control.Adult	ENSMUSG00000043614	Vps37d	4.19876e-09	2.69262e-07	0.690658	2.38578	0.0021817	0.0223125
BMDC.Adult_vs_Control.Adult	ENSMUSG00000035890	Rnf126	0.000259351	0.00217266	0.690467	5.96486	1.91256e-05	0.000387064
BMDC.Adult_vs_Control.Adult	ENSMUSG00000009739	Pou6f1	0.000204075	0.00179173	0.690051	5.23721	0.000368514	0.00511487
BMDC.Adult_vs_Control.Adult	ENSMUSG00000039236	Isg20	4.32047e-06	7.67938e-05	0.689879	5.78616	1.29969e-05	0.000278979
BMDC.Adult_vs_Control.Adult	ENSMUSG00000020260	Pofut2	4.10669e-08	1.68342e-06	0.689767	7.34573	3.19757e-11	1.98173e-09
BMDC.Adult_vs_Control.Adult	ENSMUSG00000044043	Pcdhb14	8.83218e-10	7.08878e-08	0.689381	2.08873	0.00175578	0.0186965
BMDC.Adult_vs_Control.Adult	ENSMUSG00000037712	Fermt2	6.68326e-07	1.69336e-05	0.689127	7.48644	2.03078e-05	0.000407797
BMDC.Adult_vs_Control.Adult	ENSMUSG00000050271	Prag1	0.00107589	0.00698979	0.688758	3.55446	1.03959e-05	0.000229634
BMDC.Adult_vs_Control.Adult	ENSMUSG00000014329	Bicc1	0.00847508	0.0371363	0.687152	8.41798	4.17952e-06	0.000101328
BMDC.Adult_vs_Control.Adult	ENSMUSG00000035151	Elmod2	9.73608e-07	2.29789e-05	0.687069	4.70346	2.67525e-06	6.80597e-05
BMDC.Adult_vs_Control.Adult	ENSMUSG00000038181	Chpf2	3.03338e-07	8.88828e-06	0.686906	7.33814	1.81154e-06	4.80673e-05
BMDC.Adult_vs_Control.Adult	ENSMUSG00000040502	March9	9.85363e-07	2.31717e-05	0.685916	3.40398	0.00285429	0.0278995
BMDC.Adult_vs_Control.Adult	ENSMUSG00000001166	Oas1c	2.13177e-05	0.000283841	0.685431	3.18659	0.00228055	0.0231859
BMDC.Adult_vs_Control.Adult	ENSMUSG00000029229	Chic2	1.64111e-06	3.50809e-05	0.684643	5.12969	1.51842e-08	6.19938e-07
BMDC.Adult_vs_Control.Adult	ENSMUSG00000039285	Azi2	8.10707e-08	3.02273e-06	0.684366	5.8777	1.3921e-10	7.8898e-09
BMDC.Adult_vs_Control.Adult	ENSMUSG00000070972	Dnajc25	3.82227e-09	2.49451e-07	0.683677	4.18989	0.00110415	0.0127905
BMDC.Adult_vs_Control.Adult	ENSMUSG00000009035	Tmem184b	0.00276666	0.015123	0.682486	7.2209	1.97131e-07	6.51489e-06
BMDC.Adult_vs_Control.Adult	ENSMUSG00000036986	Pml	3.41684e-06	6.34373e-05	0.679777	7.68106	0.000115967	0.00189808
BMDC.Adult_vs_Control.Adult	ENSMUSG00000063060	Sox7	4.41363e-09	2.79573e-07	0.679606	3.69689	0.0028012	0.0274845
BMDC.Adult_vs_Control.Adult	ENSMUSG00000066043	Phactr4	8.14535e-07	2.00484e-05	0.678835	6.12992	3.10878e-05	0.000596019
BMDC.Adult_vs_Control.Adult	ENSMUSG00000052942	Glis3	1.06339e-05	0.00016166	0.67865	6.50848	2.22984e-05	0.000443293
BMDC.Adult_vs_Control.Adult	ENSMUSG00000038260	Trpm4	3.60026e-15	4.04544e-12	0.678551	4.29946	1.73985e-05	0.000357429
BMDC.Adult_vs_Control.Adult	ENSMUSG00000032340	Neo1	0.00149671	0.00917077	0.677465	6.20326	3.29543e-07	1.03862e-05
BMDC.Adult_vs_Control.Adult	ENSMUSG00000041945	Mfsd9	6.14549e-10	5.24171e-08	0.675638	2.27225	0.000366817	0.00509744
BMDC.Adult_vs_Control.Adult	ENSMUSG00000068417	Pnp2	0.00981786	0.0416122	0.674841	3.64195	8.58364e-05	0.00145848
BMDC.Adult_vs_Control.Adult	ENSMUSG00000060441	Trim5	3.2285e-05	0.00039865	0.674553	2.28493	0.00134876	0.0151752
BMDC.Adult_vs_Control.Adult	ENSMUSG00000004562	Arhgef40	2.73034e-06	5.23853e-05	0.673887	6.57445	1.64591e-07	5.50994e-06
BMDC.Adult_vs_Control.Adult	ENSMUSG00000028603	Scp2	0.000306764	0.00248924	0.673624	7.42548	5.97453e-09	2.62149e-07
BMDC.Adult_vs_Control.Adult	ENSMUSG00000049577	Zfpm1	1.29804e-11	1.87412e-09	0.672928	4.79993	6.4629e-07	1.91887e-05
BMDC.Adult_vs_Control.Adult	ENSMUSG00000021699	Pde4d	4.36409e-06	7.71975e-05	0.672028	3.1906	0.00012918	0.00208398
BMDC.Adult_vs_Control.Adult	ENSMUSG00000000958	Slc7a7	4.62151e-15	4.9766e-12	0.671182	4.0553	0.000585809	0.0075926
BMDC.Adult_vs_Control.Adult	ENSMUSG00000020873	Slc35b1	0.00954182	0.0406795	0.670473	5.31576	0.00214964	0.0220283
BMDC.Adult_vs_Control.Adult	ENSMUSG00000024043	Arhgap28	0.000435707	0.00330994	0.669202	4.18881	0.00167165	0.0180084
BMDC.Adult_vs_Control.Adult	ENSMUSG00000028583	Pdpn	0.00464948	0.0229578	0.668455	8.52651	6.94825e-05	0.00121578
BMDC.Adult_vs_Control.Adult	ENSMUSG00000018476	Kdm6b	5.17467e-10	4.56431e-08	0.667868	6.83448	1.42061e-09	6.87533e-08
BMDC.Adult_vs_Control.Adult	ENSMUSG00000039137	Whrn	0.000385795	0.00300587	0.667746	2.51339	0.00310363	0.0298623
BMDC.Adult_vs_Control.Adult	ENSMUSG00000045268	Zfp691	0.000175869	0.001592	0.665623	3.33532	0.000116525	0.00190599
BMDC.Adult_vs_Control.Adult	ENSMUSG00000056962	Jmjd6	1.34014e-08	7.14117e-07	0.664058	5.90856	1.7803e-05	0.000364581
BMDC.Adult_vs_Control.Adult	ENSMUSG00000003352	Cacnb3	0.000267788	0.00223032	0.663321	6.43067	0.00030633	0.00435228
BMDC.Adult_vs_Control.Adult	ENSMUSG00000032412	Atp1b3	0.00428958	0.0215137	0.662997	6.3497	0.00225522	0.0229826
BMDC.Adult_vs_Control.Adult	ENSMUSG00000032717	Mdfi	8.99428e-05	0.000917679	0.661666	3.48962	7.1636e-06	0.000165153
BMDC.Adult_vs_Control.Adult	ENSMUSG00000003955	Fam162a	4.34945e-06	7.71498e-05	0.661631	7.32361	0.000181414	0.00277918
BMDC.Adult_vs_Control.Adult	ENSMUSG00000029761	Cald1	1.54495e-05	0.000219987	0.66135	9.53392	3.47784e-05	0.000657507
BMDC.Adult_vs_Control.Adult	ENSMUSG00000041736	Tspo	1.03397e-11	1.5536e-09	0.660726	6.55131	4.53329e-10	2.35731e-08
BMDC.Adult_vs_Control.Adult	ENSMUSG00000024937	Ehbp1l1	3.64031e-06	6.65437e-05	0.659005	6.37877	2.0181e-08	8.06117e-07
BMDC.Adult_vs_Control.Adult	ENSMUSG00000020032	Nuak1	3.2266e-08	1.36255e-06	0.658829	4.64917	8.51588e-06	0.000193056
BMDC.Adult_vs_Control.Adult	ENSMUSG00000034168	Irf2bpl	6.2416e-05	0.000685346	0.656729	7.00518	1.05353e-08	4.41289e-07
BMDC.Adult_vs_Control.Adult	ENSMUSG00000037722	Gnpnat1	1.24746e-06	2.80767e-05	0.655806	3.73146	3.74599e-05	0.00070255
BMDC.Adult_vs_Control.Adult	ENSMUSG00000015377	Dennd6b	0.000150402	0.00139719	0.653623	2.20928	0.0046531	0.0416106
BMDC.Adult_vs_Control.Adult	ENSMUSG00000022443	Myh9	1.58993e-07	5.27776e-06	0.653222	10.8233	4.17146e-08	1.57153e-06
BMDC.Adult_vs_Control.Adult	ENSMUSG00000040841	Six5	0.000511176	0.00377452	0.652555	4.49282	1.91833e-06	5.07444e-05
BMDC.Adult_vs_Control.Adult	ENSMUSG00000015143	Actn1	4.82987e-07	1.3016e-05	0.651168	8.89934	0.00466245	0.0416654
BMDC.Adult_vs_Control.Adult	ENSMUSG00000022131	Gpr180	1.08245e-09	8.45164e-08	0.65018	4.82041	2.11066e-06	5.51547e-05
BMDC.Adult_vs_Control.Adult	ENSMUSG00000015468	Notch4	3.44075e-08	1.43888e-06	0.647765	5.15626	0.00116146	0.013323
BMDC.Adult_vs_Control.Adult	ENSMUSG00000028343	Erp44	3.03121e-08	1.31322e-06	0.647255	6.8484	1.19281e-09	5.83199e-08
BMDC.Adult_vs_Control.Adult	ENSMUSG00000024472	Dcp2	2.46409e-07	7.51853e-06	0.646482	5.48291	1.27253e-06	3.52869e-05
BMDC.Adult_vs_Control.Adult	ENSMUSG00000024327	Slc39a7	6.36336e-07	1.62665e-05	0.646004	2.42874	0.00176474	0.0187764
BMDC.Adult_vs_Control.Adult	ENSMUSG00000031652	N4bp1	8.8228e-07	2.13299e-05	0.645536	6.69676	5.7081e-08	2.07483e-06
BMDC.Adult_vs_Control.Adult	ENSMUSG00000006403	Adamts4	0.00963263	0.0409922	0.645101	4.99365	1.96717e-05	0.000396256
BMDC.Adult_vs_Control.Adult	ENSMUSG00000009687	Fxyd5	0.00180022	0.0106782	0.6433	6.46997	8.29402e-07	2.39231e-05
BMDC.Adult_vs_Control.Adult	ENSMUSG00000035390	Brsk1	1.39324e-08	7.33898e-07	0.642821	3.77753	8.27747e-05	0.0014139
BMDC.Adult_vs_Control.Adult	ENSMUSG00000047945	Marcksl1	1.18404e-05	0.000177496	0.642661	6.80796	1.68837e-06	4.51699e-05
BMDC.Adult_vs_Control.Adult	ENSMUSG00000022754	Tmem45a	3.91675e-05	0.000466688	0.642381	7.27602	2.24395e-06	5.83428e-05
BMDC.Adult_vs_Control.Adult	ENSMUSG00000053626	Tll1	0.000223065	0.00193158	0.641163	4.422	0.00347578	0.0327892
BMDC.Adult_vs_Control.Adult	ENSMUSG00000074221	Zfp568	0.000243069	0.00206593	0.641061	4.04996	0.000133991	0.00214952
BMDC.Adult_vs_Control.Adult	ENSMUSG00000041263	Rusc1	1.00687e-05	0.000154608	0.640235	2.76257	0.00182588	0.0193156
BMDC.Adult_vs_Control.Adult	ENSMUSG00000036273	Lrrk2	7.09313e-06	0.00011522	0.639294	5.66656	8.2759e-06	0.000188111
BMDC.Adult_vs_Control.Adult	ENSMUSG00000002105	Slc39a13	3.96616e-06	7.15293e-05	0.639063	7.26211	0.000562803	0.007346
BMDC.Adult_vs_Control.Adult	ENSMUSG00000096145	Vkorc1	1.73934e-07	5.69005e-06	0.638643	3.54936	0.00288619	0.028127
BMDC.Adult_vs_Control.Adult	ENSMUSG00000025025	Mxi1	1.53566e-06	3.33508e-05	0.636585	6.219	1.03081e-05	0.00022828
BMDC.Adult_vs_Control.Adult	ENSMUSG00000028439	Fam219a	0.000230763	0.00198266	0.635369	5.57125	7.21842e-09	3.11961e-07
BMDC.Adult_vs_Control.Adult	ENSMUSG00000031266	Gla	2.33418e-08	1.07915e-06	0.634728	6.30846	0.000482229	0.00643735
BMDC.Adult_vs_Control.Adult	ENSMUSG00000004460	Dnajb11	1.37717e-05	0.00020029	0.633097	6.83556	0.000105119	0.00173924
BMDC.Adult_vs_Control.Adult	ENSMUSG00000017929	B4galt5	0.00058308	0.00420925	0.631037	8.16448	5.49641e-05	0.000987138
BMDC.Adult_vs_Control.Adult	ENSMUSG00000035671	Zswim4	0.00110326	0.00714423	0.630975	5.79975	0.00086505	0.0105107
BMDC.Adult_vs_Control.Adult	ENSMUSG00000028557	Rnf11	1.26106e-09	9.61378e-08	0.630419	5.96329	3.93604e-10	2.06754e-08
BMDC.Adult_vs_Control.Adult	ENSMUSG00000028266	Lmo4	0.00135846	0.00849459	0.629627	6.19559	4.428e-08	1.65133e-06
BMDC.Adult_vs_Control.Adult	ENSMUSG00000034981	Parm1	0.000342202	0.00273212	0.629388	7.18387	0.000406432	0.00556294
BMDC.Adult_vs_Control.Adult	ENSMUSG00000042439	Zfp532	5.29201e-10	4.63616e-08	0.627088	5.19413	6.44839e-05	0.00114145
BMDC.Adult_vs_Control.Adult	ENSMUSG00000041084	Ostc	9.91649e-09	5.59567e-07	0.624694	6.16918	3.80054e-06	9.35441e-05
BMDC.Adult_vs_Control.Adult	ENSMUSG00000110277	Gm45871	1.19279e-11	1.76152e-09	0.622755	2.09216	0.00112009	0.0129345
BMDC.Adult_vs_Control.Adult	ENSMUSG00000079111	Kdelr2	3.01924e-09	2.02674e-07	0.621911	7.5374	3.26734e-08	1.25657e-06
BMDC.Adult_vs_Control.Adult	ENSMUSG00000019806	Aig1	6.33939e-05	0.000693629	0.620555	3.86718	0.000842255	0.0102676
BMDC.Adult_vs_Control.Adult	ENSMUSG00000038119	Cdon	1.49379e-11	2.1329e-09	0.617511	4.36559	0.00268265	0.0265025
BMDC.Adult_vs_Control.Adult	ENSMUSG00000036461	Elf1	6.23668e-08	2.40928e-06	0.617154	6.45953	2.87257e-06	7.26589e-05
BMDC.Adult_vs_Control.Adult	ENSMUSG00000003402	Prkcsh	0.00800796	0.0354988	0.616718	8.5073	8.4883e-06	0.0001926
BMDC.Adult_vs_Control.Adult	ENSMUSG00000033933	Vhl	2.24639e-06	4.48909e-05	0.616533	4.97032	1.49254e-07	5.04883e-06
BMDC.Adult_vs_Control.Adult	ENSMUSG00000027639	Samhd1	0.000139101	0.00131121	0.61594	7.826	2.11022e-05	0.00042219
BMDC.Adult_vs_Control.Adult	ENSMUSG00000037012	Hk1	0.00379845	0.019606	0.615673	8.40308	0.000202899	0.00305578
BMDC.Adult_vs_Control.Adult	ENSMUSG00000020986	Sec23a	6.90531e-05	0.000743049	0.615432	6.67519	8.11362e-08	2.89625e-06
BMDC.Adult_vs_Control.Adult	ENSMUSG00000096225	Lhx8	0.00340673	0.0179169	0.615426	5.7662	2.83713e-07	8.99667e-06
BMDC.Adult_vs_Control.Adult	ENSMUSG00000040435	Ppp1r15a	0.00138969	0.00865219	0.613581	6.32233	6.0997e-07	1.82772e-05
BMDC.Adult_vs_Control.Adult	ENSMUSG00000046191	Pcdhb20	1.7876e-07	5.80386e-06	0.613082	1.79137	0.00407881	0.0372878
BMDC.Adult_vs_Control.Adult	ENSMUSG00000020422	Tns3	0.000251766	0.00212081	0.611535	8.5855	0.000876934	0.0106152
BMDC.Adult_vs_Control.Adult	ENSMUSG00000027366	Sppl2a	6.77431e-10	5.70278e-08	0.611222	6.66239	1.03966e-06	2.93649e-05
BMDC.Adult_vs_Control.Adult	ENSMUSG00000028487	Bnc2	0.00067935	0.00477186	0.60994	4.10918	0.00125675	0.014283
BMDC.Adult_vs_Control.Adult	ENSMUSG00000016206	H2-M3	2.09326e-08	9.92975e-07	0.608585	4.11256	7.11451e-06	0.000164167
BMDC.Adult_vs_Control.Adult	ENSMUSG00000037419	Endod1	8.06082e-08	3.01482e-06	0.608272	3.92107	1.97101e-05	0.00039672
BMDC.Adult_vs_Control.Adult	ENSMUSG00000073591	Pcdhb22	6.4013e-06	0.000105373	0.607623	3.48027	0.000751279	0.00931696
BMDC.Adult_vs_Control.Adult	ENSMUSG00000042759	Apobr	0.000493656	0.00367879	0.607477	3.70857	0.000149053	0.00235749
BMDC.Adult_vs_Control.Adult	ENSMUSG00000018167	Stard3	3.25813e-05	0.000401924	0.607256	4.37584	2.25791e-05	0.000447838
BMDC.Adult_vs_Control.Adult	ENSMUSG00000022995	Enah	0.000103323	0.00102901	0.60632	5.20065	4.00092e-06	9.7649e-05
BMDC.Adult_vs_Control.Adult	ENSMUSG00000029416	Slc15a4	2.44329e-09	1.69743e-07	0.606201	4.88885	6.32157e-06	0.000147984
BMDC.Adult_vs_Control.Adult	ENSMUSG00000031673	Cdh11	0.00032067	0.00258175	0.606104	6.93285	4.44994e-06	0.00010718
BMDC.Adult_vs_Control.Adult	ENSMUSG00000031375	Bgn	5.64866e-07	1.46865e-05	0.60527	12.8685	0.00100877	0.0119044
BMDC.Adult_vs_Control.Adult	ENSMUSG00000031278	Acsl4	6.10517e-09	3.65236e-07	0.604858	6.3916	0.000790726	0.00972589
BMDC.Adult_vs_Control.Adult	ENSMUSG00000021959	Lats2	1.25358e-05	0.000185552	0.604516	7.17282	0.000133021	0.00213528
BMDC.Adult_vs_Control.Adult	ENSMUSG00000033278	Ptprm	0.000176234	0.00159307	0.603492	5.80872	1.2374e-06	3.43494e-05
BMDC.Adult_vs_Control.Adult	ENSMUSG00000033799	Fam208b	0.00114509	0.00736531	0.602794	5.43589	3.50434e-08	1.34371e-06
BMDC.Adult_vs_Control.Adult	ENSMUSG00000031570	Plpp5	1.24347e-07	4.265e-06	0.60264	5.51187	1.39958e-06	3.83165e-05
BMDC.Adult_vs_Control.Adult	ENSMUSG00000017765	Slc12a4	4.33092e-10	3.91358e-08	0.602513	7.12657	1.81364e-07	6.02464e-06
BMDC.Adult_vs_Control.Adult	ENSMUSG00000038375	Trp53inp2	1.68119e-08	8.38776e-07	0.601164	8.05461	6.56997e-07	1.94495e-05
BMDC.Adult_vs_Control.Adult	ENSMUSG00000003534	Ddr1	0.000121531	0.0011724	0.601031	7.24236	1.48382e-05	0.000312025
BMDC.Adult_vs_Control.Adult	ENSMUSG00000025809	Itgb1	2.83359e-08	1.26917e-06	0.600653	10.0651	5.71213e-07	1.72001e-05
BMDC.Adult_vs_Control.Adult	ENSMUSG00000002771	Grin2d	0.000277397	0.0022963	0.599675	3.16066	0.00161349	0.017468
BMDC.Adult_vs_Control.Adult	ENSMUSG00000054404	Slfn5	7.00669e-10	5.87925e-08	0.598063	8.35946	0.00380466	0.0351295
BMDC.Adult_vs_Control.Adult	ENSMUSG00000022114	Spry2	0.000393279	0.00304697	0.597604	5.55067	0.00104175	0.0121879
BMDC.Adult_vs_Control.Adult	ENSMUSG00000070565	Rasal2	0.000325584	0.00261398	0.597217	3.70175	0.000115025	0.00188384
BMDC.Adult_vs_Control.Adult	ENSMUSG00000022020	Naa16	2.44254e-08	1.11726e-06	0.596849	3.38548	0.00308868	0.0297517
BMDC.Adult_vs_Control.Adult	ENSMUSG00000067336	Bmpr2	1.89056e-05	0.000258516	0.595639	7.81444	3.15952e-08	1.21873e-06
BMDC.Adult_vs_Control.Adult	ENSMUSG00000047910	Pcdhb16	9.90061e-05	0.000994061	0.594204	3.09846	0.00104757	0.0122344
BMDC.Adult_vs_Control.Adult	ENSMUSG00000023961	Enpp4	4.43398e-08	1.7879e-06	0.593979	5.20413	0.00132647	0.0149765
BMDC.Adult_vs_Control.Adult	ENSMUSG00000037568	Vash2	7.00122e-05	0.00075141	0.593487	3.07207	0.000843783	0.0102813
BMDC.Adult_vs_Control.Adult	ENSMUSG00000030782	Tgfb1i1	0.000143467	0.00134437	0.592626	6.81375	5.32962e-05	0.000962535
BMDC.Adult_vs_Control.Adult	ENSMUSG00000028618	Tmem59	1.16215e-05	0.000174518	0.592388	8.17541	6.86602e-07	2.02332e-05
BMDC.Adult_vs_Control.Adult	ENSMUSG00000037010	Apln	0.00460306	0.022759	0.592146	7.85738	0.00140107	0.0156344
BMDC.Adult_vs_Control.Adult	ENSMUSG00000018593	Sparc	7.10294e-05	0.000758947	0.591638	12.7797	0.000852423	0.0103817
BMDC.Adult_vs_Control.Adult	ENSMUSG00000047181	Samd14	7.02092e-06	0.00011419	0.591446	5.41651	3.83264e-05	0.000717239
BMDC.Adult_vs_Control.Adult	ENSMUSG00000020669	Sh3yl1	8.10291e-11	8.87337e-09	0.590992	3.14211	0.000972006	0.0115338
BMDC.Adult_vs_Control.Adult	ENSMUSG00000005973	Rcn1	0.00384837	0.0198043	0.59027	8.11425	1.55761e-05	0.000325453
BMDC.Adult_vs_Control.Adult	ENSMUSG00000062127	Cttnbp2nl	0.000973888	0.00644207	0.589752	6.77626	0.00118873	0.0136117
BMDC.Adult_vs_Control.Adult	ENSMUSG00000049562	Ap5b1	9.82677e-13	2.58566e-10	0.58968	3.18787	0.00161405	0.017468
BMDC.Adult_vs_Control.Adult	ENSMUSG00000031585	Gtf2e2	7.68176e-05	0.000806039	0.589508	4.17644	2.87753e-05	0.000556221
BMDC.Adult_vs_Control.Adult	ENSMUSG00000021411	Pxdc1	3.27314e-06	6.10766e-05	0.588171	4.32916	3.07174e-05	0.000590671
BMDC.Adult_vs_Control.Adult	ENSMUSG00000033788	Dysf	2.81739e-07	8.38854e-06	0.587054	4.85848	0.00539759	0.0469681
BMDC.Adult_vs_Control.Adult	ENSMUSG00000020057	Dram1	0.000225563	0.00194769	0.584643	7.61126	3.48912e-09	1.59316e-07
BMDC.Adult_vs_Control.Adult	ENSMUSG00000032786	Alas1	3.58005e-05	0.000434993	0.584109	5.74748	0.000735374	0.00917433
BMDC.Adult_vs_Control.Adult	ENSMUSG00000024019	Cmtr1	0.000811906	0.00554223	0.583115	2.57362	0.00119899	0.0136928
BMDC.Adult_vs_Control.Adult	ENSMUSG00000037826	Ppm1k	3.47306e-06	6.40445e-05	0.582442	3.80087	0.00372857	0.0345752
BMDC.Adult_vs_Control.Adult	ENSMUSG00000019975	Ikbip	1.34418e-07	4.55883e-06	0.581629	6.47998	2.0047e-07	6.60834e-06
BMDC.Adult_vs_Control.Adult	ENSMUSG00000021112	Mpp5	3.08382e-05	0.000384752	0.581409	4.97802	1.59396e-05	0.000330878
BMDC.Adult_vs_Control.Adult	ENSMUSG00000041849	Card6	4.86164e-12	8.59271e-10	0.580983	2.98006	0.00092484	0.0111118
BMDC.Adult_vs_Control.Adult	ENSMUSG00000038058	Nod1	0.00590524	0.0278953	0.580644	7.15759	0.000163761	0.00255725
BMDC.Adult_vs_Control.Adult	ENSMUSG00000029231	Pdgfra	1.7474e-08	8.66791e-07	0.580446	9.94992	9.97611e-06	0.000221688
BMDC.Adult_vs_Control.Adult	ENSMUSG00000020277	Pfkl	0.00355252	0.0185515	0.579068	8.94336	0.000280444	0.00403103
BMDC.Adult_vs_Control.Adult	ENSMUSG00000032115	Hyou1	2.1573e-06	4.34162e-05	0.578101	7.70015	0.000427858	0.00580449
BMDC.Adult_vs_Control.Adult	ENSMUSG00000060935	Tmem263	0.0725265	0.19259	0.577347	5.67821	2.68764e-07	8.55412e-06
BMDC.Adult_vs_Control.Adult	ENSMUSG00000002006	Pdzd4	0.000244151	0.00207151	0.576266	3.17418	0.00229169	0.02329
BMDC.Adult_vs_Control.Adult	ENSMUSG00000073411	H2-D1	7.31145e-06	0.000117804	0.57529	10.0568	6.34211e-05	0.00112495
BMDC.Adult_vs_Control.Adult	ENSMUSG00000024457	Trim26	4.52433e-07	1.23211e-05	0.574879	5.94091	1.11642e-05	0.000244309
BMDC.Adult_vs_Control.Adult	ENSMUSG00000047867	Gimap6	0.000177824	0.00160352	0.57439	4.36818	0.00388954	0.0357727
BMDC.Adult_vs_Control.Adult	ENSMUSG00000030062	Rpn1	4.77686e-05	0.000549903	0.573753	8.01357	7.99013e-05	0.00137298
BMDC.Adult_vs_Control.Adult	ENSMUSG00000047098	Rnf31	0.000137072	0.00129714	0.572995	5.57985	1.42712e-05	0.000301575
BMDC.Adult_vs_Control.Adult	ENSMUSG00000042659	Arrdc4	7.25816e-12	1.20244e-09	0.572597	5.34076	0.000138278	0.00220869
BMDC.Adult_vs_Control.Adult	ENSMUSG00000083669	Gm10169	1.67896e-05	0.000235437	0.572009	2.28916	0.00263756	0.0261358
BMDC.Adult_vs_Control.Adult	ENSMUSG00000042766	Trim46	1.86266e-05	0.000255513	0.571962	4.21237	0.000157678	0.00247571
BMDC.Adult_vs_Control.Adult	ENSMUSG00000025157	Zdhhc16	2.46376e-07	7.51853e-06	0.571876	4.51019	0.00133656	0.0150773
BMDC.Adult_vs_Control.Adult	ENSMUSG00000026064	Ptp4a1	0.00452509	0.0224508	0.571583	5.04932	0.002019	0.020947
BMDC.Adult_vs_Control.Adult	ENSMUSG00000008384	Sertad1	4.84054e-07	1.30311e-05	0.570754	4.72596	9.43174e-05	0.00158488
BMDC.Adult_vs_Control.Adult	ENSMUSG00000002489	Tiam1	4.87563e-07	1.30983e-05	0.570433	5.06291	0.00023004	0.00337601
BMDC.Adult_vs_Control.Adult	ENSMUSG00000056501	Cebpb	1.44701e-06	3.19356e-05	0.570174	8.23465	2.14558e-05	0.000428188
BMDC.Adult_vs_Control.Adult	ENSMUSG00000008398	Elk3	4.37553e-08	1.77522e-06	0.569887	6.95514	7.12255e-05	0.00124179
BMDC.Adult_vs_Control.Adult	ENSMUSG00000020564	Atxn7l1	2.6152e-05	0.000336087	0.569782	6.63547	0.00172786	0.0184448
BMDC.Adult_vs_Control.Adult	ENSMUSG00000034575	Papd7	0.000107852	0.00106427	0.569749	5.44412	2.13313e-07	6.96948e-06
BMDC.Adult_vs_Control.Adult	ENSMUSG00000053062	Jam2	0.000742559	0.00514082	0.568673	5.77058	0.000127668	0.00206216
BMDC.Adult_vs_Control.Adult	ENSMUSG00000039168	Dap	3.47182e-05	0.000423235	0.568218	7.51354	0.00016909	0.00262004
BMDC.Adult_vs_Control.Adult	ENSMUSG00000019818	Cd164	6.75495e-09	3.98573e-07	0.568147	7.82794	6.14017e-07	1.83665e-05
BMDC.Adult_vs_Control.Adult	ENSMUSG00000032180	Tmed1	1.0201e-05	0.000156182	0.56706	4.44911	2.23161e-05	0.000443303
BMDC.Adult_vs_Control.Adult	ENSMUSG00000030499	Kctd15	3.43512e-05	0.000419156	0.565883	3.99359	0.00362841	0.0339387
BMDC.Adult_vs_Control.Adult	ENSMUSG00000020521	Rnft1	1.89817e-07	6.09737e-06	0.565505	5.49499	1.90312e-05	0.000386009
BMDC.Adult_vs_Control.Adult	ENSMUSG00000032238	Rora	0.000377069	0.00294766	0.564253	5.68772	4.41431e-05	0.000808528
BMDC.Adult_vs_Control.Adult	ENSMUSG00000029185	Fam114a1	0.00298286	0.0160468	0.562021	7.16373	3.47339e-06	8.61481e-05
BMDC.Adult_vs_Control.Adult	ENSMUSG00000038412	Higd1a	0.00192625	0.0112884	0.560613	5.54863	2.5744e-05	0.000502893
BMDC.Adult_vs_Control.Adult	ENSMUSG00000022957	Itsn1	0.00337416	0.0177673	0.560264	7.70267	9.89217e-06	0.000220391
BMDC.Adult_vs_Control.Adult	ENSMUSG00000024594	Prrc1	0.00252897	0.0140285	0.560195	6.90605	5.59108e-08	2.0409e-06
BMDC.Adult_vs_Control.Adult	ENSMUSG00000039621	Prex1	2.6714e-06	5.15607e-05	0.560172	4.37233	0.000173987	0.00268128
BMDC.Adult_vs_Control.Adult	ENSMUSG00000022434	Fam118a	6.59493e-08	2.5363e-06	0.56011	3.74228	0.00099262	0.0117514
BMDC.Adult_vs_Control.Adult	ENSMUSG00000032575	Manf	3.81641e-08	1.5781e-06	0.559723	6.8008	0.0027907	0.0274023
BMDC.Adult_vs_Control.Adult	ENSMUSG00000032116	Stt3a	0.000606375	0.00433624	0.559336	8.2236	8.05055e-07	2.32988e-05
BMDC.Adult_vs_Control.Adult	ENSMUSG00000036908	Unc93b1	0.000805844	0.00550813	0.557575	6.36873	1.47762e-06	4.01975e-05
BMDC.Adult_vs_Control.Adult	ENSMUSG00000031813	Mvb12a	1.47972e-05	0.000212574	0.556968	5.18508	3.4884e-07	1.09013e-05
BMDC.Adult_vs_Control.Adult	ENSMUSG00000029563	Foxp2	0.000102131	0.00102029	0.556883	3.42223	0.00406544	0.0371788
BMDC.Adult_vs_Control.Adult	ENSMUSG00000023307	March5	5.63301e-07	1.46606e-05	0.553502	6.83197	1.10528e-06	3.09479e-05
BMDC.Adult_vs_Control.Adult	ENSMUSG00000027995	Tlr2	0.000666264	0.00470206	0.553273	3.9953	8.6405e-05	0.00146622
BMDC.Adult_vs_Control.Adult	ENSMUSG00000027803	Wwtr1	1.28025e-06	2.86715e-05	0.55296	7.22056	4.07216e-07	1.25409e-05
BMDC.Adult_vs_Control.Adult	ENSMUSG00000043279	Trim56	2.69009e-07	8.03729e-06	0.552895	6.95973	0.000429534	0.00582113
BMDC.Adult_vs_Control.Adult	ENSMUSG00000078945	Naip2	4.56311e-08	1.8312e-06	0.551365	3.19887	0.00281544	0.0275928
BMDC.Adult_vs_Control.Adult	ENSMUSG00000021643	Serf1	0.00297777	0.0160328	0.551094	3.15078	0.00227028	0.0230996
BMDC.Adult_vs_Control.Adult	ENSMUSG00000020611	Gna13	1.64512e-06	3.51377e-05	0.550358	6.86834	1.10875e-05	0.000243454
BMDC.Adult_vs_Control.Adult	ENSMUSG00000027495	Fam210b	1.91956e-06	3.95608e-05	0.550279	4.71878	0.000123538	0.002008
BMDC.Adult_vs_Control.Adult	ENSMUSG00000002603	Tgfb1	0.000213437	0.00185914	0.549059	6.24631	1.49135e-07	5.04883e-06
BMDC.Adult_vs_Control.Adult	ENSMUSG00000039384	Dusp10	0.000204855	0.00179649	0.549028	4.74873	0.00125231	0.014245
BMDC.Adult_vs_Control.Adult	ENSMUSG00000027248	Pdia3	3.55756e-07	1.01818e-05	0.548495	10.2896	0.000229319	0.00337501
BMDC.Adult_vs_Control.Adult	ENSMUSG00000023411	Nfatc4	5.31347e-07	1.4026e-05	0.54725	6.77251	0.000617529	0.00790853
BMDC.Adult_vs_Control.Adult	ENSMUSG00000022139	Mbnl2	6.04276e-07	1.55857e-05	0.546689	7.89675	1.33603e-05	0.000285122
BMDC.Adult_vs_Control.Adult	ENSMUSG00000022462	Slc38a2	0.00020747	0.00181557	0.545767	7.18036	0.000368454	0.00511487
BMDC.Adult_vs_Control.Adult	ENSMUSG00000028059	Arhgef2	0.000387084	0.00301229	0.545537	7.00162	3.82306e-07	1.18611e-05
BMDC.Adult_vs_Control.Adult	ENSMUSG00000022175	Lrp10	0.000953194	0.00632948	0.545184	7.62599	1.44374e-06	3.93586e-05
BMDC.Adult_vs_Control.Adult	ENSMUSG00000039456	Morc3	6.95688e-07	1.76095e-05	0.544235	4.97238	1.59939e-06	4.3012e-05
BMDC.Adult_vs_Control.Adult	ENSMUSG00000029201	Ugdh	0.00141897	0.00878791	0.543845	7.4656	1.15838e-05	0.000251784
BMDC.Adult_vs_Control.Adult	ENSMUSG00000034667	Xpot	0.00465424	0.0229769	0.543738	6.44185	0.000280024	0.00402766
BMDC.Adult_vs_Control.Adult	ENSMUSG00000072623	Zfp9	1.86134e-07	6.00555e-06	0.543688	4.93396	2.23495e-06	5.82259e-05
BMDC.Adult_vs_Control.Adult	ENSMUSG00000029108	Pcdh7	8.5885e-11	9.17195e-09	0.543653	7.59767	0.00134949	0.0151768
BMDC.Adult_vs_Control.Adult	ENSMUSG00000039910	Cited2	0.00094192	0.00627235	0.543431	6.56347	6.03414e-08	2.18719e-06
BMDC.Adult_vs_Control.Adult	ENSMUSG00000036078	Sigmar1	9.01886e-07	2.16419e-05	0.542811	6.68285	8.82266e-08	3.11919e-06
BMDC.Adult_vs_Control.Adult	ENSMUSG00000003865	Gys1	0.000131045	0.00125156	0.541347	7.6043	3.45338e-05	0.000653362
BMDC.Adult_vs_Control.Adult	ENSMUSG00000022098	Bmp1	1.09111e-05	0.000165194	0.54081	9.96172	0.000104388	0.00172935
BMDC.Adult_vs_Control.Adult	ENSMUSG00000024242	Map4k3	0.00228976	0.0129525	0.538738	6.58499	0.00174941	0.0186364
BMDC.Adult_vs_Control.Adult	ENSMUSG00000052155	Acvr2a	2.04666e-06	4.1616e-05	0.538158	5.2572	0.00205772	0.0212719
BMDC.Adult_vs_Control.Adult	ENSMUSG00000079523	Tmsb10	0.00354247	0.0185177	0.537946	9.16962	0.000542424	0.00713768
BMDC.Adult_vs_Control.Adult	ENSMUSG00000045211	Nudt18	0.00772725	0.0345268	0.537683	4.52624	0.000229827	0.00337601
BMDC.Adult_vs_Control.Adult	ENSMUSG00000035248	Zcchc6	4.76164e-12	8.51247e-10	0.536962	6.88072	5.00622e-07	1.515e-05
BMDC.Adult_vs_Control.Adult	ENSMUSG00000025314	Ptprj	0.00158504	0.00960513	0.535787	5.00705	0.003604	0.0337698
BMDC.Adult_vs_Control.Adult	ENSMUSG00000043099	Hic1	0.000914107	0.00611708	0.534868	6.56158	0.000244123	0.00356044
BMDC.Adult_vs_Control.Adult	ENSMUSG00000022992	Kansl2	5.7017e-05	0.00063433	0.534373	5.69212	0.00263254	0.0261151
BMDC.Adult_vs_Control.Adult	ENSMUSG00000028466	Creb3	9.23208e-07	2.20716e-05	0.533266	5.91958	2.45579e-07	7.86462e-06
BMDC.Adult_vs_Control.Adult	ENSMUSG00000027569	Mrgbp	2.67101e-07	7.98955e-06	0.532088	3.53484	0.000902563	0.0108847
BMDC.Adult_vs_Control.Adult	ENSMUSG00000025511	Tspan4	0.00010389	0.00103386	0.532042	7.94695	1.59202e-05	0.000330741
BMDC.Adult_vs_Control.Adult	ENSMUSG00000036256	Igfbp7	1.54548e-06	3.34517e-05	0.531377	10.5886	3.09399e-05	0.000594506
BMDC.Adult_vs_Control.Adult	ENSMUSG00000033307	Mif	0.00173941	0.0103842	0.529984	8.45145	1.23039e-05	0.000266095
BMDC.Adult_vs_Control.Adult	ENSMUSG00000057335	Cep170	0.00404677	0.0205835	0.529956	7.21776	6.44474e-05	0.00114145
BMDC.Adult_vs_Control.Adult	ENSMUSG00000020766	Galk1	5.63928e-05	0.000628467	0.529369	5.96608	1.37459e-05	0.000292385
BMDC.Adult_vs_Control.Adult	ENSMUSG00000049488	Tmem67	1.13791e-11	1.69989e-09	0.529136	3.49992	0.000822531	0.0100699
BMDC.Adult_vs_Control.Adult	ENSMUSG00000024359	Hspa9	0.000703576	0.0049134	0.528999	8.2527	2.43537e-06	6.2689e-05
BMDC.Adult_vs_Control.Adult	ENSMUSG00000029009	Mthfr	0.000112449	0.00109914	0.528823	6.13813	2.02721e-06	5.3189e-05
BMDC.Adult_vs_Control.Adult	ENSMUSG00000002845	Tmem39a	0.00316141	0.0168461	0.528667	5.28925	6.44132e-06	0.000149837
BMDC.Adult_vs_Control.Adult	ENSMUSG00000033542	Arhgef5	0.000531975	0.00389583	0.526412	4.90862	0.00265008	0.0262409
BMDC.Adult_vs_Control.Adult	ENSMUSG00000042215	Bag2	2.10225e-08	9.92975e-07	0.525064	3.95804	0.000639021	0.00813941
BMDC.Adult_vs_Control.Adult	ENSMUSG00000027575	Arfgap1	0.00563434	0.0268481	0.523569	6.27859	1.50081e-06	4.07427e-05
BMDC.Adult_vs_Control.Adult	ENSMUSG00000034154	Ino80	8.95919e-05	0.000916043	0.522332	5.55679	5.117e-06	0.000121548
BMDC.Adult_vs_Control.Adult	ENSMUSG00000026499	Acbd3	7.79039e-06	0.000124434	0.521739	6.069	1.5192e-07	5.13231e-06
BMDC.Adult_vs_Control.Adult	ENSMUSG00000020536	Llgl1	0.0019566	0.0114068	0.521635	6.53222	1.38513e-05	0.000294386
BMDC.Adult_vs_Control.Adult	ENSMUSG00000039153	Runx2	1.17741e-07	4.08442e-06	0.52141	4.84159	0.000258133	0.00374575
BMDC.Adult_vs_Control.Adult	ENSMUSG00000028173	Wls	1.13681e-05	0.00017141	0.521409	6.97248	0.000105655	0.00174588
BMDC.Adult_vs_Control.Adult	ENSMUSG00000021760	Gpx8	0.000148376	0.00138285	0.521151	6.83194	0.000118876	0.001942
BMDC.Adult_vs_Control.Adult	ENSMUSG00000073664	Nbeal1	0.000174887	0.00158453	0.519637	5.43316	7.50463e-07	2.18658e-05
BMDC.Adult_vs_Control.Adult	ENSMUSG00000003644	Rps6ka1	0.0028888	0.0156352	0.518255	3.23988	0.00226919	0.0230977
BMDC.Adult_vs_Control.Adult	ENSMUSG00000024736	Tmem132a	0.00676062	0.0311114	0.518129	5.70425	0.00044738	0.00603357
BMDC.Adult_vs_Control.Adult	ENSMUSG00000102336	Gm37233	0.00799915	0.035478	0.517136	2.74201	0.0025678	0.025583
BMDC.Adult_vs_Control.Adult	ENSMUSG00000026921	Egfl7	0.00448782	0.0223088	0.516928	6.81305	0.00267228	0.0264202
BMDC.Adult_vs_Control.Adult	ENSMUSG00000053094	Tmem248	7.10327e-06	0.000115312	0.516725	6.37705	1.71535e-06	4.5797e-05
BMDC.Adult_vs_Control.Adult	ENSMUSG00000024431	Nr3c1	0.00222596	0.0126993	0.516389	7.02394	0.000465466	0.00625885
BMDC.Adult_vs_Control.Adult	ENSMUSG00000022971	Ifnar2	7.72343e-11	8.56671e-09	0.516262	7.80138	0.000141347	0.00225353
BMDC.Adult_vs_Control.Adult	ENSMUSG00000031960	Aars	4.50254e-05	0.000523689	0.516218	7.42021	0.000206065	0.00309086
BMDC.Adult_vs_Control.Adult	ENSMUSG00000029860	Zyx	0.00103511	0.00676736	0.515668	8.63249	0.000792779	0.00974255
BMDC.Adult_vs_Control.Adult	ENSMUSG00000027447	Cst3	3.30629e-08	1.39393e-06	0.513951	8.68907	0.000183369	0.00280579
BMDC.Adult_vs_Control.Adult	ENSMUSG00000021610	Clptm1l	0.0042449	0.0213434	0.511778	7.00618	5.81179e-05	0.00103801
BMDC.Adult_vs_Control.Adult	ENSMUSG00000035133	Arhgap5	0.0350138	0.11227	0.511186	5.6762	1.43114e-06	3.90978e-05
BMDC.Adult_vs_Control.Adult	ENSMUSG00000027087	Itgav	1.84388e-06	3.83991e-05	0.511005	7.89731	9.65224e-05	0.00161667
BMDC.Adult_vs_Control.Adult	ENSMUSG00000019779	Frk	0.00109323	0.0070864	0.510873	3.01187	0.00369973	0.0344065
BMDC.Adult_vs_Control.Adult	ENSMUSG00000047153	Khnyn	0.00306744	0.0164232	0.510719	5.4942	0.00101818	0.0119717
BMDC.Adult_vs_Control.Adult	ENSMUSG00000020935	Dcakd	7.14621e-09	4.169e-07	0.509651	5.63201	1.57465e-05	0.000327395
BMDC.Adult_vs_Control.Adult	ENSMUSG00000022051	Bnip3l	0.000294976	0.00241246	0.509568	7.42116	1.56119e-05	0.000325645
BMDC.Adult_vs_Control.Adult	ENSMUSG00000031770	Herpud1	9.51467e-05	0.000961286	0.508555	5.8289	1.75724e-05	0.00036043
BMDC.Adult_vs_Control.Adult	ENSMUSG00000035441	Myo1d	0.000330112	0.00264458	0.508522	6.00575	0.00230556	0.0234128
BMDC.Adult_vs_Control.Adult	ENSMUSG00000024335	Brd2	2.57761e-06	5.03059e-05	0.507644	7.94502	1.25688e-05	0.00027069
BMDC.Adult_vs_Control.Adult	ENSMUSG00000020027	Socs2	7.36201e-05	0.00078105	0.507314	4.42905	0.00423042	0.0383618
BMDC.Adult_vs_Control.Adult	ENSMUSG00000049516	Spty2d1	0.000278305	0.00230039	0.507251	5.2507	9.50487e-07	2.7113e-05
BMDC.Adult_vs_Control.Adult	ENSMUSG00000042599	Kdm7a	6.24247e-05	0.000685346	0.507236	4.28828	0.00230735	0.0234215
BMDC.Adult_vs_Control.Adult	ENSMUSG00000019189	Rnf145	2.40557e-07	7.41879e-06	0.507203	6.3864	0.000576282	0.0074937
BMDC.Adult_vs_Control.Adult	ENSMUSG00000051817	Sox12	0.000672537	0.00473727	0.507073	4.19186	0.000336878	0.00473167
BMDC.Adult_vs_Control.Adult	ENSMUSG00000039046	Usp6nl	5.00671e-09	3.08815e-07	0.506918	4.92677	0.00022681	0.0033457
BMDC.Adult_vs_Control.Adult	ENSMUSG00000035372	1810055G02Rik	0.00432153	0.0216571	0.506058	5.87598	1.22375e-05	0.000264879
BMDC.Adult_vs_Control.Adult	ENSMUSG00000052712	BC004004	4.045e-05	0.000478877	0.505481	6.14991	6.45465e-07	1.91887e-05
BMDC.Adult_vs_Control.Adult	ENSMUSG00000028381	Ugcg	0.000748835	0.00517181	0.504663	8.92731	5.32689e-06	0.00012607
BMDC.Adult_vs_Control.Adult	ENSMUSG00000031563	Wwc2	9.21259e-05	0.000936257	0.504561	6.9829	3.05352e-06	7.68404e-05
BMDC.Adult_vs_Control.Adult	ENSMUSG00000041779	Tram2	7.9092e-11	8.73528e-09	0.503774	6.72832	0.00108238	0.0125778
BMDC.Adult_vs_Control.Adult	ENSMUSG00000002365	Snx9	8.76428e-07	2.12184e-05	0.50337	6.66832	0.000834213	0.0101936
BMDC.Adult_vs_Control.Adult	ENSMUSG00000025791	Pgm2	4.72574e-09	2.95719e-07	0.502808	7.36223	9.82515e-05	0.00164073
BMDC.Adult_vs_Control.Adult	ENSMUSG00000003458	Ncstn	7.75763e-10	6.32455e-08	0.502627	8.18549	2.76889e-05	0.000537636
BMDC.Adult_vs_Control.Adult	ENSMUSG00000074794	Arrdc3	2.02412e-14	1.48662e-11	0.501865	6.26638	1.52946e-05	0.000320724
BMDC.Adult_vs_Control.Adult	ENSMUSG00000041343	Ankrd42	6.44878e-06	0.000106087	0.50132	3.27355	0.00156345	0.0170967
BMDC.Adult_vs_Control.Adult	ENSMUSG00000051306	Usp42	2.79111e-09	1.89825e-07	0.500873	4.7591	1.5647e-05	0.000326113
BMDC.Adult_vs_Control.Adult	ENSMUSG00000037580	Gch1	0.000148509	0.00138358	0.500612	3.851	0.00247569	0.0248087
BMDC.Adult_vs_Control.Adult	ENSMUSG00000032192	Gnb5	4.05514e-05	0.000479638	0.497984	4.64498	0.000839747	0.0102438
BMDC.Adult_vs_Control.Adult	ENSMUSG00000010755	Cars	0.00597908	0.028172	0.497852	6.02245	5.11078e-05	0.000925703
BMDC.Adult_vs_Control.Adult	ENSMUSG00000045763	Basp1	0.00287582	0.0155878	0.496846	7.55843	0.00167653	0.0180459
BMDC.Adult_vs_Control.Adult	ENSMUSG00000039497	Dse	0.000200084	0.00176183	0.496814	6.95928	4.31882e-05	0.000793852
BMDC.Adult_vs_Control.Adult	ENSMUSG00000039568	Ubald1	9.38006e-07	2.23349e-05	0.496675	5.99668	1.33565e-05	0.000285122
BMDC.Adult_vs_Control.Adult	ENSMUSG00000001891	Ugp2	7.19585e-06	0.000116522	0.496591	6.66171	1.03771e-05	0.000229414
BMDC.Adult_vs_Control.Adult	ENSMUSG00000028527	Ak4	5.62051e-07	1.46481e-05	0.496324	6.1582	0.00138847	0.0155273
BMDC.Adult_vs_Control.Adult	ENSMUSG00000041891	Lman1	2.94384e-07	8.68499e-06	0.494768	7.77671	0.000227442	0.00335088
BMDC.Adult_vs_Control.Adult	ENSMUSG00000039652	Cpeb3	0.000177197	0.00160065	0.494415	3.61851	0.000986822	0.0116881
BMDC.Adult_vs_Control.Adult	ENSMUSG00000080316	Spaca6	7.54101e-10	6.18344e-08	0.494164	4.04144	0.005774	0.0496253
BMDC.Adult_vs_Control.Adult	ENSMUSG00000038648	Creb3l2	0.000130136	0.00124426	0.493981	7.57155	3.34546e-06	8.34557e-05
BMDC.Adult_vs_Control.Adult	ENSMUSG00000032491	Nradd	0.000125714	0.00120599	0.493605	3.83846	0.00492981	0.0435428
BMDC.Adult_vs_Control.Adult	ENSMUSG00000002308	Cd320	1.29657e-05	0.000190298	0.493303	4.6667	0.00147908	0.0163636
BMDC.Adult_vs_Control.Adult	ENSMUSG00000022607	Ptk2	0.000141764	0.00133131	0.493169	6.0703	0.000165122	0.00257384
BMDC.Adult_vs_Control.Adult	ENSMUSG00000020576	Nbas	2.64676e-07	7.93942e-06	0.492503	5.894	2.87482e-05	0.000556114
BMDC.Adult_vs_Control.Adult	ENSMUSG00000030104	Edem1	2.22613e-08	1.03661e-06	0.491425	6.61094	1.69293e-06	4.5245e-05
BMDC.Adult_vs_Control.Adult	ENSMUSG00000064145	Arih2	5.2273e-05	0.000592003	0.491146	5.93295	6.9376e-05	0.00121474
BMDC.Adult_vs_Control.Adult	ENSMUSG00000048696	Mex3d	0.000102366	0.00102184	0.490307	5.36456	0.000196322	0.00297058
BMDC.Adult_vs_Control.Adult	ENSMUSG00000079036	Alkbh1	0.00104463	0.00681065	0.488963	3.55704	0.00525765	0.0458894
BMDC.Adult_vs_Control.Adult	ENSMUSG00000020758	Itgb4	1.496e-05	0.000214197	0.488198	4.11891	0.00206677	0.0213291
BMDC.Adult_vs_Control.Adult	ENSMUSG00000038402	Foxf2	1.38065e-08	7.31179e-07	0.488144	3.75449	0.00100836	0.0119044
BMDC.Adult_vs_Control.Adult	ENSMUSG00000042726	Trafd1	2.00476e-05	0.000270694	0.488041	6.77709	0.00013276	0.00213374
BMDC.Adult_vs_Control.Adult	ENSMUSG00000022146	Osmr	0.000211941	0.00184911	0.487438	9.23222	0.00185475	0.0195599
BMDC.Adult_vs_Control.Adult	ENSMUSG00000027164	Traf6	2.53779e-07	7.67095e-06	0.485426	4.73132	0.000203681	0.00306399
BMDC.Adult_vs_Control.Adult	ENSMUSG00000042275	Pelo	1.29373e-05	0.000190251	0.485139	4.61119	0.00158489	0.0172245
BMDC.Adult_vs_Control.Adult	ENSMUSG00000041168	Lonp1	7.06224e-07	1.78413e-05	0.484447	6.91867	0.000166878	0.00259324
BMDC.Adult_vs_Control.Adult	ENSMUSG00000042473	Tbc1d8b	1.27824e-08	6.88647e-07	0.484419	4.90873	2.52813e-05	0.000494228
BMDC.Adult_vs_Control.Adult	ENSMUSG00000033088	Triobp	0.000185455	0.00165501	0.484086	8.01583	0.000200408	0.00302531
BMDC.Adult_vs_Control.Adult	ENSMUSG00000031799	Tpm4	1.18481e-08	6.41934e-07	0.483448	9.78213	0.00208653	0.0214617
BMDC.Adult_vs_Control.Adult	ENSMUSG00000020220	Vps13d	2.29804e-07	7.13829e-06	0.482647	6.88891	3.61423e-06	8.92132e-05
BMDC.Adult_vs_Control.Adult	ENSMUSG00000042688	Mapk6	3.13062e-05	0.000388792	0.482422	6.78415	0.000509033	0.00673822
BMDC.Adult_vs_Control.Adult	ENSMUSG00000029502	Golga3	8.76846e-07	2.12184e-05	0.48203	6.58652	1.74139e-06	4.64442e-05
BMDC.Adult_vs_Control.Adult	ENSMUSG00000020311	Erlec1	1.30805e-10	1.35221e-08	0.482002	6.605	0.000414723	0.00565301
BMDC.Adult_vs_Control.Adult	ENSMUSG00000005374	Tbl2	7.37968e-06	0.000118755	0.481845	6.16659	5.38606e-05	0.000970692
BMDC.Adult_vs_Control.Adult	ENSMUSG00000062202	Btbd9	8.29007e-05	0.000859056	0.481355	4.45506	0.000589699	0.00763154
BMDC.Adult_vs_Control.Adult	ENSMUSG00000027397	Slc20a1	0.00774157	0.0345728	0.481311	4.52693	0.00322495	0.0308345
BMDC.Adult_vs_Control.Adult	ENSMUSG00000063229	Ldha	0.00183217	0.0108329	0.48122	10.279	0.00083824	0.0102331
BMDC.Adult_vs_Control.Adult	ENSMUSG00000017677	Wsb1	0.000462864	0.00347841	0.480664	5.86393	0.000959207	0.0114262
BMDC.Adult_vs_Control.Adult	ENSMUSG00000026600	Soat1	4.82418e-06	8.38441e-05	0.480404	6.57555	0.00172159	0.0183854
BMDC.Adult_vs_Control.Adult	ENSMUSG00000006219	Fblim1	4.70483e-05	0.000543548	0.479778	7.34423	1.14898e-05	0.000250162
BMDC.Adult_vs_Control.Adult	ENSMUSG00000030208	Emp1	0.000253996	0.00213541	0.479756	8.1435	0.004446	0.0399382
BMDC.Adult_vs_Control.Adult	ENSMUSG00000032714	Syde1	1.87948e-09	1.37065e-07	0.478289	6.8955	0.00242219	0.0243576
BMDC.Adult_vs_Control.Adult	ENSMUSG00000042350	Arel1	0.0404081	0.125097	0.476943	5.90351	1.79936e-05	0.000367901
BMDC.Adult_vs_Control.Adult	ENSMUSG00000033467	Crlf2	0.000784282	0.00538639	0.476297	5.26135	9.12898e-05	0.001538
BMDC.Adult_vs_Control.Adult	ENSMUSG00000024906	Mus81	1.14297e-06	2.61638e-05	0.476162	3.58474	0.00408461	0.0373242
BMDC.Adult_vs_Control.Adult	ENSMUSG00000104913	Gm6560	0.000453881	0.00342385	0.475689	3.4524	0.00486989	0.0431166
BMDC.Adult_vs_Control.Adult	ENSMUSG00000025492	Ifitm3	0.0103953	0.0434436	0.475561	9.92772	0.000226175	0.00334015
BMDC.Adult_vs_Control.Adult	ENSMUSG00000003847	Nfat5	1.3602e-05	0.000198493	0.475265	7.32726	0.00019277	0.0029305
BMDC.Adult_vs_Control.Adult	ENSMUSG00000026837	Col5a1	0.00355199	0.0185515	0.475229	10.6205	0.00481283	0.0426406
BMDC.Adult_vs_Control.Adult	ENSMUSG00000063659	Zbtb18	2.35727e-08	1.08788e-06	0.47515	3.91439	0.00280594	0.0275206
BMDC.Adult_vs_Control.Adult	ENSMUSG00000048234	Rnf149	2.94523e-08	1.2923e-06	0.473704	5.64596	0.000186253	0.00284319
BMDC.Adult_vs_Control.Adult	ENSMUSG00000031955	Bcar1	0.000924683	0.00617826	0.473549	7.04542	0.00359841	0.0337313
BMDC.Adult_vs_Control.Adult	ENSMUSG00000038828	Tmem214	7.21106e-05	0.00076914	0.473343	6.52575	1.46852e-05	0.000309562
BMDC.Adult_vs_Control.Adult	ENSMUSG00000063410	Stk24	1.5759e-05	0.000223901	0.473247	7.44735	2.8519e-05	0.000552923
BMDC.Adult_vs_Control.Adult	ENSMUSG00000024807	Syvn1	6.54972e-05	0.000713621	0.472696	6.39913	8.0372e-05	0.00137924
BMDC.Adult_vs_Control.Adult	ENSMUSG00000028214	Gem	0.000921866	0.00616103	0.470524	3.72581	0.00434932	0.0392883
BMDC.Adult_vs_Control.Adult	ENSMUSG00000024487	Yipf5	4.45609e-13	1.49563e-10	0.47035	6.3328	6.50145e-05	0.00115006
BMDC.Adult_vs_Control.Adult	ENSMUSG00000020376	Rnf130	3.59656e-08	1.49677e-06	0.469927	5.6602	6.33852e-06	0.000148247
BMDC.Adult_vs_Control.Adult	ENSMUSG00000034748	Sirt6	1.90092e-06	3.92704e-05	0.469135	4.05763	0.0017197	0.0183804
BMDC.Adult_vs_Control.Adult	ENSMUSG00000031529	Tnks	3.4309e-05	0.000418839	0.468047	7.12411	6.72347e-05	0.00118286
BMDC.Adult_vs_Control.Adult	ENSMUSG00000036968	Cnpy4	1.87112e-06	3.88099e-05	0.467642	5.79368	2.24058e-06	5.83138e-05
BMDC.Adult_vs_Control.Adult	ENSMUSG00000070808	Gltscr1	0.0104632	0.0436357	0.467488	5.75746	0.000225531	0.00333255
BMDC.Adult_vs_Control.Adult	ENSMUSG00000039286	Fndc3b	0.0109372	0.0452041	0.467484	8.82607	1.25659e-05	0.00027069
BMDC.Adult_vs_Control.Adult	ENSMUSG00000038527	C1rl	4.97089e-07	1.32989e-05	0.467305	4.7829	0.00215978	0.0221234
BMDC.Adult_vs_Control.Adult	ENSMUSG00000058318	Phf21a	0.000365574	0.00287957	0.467138	6.44388	0.000380858	0.00526358
BMDC.Adult_vs_Control.Adult	ENSMUSG00000019951	Uhrf1bp1l	0.00242316	0.0135345	0.466422	6.00316	0.00142473	0.0158437
BMDC.Adult_vs_Control.Adult	ENSMUSG00000029407	Uso1	0.000493808	0.00367886	0.466418	6.60486	0.000794124	0.00975444
BMDC.Adult_vs_Control.Adult	ENSMUSG00000033885	Pxk	8.88375e-07	2.14092e-05	0.466261	6.51845	5.88821e-05	0.00105093
BMDC.Adult_vs_Control.Adult	ENSMUSG00000014177	Tvp23b	1.95402e-05	0.000265509	0.466155	4.77374	0.000449236	0.00605006
BMDC.Adult_vs_Control.Adult	ENSMUSG00000026556	Vangl2	1.25152e-06	2.81254e-05	0.465474	3.75638	0.00347449	0.0327892
BMDC.Adult_vs_Control.Adult	ENSMUSG00000022108	Itm2b	0.0025761	0.0142501	0.464666	10.0891	0.0014078	0.0156892
BMDC.Adult_vs_Control.Adult	ENSMUSG00000022216	Psme1	3.02685e-06	5.73925e-05	0.463218	6.189	0.000314513	0.00445385
BMDC.Adult_vs_Control.Adult	ENSMUSG00000028048	Gba	4.06036e-06	7.29228e-05	0.462729	7.31153	0.000109876	0.00181331
BMDC.Adult_vs_Control.Adult	ENSMUSG00000021242	Npc2	0.00011455	0.00111715	0.462638	9.78874	0.000280054	0.00402766
BMDC.Adult_vs_Control.Adult	ENSMUSG00000028962	Slc4a2	8.05086e-09	4.66517e-07	0.461789	7.09643	3.39812e-05	0.00064385
BMDC.Adult_vs_Control.Adult	ENSMUSG00000026411	Tmem9	9.93677e-08	3.57171e-06	0.460952	5.64885	0.00039158	0.00539733
BMDC.Adult_vs_Control.Adult	ENSMUSG00000015605	Srf	2.42371e-07	7.44809e-06	0.460911	5.74715	0.00111132	0.0128563
BMDC.Adult_vs_Control.Adult	ENSMUSG00000015501	Hivep2	0.000598113	0.00428308	0.460765	6.08468	0.0008664	0.0105222
BMDC.Adult_vs_Control.Adult	ENSMUSG00000007458	M6pr	3.48566e-07	9.99814e-06	0.460609	7.08431	0.00146485	0.0162339
BMDC.Adult_vs_Control.Adult	ENSMUSG00000014867	Surf4	1.15619e-06	2.6393e-05	0.460545	8.81883	3.10679e-05	0.000596019
BMDC.Adult_vs_Control.Adult	ENSMUSG00000024429	Gnl1	8.44327e-05	0.000871367	0.460383	6.31169	1.53264e-05	0.000320724
BMDC.Adult_vs_Control.Adult	ENSMUSG00000018363	Smurf2	0.000351107	0.00278771	0.457363	6.38961	4.31531e-06	0.000104132
BMDC.Adult_vs_Control.Adult	ENSMUSG00000089762	Ier5l	5.93647e-06	9.90458e-05	0.456651	6.13015	6.09511e-06	0.000143207
BMDC.Adult_vs_Control.Adult	ENSMUSG00000031538	Plat	4.48652e-05	0.00052206	0.45663	7.13687	0.00361524	0.03384
BMDC.Adult_vs_Control.Adult	ENSMUSG00000056515	Rab31	8.27863e-08	3.07846e-06	0.456373	6.28434	3.02768e-05	0.000583065
BMDC.Adult_vs_Control.Adult	ENSMUSG00000057554	Lgals8	0.000832573	0.00566089	0.455916	6.38016	3.79131e-05	0.000710018
BMDC.Adult_vs_Control.Adult	ENSMUSG00000028194	Ddah1	1.07445e-08	5.95881e-07	0.455486	6.58938	0.00158305	0.017219
BMDC.Adult_vs_Control.Adult	ENSMUSG00000025381	Cnpy2	0.00284276	0.0154397	0.455345	6.21461	0.00218606	0.0223483
BMDC.Adult_vs_Control.Adult	ENSMUSG00000044328	Trp53i13	0.000389019	0.00302461	0.454798	4.22216	0.000922137	0.0110845
BMDC.Adult_vs_Control.Adult	ENSMUSG00000032353	Tmed3	0.0187202	0.068989	0.453668	7.19757	0.0008701	0.0105519
BMDC.Adult_vs_Control.Adult	ENSMUSG00000049521	Cdc42ep1	2.29613e-06	4.57527e-05	0.453606	5.99211	0.000217765	0.00324057
BMDC.Adult_vs_Control.Adult	ENSMUSG00000029322	Plac8	3.91965e-05	0.000466818	0.453522	7.97513	0.000407105	0.00556294
BMDC.Adult_vs_Control.Adult	ENSMUSG00000035840	Lysmd3	7.56062e-10	6.18344e-08	0.452513	4.00524	0.00135226	0.0151947
BMDC.Adult_vs_Control.Adult	ENSMUSG00000043241	Upf2	2.54788e-12	5.22599e-10	0.451971	5.54761	0.000122988	0.00200032
BMDC.Adult_vs_Control.Adult	ENSMUSG00000042613	Pbxip1	1.17774e-06	2.67935e-05	0.451853	8.137	0.00385949	0.0355849
BMDC.Adult_vs_Control.Adult	ENSMUSG00000029131	Dnajb6	2.57627e-05	0.000332241	0.451295	6.34823	1.03676e-05	0.000229402
BMDC.Adult_vs_Control.Adult	ENSMUSG00000020694	Tlk2	6.25625e-12	1.04991e-09	0.450414	5.69364	4.82664e-06	0.000115393
BMDC.Adult_vs_Control.Adult	ENSMUSG00000015488	Cacfd1	5.50127e-11	6.492e-09	0.450403	4.97306	0.000333368	0.00469257
BMDC.Adult_vs_Control.Adult	ENSMUSG00000031536	Polb	0.000144125	0.00134809	0.450054	4.20564	0.00216565	0.0221747
BMDC.Adult_vs_Control.Adult	ENSMUSG00000018736	Ndel1	1.12119e-06	2.57527e-05	0.44988	6.28346	3.79659e-06	9.35359e-05
BMDC.Adult_vs_Control.Adult	ENSMUSG00000031486	Adgra2	4.81257e-09	3.00425e-07	0.449455	8.46365	0.0002034	0.00306154
BMDC.Adult_vs_Control.Adult	ENSMUSG00000023904	Hcfc1r1	0.000182294	0.0016313	0.449168	6.29897	0.0012911	0.0146347
BMDC.Adult_vs_Control.Adult	ENSMUSG00000029405	G3bp2	8.64034e-06	0.000135334	0.448538	6.63362	0.000185245	0.00283115
BMDC.Adult_vs_Control.Adult	ENSMUSG00000060038	Dhps	7.38164e-05	0.000782812	0.447707	3.79355	0.00154874	0.01696
BMDC.Adult_vs_Control.Adult	ENSMUSG00000031532	Saraf	5.98153e-13	1.84032e-10	0.447703	7.36806	1.81644e-05	0.000370514
BMDC.Adult_vs_Control.Adult	ENSMUSG00000018474	Chd3	9.72672e-09	5.52071e-07	0.446996	7.44897	0.000870478	0.0105519
BMDC.Adult_vs_Control.Adult	ENSMUSG00000029390	Tmed2	3.64779e-06	6.6549e-05	0.446995	6.98118	0.000170568	0.00263646
BMDC.Adult_vs_Control.Adult	ENSMUSG00000021690	Jmy	0.000428488	0.00325884	0.444773	5.78527	7.83943e-06	0.000178977
BMDC.Adult_vs_Control.Adult	ENSMUSG00000030275	Etnk1	3.62412e-09	2.3772e-07	0.444449	6.45064	0.00110351	0.0127888
BMDC.Adult_vs_Control.Adult	ENSMUSG00000016559	H3f3b	0.00298132	0.0160423	0.444381	7.74445	0.000693627	0.00874871
BMDC.Adult_vs_Control.Adult	ENSMUSG00000048911	Rnf24	0.000291078	0.00238586	0.444186	4.07021	0.0054092	0.0470533
BMDC.Adult_vs_Control.Adult	ENSMUSG00000025255	Zfhx4	0.00706217	0.0321344	0.444152	5.76012	0.00157667	0.0172003
BMDC.Adult_vs_Control.Adult	ENSMUSG00000027298	Tyro3	0.0134841	0.0533992	0.444056	4.24037	0.00102183	0.0120092
BMDC.Adult_vs_Control.Adult	ENSMUSG00000030298	Sec13	0.0013875	0.00864269	0.443839	6.44342	0.00265359	0.0262555
BMDC.Adult_vs_Control.Adult	ENSMUSG00000040407	Akap9	2.94029e-07	8.68445e-06	0.442484	5.93666	1.65233e-05	0.000342171
BMDC.Adult_vs_Control.Adult	ENSMUSG00000038517	Tbkbp1	0.00176626	0.0105178	0.44217	5.56682	0.00221994	0.022641
BMDC.Adult_vs_Control.Adult	ENSMUSG00000032737	Inppl1	0.00875342	0.0380271	0.441739	7.47375	0.000902445	0.0108847
BMDC.Adult_vs_Control.Adult	ENSMUSG00000022867	Usp25	0.00436278	0.0218384	0.440808	7.03788	0.000273678	0.00395357
BMDC.Adult_vs_Control.Adult	ENSMUSG00000040943	Tet2	0.00597025	0.0281509	0.440501	4.79268	0.00311142	0.0299098
BMDC.Adult_vs_Control.Adult	ENSMUSG00000002279	Lmf1	0.0221928	0.0788165	0.440397	5.25486	1.93367e-05	0.000390121
BMDC.Adult_vs_Control.Adult	ENSMUSG00000048897	Zfp710	7.61931e-07	1.89705e-05	0.439989	4.72338	0.00041654	0.00567478
BMDC.Adult_vs_Control.Adult	ENSMUSG00000056749	Nfil3	0.00102736	0.00673241	0.43988	6.3498	0.00274159	0.0270022
BMDC.Adult_vs_Control.Adult	ENSMUSG00000058569	Tmed9	5.97317e-11	6.95363e-09	0.439739	7.36877	0.000159683	0.00250263
BMDC.Adult_vs_Control.Adult	ENSMUSG00000024862	Klc2	0.000130467	0.00124697	0.439007	4.18246	0.00458706	0.0410626
BMDC.Adult_vs_Control.Adult	ENSMUSG00000032220	Myo1e	0.00670332	0.0308972	0.437509	4.83039	0.000615883	0.00790312
BMDC.Adult_vs_Control.Adult	ENSMUSG00000020697	Lig3	0.00166846	0.0100302	0.437466	4.91234	7.03629e-05	0.00122864
BMDC.Adult_vs_Control.Adult	ENSMUSG00000028920	Fbxo42	4.44339e-06	7.84391e-05	0.437028	5.5249	0.000979765	0.0116152
BMDC.Adult_vs_Control.Adult	ENSMUSG00000062031	Pgghg	2.02068e-06	4.12174e-05	0.436149	5.41888	0.000617162	0.00790853
BMDC.Adult_vs_Control.Adult	ENSMUSG00000036478	Btg1	2.69816e-09	1.83987e-07	0.435989	7.1979	0.000473845	0.00635561
BMDC.Adult_vs_Control.Adult	ENSMUSG00000040524	Zfp609	2.19104e-05	0.000290298	0.435688	6.09335	0.000183167	0.00280437
BMDC.Adult_vs_Control.Adult	ENSMUSG00000021497	Txndc15	0.0001664	0.00152228	0.435346	5.78926	0.000111986	0.00184108
BMDC.Adult_vs_Control.Adult	ENSMUSG00000024048	Myl12a	2.67816e-06	5.16524e-05	0.435313	8.44202	0.000683419	0.00863259
BMDC.Adult_vs_Control.Adult	ENSMUSG00000038467	Chmp4b	0.00252042	0.01399	0.434779	7.7036	2.3548e-05	0.000464916
BMDC.Adult_vs_Control.Adult	ENSMUSG00000024143	Rhoq	0.000438829	0.00332603	0.434508	7.05635	0.000646941	0.00822812
BMDC.Adult_vs_Control.Adult	ENSMUSG00000049421	Zfp260	4.96963e-07	1.32989e-05	0.434026	6.00347	1.30773e-05	0.000280474
BMDC.Adult_vs_Control.Adult	ENSMUSG00000017831	Rab5a	7.43581e-08	2.80133e-06	0.433049	5.56829	1.76336e-05	0.000361398
BMDC.Adult_vs_Control.Adult	ENSMUSG00000020523	Fam114a2	3.04453e-08	1.31577e-06	0.431683	5.59577	2.09624e-05	0.000419963
BMDC.Adult_vs_Control.Adult	ENSMUSG00000042364	Snx18	8.0077e-06	0.000127338	0.431591	7.09276	0.00298974	0.0290041
BMDC.Adult_vs_Control.Adult	ENSMUSG00000045216	Hs6st1	2.26667e-05	0.000298419	0.43027	5.20615	0.00532015	0.046341
BMDC.Adult_vs_Control.Adult	ENSMUSG00000042211	Fbxo38	5.21529e-05	0.000591417	0.428548	6.21809	7.71859e-06	0.00017653
BMDC.Adult_vs_Control.Adult	ENSMUSG00000021109	Hif1a	7.33562e-05	0.00077857	0.42833	8.92384	0.00137784	0.0154352
BMDC.Adult_vs_Control.Adult	ENSMUSG00000041355	Ssr2	0.000487265	0.00363431	0.427669	6.80081	0.00490225	0.0433289
BMDC.Adult_vs_Control.Adult	ENSMUSG00000026797	Stxbp1	0.000438855	0.00332603	0.426607	6.07055	0.00416148	0.037857
BMDC.Adult_vs_Control.Adult	ENSMUSG00000042712	Tceal9	5.72967e-07	1.48672e-05	0.426164	6.47184	0.00413207	0.0376814
BMDC.Adult_vs_Control.Adult	ENSMUSG00000025544	Tm9sf2	0.000817413	0.00557688	0.425281	7.38266	0.000179116	0.00274886
BMDC.Adult_vs_Control.Adult	ENSMUSG00000049470	Aff4	0.000303481	0.00246874	0.424601	7.45713	2.45309e-05	0.000482112
BMDC.Adult_vs_Control.Adult	ENSMUSG00000038205	Prkab2	1.60052e-08	8.11056e-07	0.42413	4.89187	0.00357365	0.0335357
BMDC.Adult_vs_Control.Adult	ENSMUSG00000060671	Atp8b2	6.89332e-06	0.00011254	0.423794	7.42974	2.04422e-05	0.000410177
BMDC.Adult_vs_Control.Adult	ENSMUSG00000030890	Ilk	1.30924e-05	0.000191923	0.423588	7.74488	0.000867759	0.0105338
BMDC.Adult_vs_Control.Adult	ENSMUSG00000059288	Cdyl	3.74478e-06	6.8059e-05	0.423153	4.01735	0.000926162	0.0111225
BMDC.Adult_vs_Control.Adult	ENSMUSG00000035181	Heatr5a	0.00235605	0.0132455	0.422446	6.45039	9.86028e-05	0.00164512
BMDC.Adult_vs_Control.Adult	ENSMUSG00000091337	Eid1	2.11613e-07	6.68574e-06	0.421341	6.60678	0.00012425	0.00201576
BMDC.Adult_vs_Control.Adult	ENSMUSG00000043885	Slc36a4	0.00279434	0.0152453	0.421184	5.00409	0.00054197	0.00713534
BMDC.Adult_vs_Control.Adult	ENSMUSG00000034205	Loxl2	0.000138163	0.00130633	0.420858	9.56374	0.00202102	0.0209596
BMDC.Adult_vs_Control.Adult	ENSMUSG00000031627	Irf2	2.11283e-06	4.27261e-05	0.420676	5.87023	0.00159989	0.0173511
BMDC.Adult_vs_Control.Adult	ENSMUSG00000069920	B3gnt9	0.00108308	0.00702939	0.42038	4.73936	0.00572926	0.0493064
BMDC.Adult_vs_Control.Adult	ENSMUSG00000033454	Zbtb1	0.000161642	0.00148453	0.420377	4.9719	0.000514066	0.00679566
BMDC.Adult_vs_Control.Adult	ENSMUSG00000021366	Hivep1	4.44676e-08	1.79006e-06	0.420355	6.25002	0.00108363	0.0125866
BMDC.Adult_vs_Control.Adult	ENSMUSG00000018143	Mafk	0.0314348	0.10328	0.419622	6.41715	0.00342744	0.0324702
BMDC.Adult_vs_Control.Adult	ENSMUSG00000038463	Olfml2b	4.7143e-05	0.000544155	0.419238	5.34806	0.00438519	0.0395295
BMDC.Adult_vs_Control.Adult	ENSMUSG00000032294	Pkm	0.000508134	0.0037585	0.418544	11.4209	0.00548018	0.0475587
BMDC.Adult_vs_Control.Adult	ENSMUSG00000030180	Kdm5a	1.98767e-12	4.31676e-10	0.416136	6.50377	1.26885e-05	0.000273041
BMDC.Adult_vs_Control.Adult	ENSMUSG00000021196	Pfkp	9.9554e-10	7.86811e-08	0.416062	7.15765	0.00259369	0.0257912
BMDC.Adult_vs_Control.Adult	ENSMUSG00000060904	Arl1	0.000112974	0.0011035	0.415763	7.33773	0.000108718	0.00179535
BMDC.Adult_vs_Control.Adult	ENSMUSG00000039530	Tusc3	0.000104142	0.00103478	0.415693	5.48443	0.000575312	0.00749035
BMDC.Adult_vs_Control.Adult	ENSMUSG00000007817	Zmiz1	1.41316e-10	1.45505e-08	0.414789	8.57726	0.000587253	0.0076075
BMDC.Adult_vs_Control.Adult	ENSMUSG00000006736	Tspan31	0.00119424	0.00761885	0.413438	6.93719	7.13893e-05	0.00124196
BMDC.Adult_vs_Control.Adult	ENSMUSG00000040363	Bcor	1.01052e-06	2.36129e-05	0.413195	5.83359	0.000942978	0.0112878
BMDC.Adult_vs_Control.Adult	ENSMUSG00000031149	Praf2	0.00413036	0.0208854	0.412623	5.14842	0.00101332	0.0119309
BMDC.Adult_vs_Control.Adult	ENSMUSG00000042901	Aida	2.62647e-05	0.000337201	0.412611	6.8012	0.000479924	0.00641653
BMDC.Adult_vs_Control.Adult	ENSMUSG00000055204	Ankrd17	3.42397e-05	0.000418191	0.412152	7.85513	5.61823e-05	0.00100692
BMDC.Adult_vs_Control.Adult	ENSMUSG00000020814	Mxra7	1.7694e-05	0.000245719	0.411924	6.5881	0.00387848	0.0356964
BMDC.Adult_vs_Control.Adult	ENSMUSG00000056692	D17Wsu92e	3.13492e-06	5.90516e-05	0.411801	7.30345	0.000347491	0.00486225
BMDC.Adult_vs_Control.Adult	ENSMUSG00000008348	Ubc	3.51414e-05	0.000427587	0.411004	7.57634	0.000229881	0.00337601
BMDC.Adult_vs_Control.Adult	ENSMUSG00000028771	Ptpn12	1.00803e-05	0.000154608	0.40831	6.25818	0.000633847	0.00808546
BMDC.Adult_vs_Control.Adult	ENSMUSG00000019579	Mydgf	3.35732e-09	2.2078e-07	0.408254	6.05544	3.24917e-05	0.000618803
BMDC.Adult_vs_Control.Adult	ENSMUSG00000046668	Cxxc5	1.25938e-05	0.000186092	0.407927	5.9308	0.000203849	0.00306473
BMDC.Adult_vs_Control.Adult	ENSMUSG00000057604	Lmcd1	8.61873e-05	0.000886713	0.407801	5.72586	0.00549051	0.0476163
BMDC.Adult_vs_Control.Adult	ENSMUSG00000028607	Cpt2	3.45045e-06	6.37864e-05	0.407175	5.5687	0.0057825	0.0496653
BMDC.Adult_vs_Control.Adult	ENSMUSG00000052698	Tln2	0.000526677	0.00386359	0.406922	7.26187	0.00103483	0.0121174
BMDC.Adult_vs_Control.Adult	ENSMUSG00000033538	Casp4	0.000519158	0.00382254	0.406761	5.85374	0.00119233	0.0136348
BMDC.Adult_vs_Control.Adult	ENSMUSG00000032508	Myd88	1.63376e-05	0.000230222	0.406665	5.8313	0.000751	0.00931696
BMDC.Adult_vs_Control.Adult	ENSMUSG00000038936	Sccpdh	0.00230536	0.01302	0.406498	4.01662	0.00307585	0.0296613
BMDC.Adult_vs_Control.Adult	ENSMUSG00000019920	Lims1	2.15565e-06	4.34162e-05	0.406459	6.78654	0.00129517	0.0146744
BMDC.Adult_vs_Control.Adult	ENSMUSG00000034807	Colgalt1	0.000705493	0.00492233	0.406412	8.55075	0.000152991	0.00241829
BMDC.Adult_vs_Control.Adult	ENSMUSG00000036904	Fzd8	5.64953e-06	9.51545e-05	0.405716	3.8402	0.00366044	0.0341641
BMDC.Adult_vs_Control.Adult	ENSMUSG00000036093	Arl5a	0.00119667	0.00763057	0.405274	5.95693	0.00028525	0.00409101
BMDC.Adult_vs_Control.Adult	ENSMUSG00000026204	Ptprn	0.00952282	0.0406387	0.404972	6.93763	0.00456888	0.0409283
BMDC.Adult_vs_Control.Adult	ENSMUSG00000034786	Gpsm3	0.00156274	0.00949621	0.404249	4.6017	0.00461926	0.0413366
BMDC.Adult_vs_Control.Adult	ENSMUSG00000068329	Htra2	2.93058e-05	0.000369067	0.404041	5.74973	0.000594705	0.00767711
BMDC.Adult_vs_Control.Adult	ENSMUSG00000022241	Tars	2.24e-08	1.03933e-06	0.40348	6.12578	0.00181725	0.0192401
BMDC.Adult_vs_Control.Adult	ENSMUSG00000011752	Pgam1	0.0065925	0.0304897	0.403432	8.02961	0.00234308	0.0236727
BMDC.Adult_vs_Control.Adult	ENSMUSG00000023952	Gtpbp2	8.90363e-06	0.000138701	0.403311	6.03932	0.00474342	0.0422721
BMDC.Adult_vs_Control.Adult	ENSMUSG00000027540	Ptpn1	8.67039e-06	0.00013564	0.403153	6.76792	0.000394547	0.00543243
BMDC.Adult_vs_Control.Adult	ENSMUSG00000027879	Sec22b	0.0170007	0.0640476	0.402965	6.31732	0.000100562	0.00167242
BMDC.Adult_vs_Control.Adult	ENSMUSG00000021890	Eaf1	4.58729e-10	4.11645e-08	0.402965	5.95037	0.00318193	0.0304909
BMDC.Adult_vs_Control.Adult	ENSMUSG00000042719	Naa25	0.000635904	0.00452486	0.402849	5.65906	0.000300239	0.00427985
BMDC.Adult_vs_Control.Adult	ENSMUSG00000038991	Txndc5	3.80867e-05	0.000456757	0.402616	9.30511	0.00119182	0.0136348
BMDC.Adult_vs_Control.Adult	ENSMUSG00000000127	Fer	9.98062e-05	0.00100093	0.402281	5.33	8.71752e-05	0.00147832
BMDC.Adult_vs_Control.Adult	ENSMUSG00000025078	Nhlrc2	1.29668e-05	0.000190298	0.402186	4.60093	0.00474152	0.0422697
BMDC.Adult_vs_Control.Adult	ENSMUSG00000015755	Tab2	4.6662e-06	8.1537e-05	0.401822	6.76681	0.000111343	0.00183166
BMDC.Adult_vs_Control.Adult	ENSMUSG00000032328	Tmem30a	0.000138486	0.00130717	0.401003	7.05361	0.000113832	0.00186786
BMDC.Adult_vs_Control.Adult	ENSMUSG00000038866	Zcchc2	9.30796e-07	2.22119e-05	0.400963	5.48977	0.00350728	0.0329848
BMDC.Adult_vs_Control.Adult	ENSMUSG00000050730	Arhgap42	3.99672e-05	0.000473596	0.400812	5.46888	0.00261475	0.0259621
BMDC.Adult_vs_Control.Adult	ENSMUSG00000010045	Tmem115	0.00138432	0.00862702	0.400334	5.67413	0.0005845	0.00757943
BMDC.Adult_vs_Control.Adult	ENSMUSG00000032932	Hspa13	9.11507e-05	0.000928537	0.400237	5.58531	0.000562558	0.007346
BMDC.Adult_vs_Control.Adult	ENSMUSG00000029777	Gars	0.000116308	0.0011296	0.399107	7.33223	0.00062418	0.00798184
BMDC.Adult_vs_Control.Adult	ENSMUSG00000028923	Necap2	2.1132e-08	9.92975e-07	0.398315	5.96963	0.00103429	0.012117
BMDC.Adult_vs_Control.Adult	ENSMUSG00000002233	Rhoc	0.0110248	0.0454787	0.3982	8.09742	0.00144473	0.0160454
BMDC.Adult_vs_Control.Adult	ENSMUSG00000037553	Zdhhc18	1.00559e-06	2.35402e-05	0.396852	5.15055	0.000546873	0.00718891
BMDC.Adult_vs_Control.Adult	ENSMUSG00000032547	Ryk	3.00646e-05	0.000376813	0.395428	7.56668	0.00047719	0.00638989
BMDC.Adult_vs_Control.Adult	ENSMUSG00000005823	Gpr108	0.00163704	0.00987115	0.395284	6.2179	0.000166621	0.0025925
BMDC.Adult_vs_Control.Adult	ENSMUSG00000070047	Fat1	0.00031126	0.0025209	0.393828	9.16927	0.00194631	0.0203152
BMDC.Adult_vs_Control.Adult	ENSMUSG00000034269	Setd5	7.54785e-05	0.000794892	0.393659	7.41855	0.000190878	0.00290521
BMDC.Adult_vs_Control.Adult	ENSMUSG00000038127	Ccdc50	2.9979e-09	2.01765e-07	0.39261	6.55314	0.00202618	0.0209878
BMDC.Adult_vs_Control.Adult	ENSMUSG00000034560	Washc4	0.000277867	0.00229945	0.392023	5.9967	0.000814331	0.0099742
BMDC.Adult_vs_Control.Adult	ENSMUSG00000028042	Zbtb7b	3.102e-09	2.07602e-07	0.391849	6.2219	0.000353868	0.00494612
BMDC.Adult_vs_Control.Adult	ENSMUSG00000026142	Rhbdd1	3.41123e-05	0.000417028	0.391689	5.42604	0.00566343	0.04887
BMDC.Adult_vs_Control.Adult	ENSMUSG00000035325	Sec31a	1.53198e-05	0.000218381	0.390537	8.52238	0.000435266	0.00589262
BMDC.Adult_vs_Control.Adult	ENSMUSG00000022280	Rnf19a	0.000591567	0.00425388	0.390089	6.01092	0.0025403	0.0253971
BMDC.Adult_vs_Control.Adult	ENSMUSG00000028826	Tmem57	3.49845e-05	0.000425879	0.389042	5.37882	0.000148652	0.00235258
BMDC.Adult_vs_Control.Adult	ENSMUSG00000039234	Sec24d	4.90455e-08	1.95305e-06	0.387763	7.9406	0.000155596	0.00245197
BMDC.Adult_vs_Control.Adult	ENSMUSG00000049940	Pgrmc2	4.34446e-05	0.000507816	0.385958	6.46699	0.00022092	0.00328129
BMDC.Adult_vs_Control.Adult	ENSMUSG00000068040	Tm9sf4	2.43678e-06	4.80368e-05	0.385254	6.73022	0.00023582	0.00345299
BMDC.Adult_vs_Control.Adult	ENSMUSG00000039607	Rbms3	0.00533201	0.0256516	0.383487	6.86722	0.00476156	0.0424045
BMDC.Adult_vs_Control.Adult	ENSMUSG00000028480	Glipr2	9.91367e-05	0.000994986	0.383192	6.80489	0.00126257	0.0143427
BMDC.Adult_vs_Control.Adult	ENSMUSG00000041028	Ghitm	1.60462e-05	0.000226735	0.383172	7.37707	0.000132843	0.00213374
BMDC.Adult_vs_Control.Adult	ENSMUSG00000036959	Bcorl1	0.000316982	0.00255763	0.382791	5.22005	0.0015437	0.0169287
BMDC.Adult_vs_Control.Adult	ENSMUSG00000032531	Amotl2	6.3717e-05	0.000696869	0.382617	8.82114	0.00294112	0.0285937
BMDC.Adult_vs_Control.Adult	ENSMUSG00000014959	Gorasp2	2.56593e-05	0.000331239	0.381095	7.48382	0.000307558	0.00436733
BMDC.Adult_vs_Control.Adult	ENSMUSG00000029415	Sdad1	1.61685e-09	1.20075e-07	0.378444	4.62827	0.00238424	0.0240321
BMDC.Adult_vs_Control.Adult	ENSMUSG00000041341	Atg2b	0.000260067	0.00217795	0.378241	6.28258	0.00177342	0.0188611
BMDC.Adult_vs_Control.Adult	ENSMUSG00000037075	Rnf139	1.86742e-06	3.87643e-05	0.37818	5.02021	0.00150807	0.0166203
BMDC.Adult_vs_Control.Adult	ENSMUSG00000037992	Rara	1.17061e-06	2.66549e-05	0.377494	5.93585	0.000276965	0.00399435
BMDC.Adult_vs_Control.Adult	ENSMUSG00000016487	Ppfibp1	6.76026e-05	0.00073132	0.3762	7.81249	0.00367369	0.0342383
BMDC.Adult_vs_Control.Adult	ENSMUSG00000020790	Ankfy1	0.000216045	0.00187869	0.374714	7.16988	0.000572215	0.00745698
BMDC.Adult_vs_Control.Adult	ENSMUSG00000051579	Tceal8	3.12397e-05	0.000388709	0.373578	5.73279	0.000222798	0.00329594
BMDC.Adult_vs_Control.Adult	ENSMUSG00000022433	Csnk1e	0.000572502	0.00414679	0.373505	6.2528	0.00111201	0.0128585
BMDC.Adult_vs_Control.Adult	ENSMUSG00000036501	Fam13b	0.00255145	0.0141289	0.373462	5.29525	0.00426481	0.0386329
BMDC.Adult_vs_Control.Adult	ENSMUSG00000062300	Nectin2	0.00050194	0.00372854	0.373134	7.86484	0.00574487	0.0494078
BMDC.Adult_vs_Control.Adult	ENSMUSG00000029672	Fam3c	1.45959e-06	3.21036e-05	0.371608	6.11093	0.000194296	0.00294855
BMDC.Adult_vs_Control.Adult	ENSMUSG00000025986	Slc39a10	0.000524576	0.00385365	0.371387	4.49096	0.00413001	0.0376759
BMDC.Adult_vs_Control.Adult	ENSMUSG00000019802	Sec63	0.000523452	0.00384758	0.371366	7.26773	0.000163727	0.00255725
BMDC.Adult_vs_Control.Adult	ENSMUSG00000047649	Cd3eap	7.6782e-06	0.000122718	0.370579	4.31894	0.00582148	0.0499384
BMDC.Adult_vs_Control.Adult	ENSMUSG00000039156	Stim2	0.000299107	0.0024416	0.370409	4.9485	0.00136556	0.0153242
BMDC.Adult_vs_Control.Adult	ENSMUSG00000036985	Zdhhc9	6.28823e-07	1.60904e-05	0.370023	6.01047	0.00117873	0.0135032
BMDC.Adult_vs_Control.Adult	ENSMUSG00000021796	Bmpr1a	0.00444932	0.022162	0.369855	6.62385	0.00516823	0.0452772
BMDC.Adult_vs_Control.Adult	ENSMUSG00000036940	Kdm1a	9.76673e-07	2.30092e-05	0.369734	5.72722	0.000336086	0.00472569
BMDC.Adult_vs_Control.Adult	ENSMUSG00000021877	Arf4	0.000180036	0.00161782	0.369349	8.04048	0.000679754	0.00859409
BMDC.Adult_vs_Control.Adult	ENSMUSG00000071076	Jund	0.000128707	0.00123288	0.369331	7.37515	0.00184653	0.0194942
BMDC.Adult_vs_Control.Adult	ENSMUSG00000028954	Nub1	0.000742849	0.00514146	0.36929	6.61299	0.000486183	0.0064801
BMDC.Adult_vs_Control.Adult	ENSMUSG00000046138	9930021J03Rik	0.000502942	0.00373078	0.367333	4.94691	0.00075908	0.00939543
BMDC.Adult_vs_Control.Adult	ENSMUSG00000036275	9530068E07Rik	0.000174333	0.00158253	0.367231	8.31735	0.000767313	0.00947465
BMDC.Adult_vs_Control.Adult	ENSMUSG00000032042	Srpr	0.000134729	0.0012806	0.365578	7.28439	0.00159074	0.0172663
BMDC.Adult_vs_Control.Adult	ENSMUSG00000056429	Tgoln1	0.000390258	0.00302968	0.36522	8.15524	0.0021788	0.0223005
BMDC.Adult_vs_Control.Adult	ENSMUSG00000047804	Akap10	0.00183445	0.0108414	0.365084	4.54437	0.00335907	0.0319513
BMDC.Adult_vs_Control.Adult	ENSMUSG00000038658	Ric1	0.00249217	0.0138511	0.363733	5.45946	0.000831547	0.0101658
BMDC.Adult_vs_Control.Adult	ENSMUSG00000025340	Rabgef1	2.31381e-06	4.60694e-05	0.363018	4.74995	0.0015251	0.0167794
BMDC.Adult_vs_Control.Adult	ENSMUSG00000009894	Snap47	2.5055e-05	0.000324572	0.361078	5.95108	0.000799036	0.00979616
BMDC.Adult_vs_Control.Adult	ENSMUSG00000005881	Ergic3	4.74099e-07	1.28031e-05	0.360712	7.91159	0.00569805	0.0491193
BMDC.Adult_vs_Control.Adult	ENSMUSG00000030704	Rab6a	3.4057e-05	0.000416941	0.360345	7.06174	0.000264764	0.00383337
BMDC.Adult_vs_Control.Adult	ENSMUSG00000032383	Ppib	2.13379e-12	4.48339e-10	0.359385	8.66588	0.00518464	0.0453748
BMDC.Adult_vs_Control.Adult	ENSMUSG00000041483	Zfp281	0.000299564	0.0024438	0.356736	5.59433	0.00288084	0.0281059
BMDC.Adult_vs_Control.Adult	ENSMUSG00000011960	Ccnt1	0.00788667	0.0351116	0.355795	5.72874	0.00522245	0.0456594
BMDC.Adult_vs_Control.Adult	ENSMUSG00000075595	Zfp652	2.99202e-07	8.81707e-06	0.355749	5.95314	0.00221205	0.022585
BMDC.Adult_vs_Control.Adult	ENSMUSG00000040351	Ankib1	1.64386e-07	5.42242e-06	0.354619	6.00023	0.000913339	0.0109992
BMDC.Adult_vs_Control.Adult	ENSMUSG00000025268	Maged2	1.46991e-05	0.000211398	0.354295	6.33561	0.00195814	0.0204058
BMDC.Adult_vs_Control.Adult	ENSMUSG00000021395	Spin1	0.000166347	0.00152228	0.353976	6.34714	0.000356727	0.00498069
BMDC.Adult_vs_Control.Adult	ENSMUSG00000029992	Gfpt1	2.49975e-06	4.90908e-05	0.350197	6.30792	0.00144632	0.0160562
BMDC.Adult_vs_Control.Adult	ENSMUSG00000055943	Emc7	0.00451112	0.022403	0.349935	6.21819	0.0015987	0.0173455
BMDC.Adult_vs_Control.Adult	ENSMUSG00000038172	Ttc39b	1.26515e-12	3.00472e-10	0.347515	5.71401	0.00157915	0.0172045
BMDC.Adult_vs_Control.Adult	ENSMUSG00000029050	Ski	0.00113361	0.00730234	0.347511	7.36891	0.00178547	0.018958
BMDC.Adult_vs_Control.Adult	ENSMUSG00000050567	Maml1	0.0234777	0.0823007	0.346543	6.12782	0.0019016	0.0199695
BMDC.Adult_vs_Control.Adult	ENSMUSG00000066568	Lsm14a	0.000714955	0.00497906	0.346306	6.51482	0.000432107	0.00585292
BMDC.Adult_vs_Control.Adult	ENSMUSG00000001089	Luzp1	0.000328562	0.00263379	0.346238	7.32393	0.000712654	0.00894504
BMDC.Adult_vs_Control.Adult	ENSMUSG00000032525	Nktr	0.00115502	0.00741625	0.345997	6.71498	0.000883282	0.010687
BMDC.Adult_vs_Control.Adult	ENSMUSG00000035173	Ccdc186	0.000145301	0.00135712	0.345892	5.71522	0.000327521	0.00461781
BMDC.Adult_vs_Control.Adult	ENSMUSG00000025484	Bet1l	0.000762314	0.00525787	0.345802	4.42073	0.00428996	0.0388054
BMDC.Adult_vs_Control.Adult	ENSMUSG00000045598	Zfp553	5.4003e-05	0.000607863	0.345509	4.47731	0.00493354	0.0435608
BMDC.Adult_vs_Control.Adult	ENSMUSG00000032458	Copb2	0.00669754	0.0308816	0.345387	8.16053	0.00324093	0.0309758
BMDC.Adult_vs_Control.Adult	ENSMUSG00000031513	Leprotl1	8.2962e-06	0.000130872	0.344952	5.33204	0.00192372	0.0201772
BMDC.Adult_vs_Control.Adult	ENSMUSG00000066036	Ubr4	0.00114643	0.00737024	0.344851	8.75073	0.00130342	0.0147356
BMDC.Adult_vs_Control.Adult	ENSMUSG00000032501	Trib1	0.00191731	0.0112412	0.343826	5.75964	0.000782032	0.00963338
BMDC.Adult_vs_Control.Adult	ENSMUSG00000033478	Fam160b1	1.52185e-08	7.8192e-07	0.34366	5.84933	0.000306311	0.00435228
BMDC.Adult_vs_Control.Adult	ENSMUSG00000040859	Bsdc1	0.00050578	0.0037486	0.343392	5.66776	0.0011249	0.0129732
BMDC.Adult_vs_Control.Adult	ENSMUSG00000014402	Tsg101	0.00125677	0.00796465	0.343187	6.16307	0.00271395	0.0267809
BMDC.Adult_vs_Control.Adult	ENSMUSG00000075376	Rc3h2	9.20242e-05	0.000935592	0.342769	5.67466	0.000739648	0.00921228
BMDC.Adult_vs_Control.Adult	ENSMUSG00000042747	Krtcap2	0.00151686	0.00926533	0.342249	5.96888	0.00517454	0.0453171
BMDC.Adult_vs_Control.Adult	ENSMUSG00000073131	Vma21	0.000764716	0.00527022	0.341858	5.21058	0.00505029	0.0444398
BMDC.Adult_vs_Control.Adult	ENSMUSG00000031103	Elf4	0.000172917	0.00157243	0.34102	5.79959	0.000746481	0.00927949
BMDC.Adult_vs_Control.Adult	ENSMUSG00000045210	Vcpip1	7.34774e-06	0.000118315	0.3403	5.9414	0.00128074	0.0145428
BMDC.Adult_vs_Control.Adult	ENSMUSG00000020515	Cnot8	0.000218821	0.00189899	0.339794	5.50044	0.000590766	0.00764152
BMDC.Adult_vs_Control.Adult	ENSMUSG00000027351	Spred1	0.000107394	0.00106063	0.33973	6.0423	0.00099833	0.0118028
BMDC.Adult_vs_Control.Adult	ENSMUSG00000004040	Stat3	8.25767e-07	2.0267e-05	0.339311	8.52778	0.00137182	0.015381
BMDC.Adult_vs_Control.Adult	ENSMUSG00000035401	Emsy	0.00115319	0.00740634	0.339265	5.52119	0.00207543	0.021395
BMDC.Adult_vs_Control.Adult	ENSMUSG00000034610	Zcchc11	6.6133e-08	2.53959e-06	0.338535	5.29677	0.00208897	0.0214662
BMDC.Adult_vs_Control.Adult	ENSMUSG00000020936	Nmt1	0.000502351	0.00372854	0.337512	6.88062	0.000798336	0.00979221
BMDC.Adult_vs_Control.Adult	ENSMUSG00000031024	St5	0.00232716	0.0131174	0.336951	7.38376	0.00422897	0.0383618
BMDC.Adult_vs_Control.Adult	ENSMUSG00000066571	4931406P16Rik	0.00151993	0.00928044	0.336788	6.40294	0.00396623	0.0364003
BMDC.Adult_vs_Control.Adult	ENSMUSG00000025234	Arih1	0.000140204	0.00131953	0.336704	6.81852	0.000696019	0.00876808
BMDC.Adult_vs_Control.Adult	ENSMUSG00000028821	Syf2	4.17185e-05	0.000490524	0.333597	5.41723	0.000898851	0.0108602
BMDC.Adult_vs_Control.Adult	ENSMUSG00000030036	Mogs	1.72985e-06	3.65545e-05	0.332619	5.52177	0.00397405	0.0364592
BMDC.Adult_vs_Control.Adult	ENSMUSG00000020716	Nf1	0.00177391	0.0105536	0.331432	6.17804	0.00206541	0.0213272
BMDC.Adult_vs_Control.Adult	ENSMUSG00000037896	Rcor1	8.08867e-05	0.000840883	0.331136	5.85345	0.00299353	0.0290299
BMDC.Adult_vs_Control.Adult	ENSMUSG00000025178	Pi4k2a	7.70299e-05	0.000807628	0.330773	5.64305	0.00222884	0.0227228
BMDC.Adult_vs_Control.Adult	ENSMUSG00000040297	Suco	0.00386457	0.0198561	0.330515	5.33743	0.000927362	0.0111318
BMDC.Adult_vs_Control.Adult	ENSMUSG00000024875	Yif1a	0.0104173	0.0435007	0.330239	5.52172	0.0048035	0.0425891
BMDC.Adult_vs_Control.Adult	ENSMUSG00000051934	Spats2	0.0158771	0.0608252	0.329827	5.44244	0.00113663	0.0130964
BMDC.Adult_vs_Control.Adult	ENSMUSG00000037062	Sh3glb1	0.000136187	0.00129113	0.329823	7.56358	0.0010803	0.0125618
BMDC.Adult_vs_Control.Adult	ENSMUSG00000034075	Zdhhc5	3.2165e-08	1.36255e-06	0.329477	7.00513	0.00122437	0.0139579
BMDC.Adult_vs_Control.Adult	ENSMUSG00000029478	Ncor2	0.00266865	0.0146836	0.329031	7.95122	0.00288627	0.028127
BMDC.Adult_vs_Control.Adult	ENSMUSG00000017428	Psmd11	0.00137447	0.00857603	0.326388	6.45812	0.002065	0.0213272
BMDC.Adult_vs_Control.Adult	ENSMUSG00000029135	Fosl2	2.51372e-06	4.92902e-05	0.324126	8.78713	0.00559265	0.0483561
BMDC.Adult_vs_Control.Adult	ENSMUSG00000027944	Hax1	3.37492e-05	0.000413625	0.323479	5.09633	0.00276953	0.0272254
BMDC.Adult_vs_Control.Adult	ENSMUSG00000026836	Acvr1	0.000196838	0.0017368	0.32294	5.58188	0.00193631	0.0202599
BMDC.Adult_vs_Control.Adult	ENSMUSG00000074656	Eif2s2	0.000183987	0.00164336	0.322827	6.60503	0.0044013	0.0396193
BMDC.Adult_vs_Control.Adult	ENSMUSG00000048232	Fbxo10	0.000180309	0.00161914	0.321833	4.90519	0.00340299	0.0322622
BMDC.Adult_vs_Control.Adult	ENSMUSG00000024941	Scyl1	2.56804e-06	5.02031e-05	0.321373	6.88082	0.00163354	0.0176494
BMDC.Adult_vs_Control.Adult	ENSMUSG00000025332	Kdm5c	0.0771952	0.200973	0.321178	6.86362	0.00498945	0.0439838
BMDC.Adult_vs_Control.Adult	ENSMUSG00000017057	Il13ra1	0.000181311	0.00162588	0.320895	7.17006	0.00189448	0.0199029
BMDC.Adult_vs_Control.Adult	ENSMUSG00000063362	Alg11	6.8169e-05	0.000735971	0.320588	5.05808	0.00352166	0.0330959
BMDC.Adult_vs_Control.Adult	ENSMUSG00000026313	Hdac4	3.65778e-05	0.000442771	0.320398	4.72707	0.00397765	0.0364792
BMDC.Adult_vs_Control.Adult	ENSMUSG00000027433	Xrn2	0.00223873	0.0127552	0.31908	6.06648	0.00178319	0.0189415
BMDC.Adult_vs_Control.Adult	ENSMUSG00000024091	Vapa	0.000748493	0.00517082	0.318714	6.66814	0.00145927	0.0161791
BMDC.Adult_vs_Control.Adult	ENSMUSG00000054008	Ndst1	0.0062812	0.0293123	0.317494	7.13227	0.00314172	0.0301503
BMDC.Adult_vs_Control.Adult	ENSMUSG00000014349	Ube2z	0.000264485	0.00220852	0.316025	6.99071	0.00272026	0.0268228
BMDC.Adult_vs_Control.Adult	ENSMUSG00000026219	Trip12	1.35136e-07	4.56799e-06	0.315926	8.166	0.00225983	0.0230114
BMDC.Adult_vs_Control.Adult	ENSMUSG00000061755	Bod1l	0.0418485	0.128481	0.314251	6.57218	0.0037738	0.0349299
BMDC.Adult_vs_Control.Adult	ENSMUSG00000022365	Derl1	0.00531488	0.0256025	0.314149	6.86343	0.00317306	0.0304267
BMDC.Adult_vs_Control.Adult	ENSMUSG00000020170	Frs2	0.00162222	0.00979777	0.313869	6.27627	0.00499332	0.0439838
BMDC.Adult_vs_Control.Adult	ENSMUSG00000021400	Wrnip1	0.00145935	0.00898841	0.31307	5.05573	0.00455208	0.0408203
BMDC.Adult_vs_Control.Adult	ENSMUSG00000033991	Ttc37	0.0016836	0.0101024	0.31287	5.1432	0.00562109	0.0485857
BMDC.Adult_vs_Control.Adult	ENSMUSG00000030536	Iqgap1	1.44289e-05	0.000207975	0.312708	8.44561	0.00416117	0.037857
BMDC.Adult_vs_Control.Adult	ENSMUSG00000021945	Zmym2	0.000108911	0.00107308	0.311944	5.70973	0.00150488	0.0165922
BMDC.Adult_vs_Control.Adult	ENSMUSG00000011877	Git1	1.95067e-05	0.000265192	0.311833	6.90039	0.00242769	0.0244034
BMDC.Adult_vs_Control.Adult	ENSMUSG00000029004	Kmt2e	5.34069e-05	0.000602202	0.311521	7.27405	0.00292114	0.0284346
BMDC.Adult_vs_Control.Adult	ENSMUSG00000019173	Rab5c	1.06884e-05	0.000162394	0.310906	7.49389	0.00272944	0.0268927
BMDC.Adult_vs_Control.Adult	ENSMUSG00000023977	Ubr2	2.7392e-05	0.000348767	0.309999	7.01949	0.00260402	0.025884
BMDC.Adult_vs_Control.Adult	ENSMUSG00000039081	Zfp503	9.60538e-05	0.000968936	0.309692	5.85159	0.0047142	0.0420842
BMDC.Adult_vs_Control.Adult	ENSMUSG00000028419	Chmp5	0.000170886	0.00155835	0.306873	6.11761	0.00173023	0.0184549
BMDC.Adult_vs_Control.Adult	ENSMUSG00000033436	Armcx2	0.00535063	0.0257173	0.30626	5.89995	0.00287585	0.0280677
BMDC.Adult_vs_Control.Adult	ENSMUSG00000026553	Copa	0.000721505	0.00501522	0.301801	8.8182	0.00510221	0.0447899
BMDC.Adult_vs_Control.Adult	ENSMUSG00000027287	Snap23	0.00193054	0.0113084	0.301657	5.68825	0.00427888	0.0387332
BMDC.Adult_vs_Control.Adult	ENSMUSG00000021978	Extl3	0.00224471	0.0127809	0.300397	7.67963	0.00398204	0.0365065
BMDC.Adult_vs_Control.Adult	ENSMUSG00000040651	Fam208a	0.00629775	0.0293683	0.300147	5.02779	0.00516552	0.0452688
BMDC.Adult_vs_Control.Adult	ENSMUSG00000055447	Cd47	0.000117667	0.00113937	0.299214	8.31614	0.0031003	0.0298414
BMDC.Adult_vs_Control.Adult	ENSMUSG00000044496	2510039O18Rik	7.80637e-05	0.000815473	0.298089	6.44226	0.00412525	0.037651
BMDC.Adult_vs_Control.Adult	ENSMUSG00000035569	Ankrd11	0.000419193	0.00320091	0.297919	7.94585	0.0054746	0.0475262
BMDC.Adult_vs_Control.Adult	ENSMUSG00000041297	Cdk13	0.000581055	0.00420036	0.297435	6.15448	0.00545976	0.0474452
BMDC.Adult_vs_Control.Adult	ENSMUSG00000019188	H13	3.78762e-06	6.87894e-05	0.297375	7.65211	0.00373171	0.0345919
BMDC.Adult_vs_Control.Adult	ENSMUSG00000042197	Zfp451	0.000761687	0.00525495	0.295485	5.29934	0.00389268	0.0357888
BMDC.Adult_vs_Control.Adult	ENSMUSG00000027194	Ttc17	0.000600214	0.00429455	0.29343	5.51274	0.00568887	0.0490567
BMDC.Adult_vs_Control.Adult	ENSMUSG00000041258	Zfp236	5.77698e-06	9.69483e-05	0.291163	5.6354	0.00421619	0.0382865
BMDC.Adult_vs_Control.Adult	ENSMUSG00000034297	Med13	0.000405857	0.00312172	0.286218	6.71908	0.00427248	0.0386888
BMDC.Adult_vs_Control.Adult	ENSMUSG00000058587	Tmod3	0.00238277	0.0133725	0.28455	6.68297	0.00314924	0.0302112
BMDC.Adult_vs_Control.Adult	ENSMUSG00000055839	Elob	0.000837962	0.00569153	0.284362	6.63292	0.00481481	0.0426436
BMDC.Adult_vs_Control.Adult	ENSMUSG00000020271	Fbxw11	0.00156986	0.00953368	0.281397	6.24543	0.00544359	0.0473206
BMDC.Adult_vs_Control.Adult	ENSMUSG00000021039	Snw1	1.74815e-07	5.70443e-06	0.274897	6.15042	0.00473347	0.0422271
BMDC.Adult_vs_Control.Adult	ENSMUSG00000020780	Srp68	6.40273e-08	2.46605e-06	0.266082	6.3192	0.00546252	0.0474532
BMDC.Adult_vs_Control.Adult	ENSMUSG00000059323	Tonsl	0.000114981	0.0011205	-0.285802	5.84774	0.00319072	0.0305637
BMDC.Adult_vs_Control.Adult	ENSMUSG00000031807	Pgls	5.50628e-07	1.44033e-05	-0.287791	5.84419	0.00441246	0.0396784
BMDC.Adult_vs_Control.Adult	ENSMUSG00000036748	Cuedc2	0.000106167	0.00105125	-0.29059	5.56435	0.00360698	0.033775
BMDC.Adult_vs_Control.Adult	ENSMUSG00000040322	Slc25a24	0.000301122	0.00245418	-0.2914	5.85189	0.00547303	0.0475262
BMDC.Adult_vs_Control.Adult	ENSMUSG00000038717	Atp5l	0.00125263	0.00794236	-0.296795	6.21898	0.00506325	0.0445084
BMDC.Adult_vs_Control.Adult	ENSMUSG00000004264	Phb2	0.00381344	0.0196676	-0.297977	6.44294	0.00375229	0.0347702
BMDC.Adult_vs_Control.Adult	ENSMUSG00000015994	Fnta	2.92477e-06	5.5702e-05	-0.298494	5.40001	0.00477945	0.0424906
BMDC.Adult_vs_Control.Adult	ENSMUSG00000075415	Fnbp1	0.00715189	0.0324839	-0.299269	6.50953	0.00422741	0.0383618
BMDC.Adult_vs_Control.Adult	ENSMUSG00000012117	Dhdds	0.000149344	0.00138887	-0.300546	5.3627	0.00292393	0.0284403
BMDC.Adult_vs_Control.Adult	ENSMUSG00000025794	Rpl14	0.000186762	0.00166322	-0.303661	8.13597	0.003671	0.0342256
BMDC.Adult_vs_Control.Adult	ENSMUSG00000025195	Dnmbp	0.00277475	0.0151576	-0.303994	5.30518	0.00365183	0.0341084
BMDC.Adult_vs_Control.Adult	ENSMUSG00000051154	Commd3	3.03355e-08	1.31322e-06	-0.305995	5.91331	0.00207963	0.0214298
BMDC.Adult_vs_Control.Adult	ENSMUSG00000067194	Eif1ax	7.0073e-05	0.00075175	-0.307301	5.7398	0.00230559	0.0234128
BMDC.Adult_vs_Control.Adult	ENSMUSG00000015092	Edf1	0.000176964	0.00159911	-0.308994	6.54668	0.00531301	0.0463101
BMDC.Adult_vs_Control.Adult	ENSMUSG00000036620	Mgat4b	0.00498681	0.0243306	-0.310035	7.41027	0.0033655	0.0319803
BMDC.Adult_vs_Control.Adult	ENSMUSG00000019873	Reep3	0.00328984	0.0174104	-0.311618	6.55953	0.00158249	0.017219
BMDC.Adult_vs_Control.Adult	ENSMUSG00000035247	Hectd1	0.000415936	0.0031822	-0.311866	7.99406	0.001708	0.0183084
BMDC.Adult_vs_Control.Adult	ENSMUSG00000020190	Mknk2	3.23692e-07	9.44187e-06	-0.312555	6.75148	0.00379929	0.035105
BMDC.Adult_vs_Control.Adult	ENSMUSG00000053436	Mapk14	0.0122106	0.0492693	-0.315347	6.49119	0.00213476	0.0218844
BMDC.Adult_vs_Control.Adult	ENSMUSG00000106847	Peg13	0.0117521	0.0479433	-0.315468	5.53904	0.0028495	0.0278632
BMDC.Adult_vs_Control.Adult	ENSMUSG00000028248	Pnisr	3.16699e-08	1.3484e-06	-0.316058	5.85684	0.00128678	0.0145986
BMDC.Adult_vs_Control.Adult	ENSMUSG00000056234	Ncoa4	1.83716e-05	0.00025309	-0.316549	5.35284	0.00447836	0.040201
BMDC.Adult_vs_Control.Adult	ENSMUSG00000027763	Mbnl1	0.00579191	0.0274805	-0.317782	7.42801	0.00439522	0.0396054
BMDC.Adult_vs_Control.Adult	ENSMUSG00000026048	Ercc5	0.00112183	0.00724631	-0.319474	5.0484	0.00570195	0.0491204
BMDC.Adult_vs_Control.Adult	ENSMUSG00000032253	Phip	2.40695e-05	0.000314168	-0.320674	5.61237	0.00208592	0.0214617
BMDC.Adult_vs_Control.Adult	ENSMUSG00000045962	Wnk1	0.000132661	0.00126512	-0.320879	9.23728	0.00542207	0.0471494
BMDC.Adult_vs_Control.Adult	ENSMUSG00000028552	Eps15	6.89771e-05	0.000743049	-0.320979	6.22861	0.00169299	0.0181777
BMDC.Adult_vs_Control.Adult	ENSMUSG00000028433	Ubap2	0.000374388	0.00293203	-0.32229	7.27169	0.00221472	0.0225966
BMDC.Adult_vs_Control.Adult	ENSMUSG00000047547	Cltb	0.00857869	0.0374581	-0.323976	6.55682	0.00530606	0.0462651
BMDC.Adult_vs_Control.Adult	ENSMUSG00000059447	Hadhb	0.000788087	0.00540677	-0.324037	5.50496	0.00179716	0.0190664
BMDC.Adult_vs_Control.Adult	ENSMUSG00000018417	Myo1b	1.8893e-09	1.37065e-07	-0.324184	6.59408	0.00244253	0.0245431
BMDC.Adult_vs_Control.Adult	ENSMUSG00000064210	Ano6	2.19477e-08	1.02571e-06	-0.325255	7.88843	0.00197227	0.0205199
BMDC.Adult_vs_Control.Adult	ENSMUSG00000096842	Gm10736	3.49599e-05	0.000425779	-0.325508	5.44976	0.00149774	0.016529
BMDC.Adult_vs_Control.Adult	ENSMUSG00000061313	Ddhd2	0.00130628	0.00823337	-0.326385	5.01956	0.00306371	0.0295663
BMDC.Adult_vs_Control.Adult	ENSMUSG00000003573	Homer3	0.00040069	0.00309118	-0.327707	5.81511	0.00144878	0.0160765
BMDC.Adult_vs_Control.Adult	ENSMUSG00000037916	Ndufv1	6.49554e-06	0.000106652	-0.329146	5.54824	0.00263846	0.0261358
BMDC.Adult_vs_Control.Adult	ENSMUSG00000003970	Rpl8	8.73741e-06	0.000136606	-0.329477	9.03922	0.00164259	0.0177249
BMDC.Adult_vs_Control.Adult	ENSMUSG00000006333	Rps9	0.000320901	0.00258238	-0.329602	9.17837	0.00320876	0.0307252
BMDC.Adult_vs_Control.Adult	ENSMUSG00000022964	Tmem50b	0.000522342	0.0038427	-0.3318	5.10338	0.00563014	0.0486153
BMDC.Adult_vs_Control.Adult	ENSMUSG00000020321	Mdh1	0.00376497	0.0194448	-0.332271	6.09054	0.00286491	0.0279821
BMDC.Adult_vs_Control.Adult	ENSMUSG00000060803	Gstp1	0.000462705	0.00347823	-0.332368	5.72983	0.00309187	0.0297713
BMDC.Adult_vs_Control.Adult	ENSMUSG00000073616	Cops9	0.00455885	0.022575	-0.332798	4.61276	0.00479278	0.0425798
BMDC.Adult_vs_Control.Adult	ENSMUSG00000015656	Hspa8	4.48073e-05	0.000521621	-0.333184	10.027	0.00262367	0.0260392
BMDC.Adult_vs_Control.Adult	ENSMUSG00000039263	Npepl1	0.00287738	0.015593	-0.333187	5.60735	0.00562845	0.0486153
BMDC.Adult_vs_Control.Adult	ENSMUSG00000028081	Rps3a1	0.00705662	0.0321246	-0.333789	8.93018	0.0051068	0.044815
BMDC.Adult_vs_Control.Adult	ENSMUSG00000061981	Flot2	0.000218259	0.00189603	-0.335023	7.14462	0.00153763	0.0168956
BMDC.Adult_vs_Control.Adult	ENSMUSG00000052557	Gan	0.00220078	0.0125833	-0.339811	5.75876	0.00505232	0.0444425
BMDC.Adult_vs_Control.Adult	ENSMUSG00000029192	Tbc1d14	0.00051461	0.00379663	-0.340455	5.49809	0.00130035	0.0147074
BMDC.Adult_vs_Control.Adult	ENSMUSG00000028029	Aimp1	0.00543708	0.0260602	-0.341906	5.13962	0.00265905	0.0262995
BMDC.Adult_vs_Control.Adult	ENSMUSG00000026260	Ndufa10	0.00181912	0.0107631	-0.342574	5.69894	0.000701907	0.0088316
BMDC.Adult_vs_Control.Adult	ENSMUSG00000024277	Mapre2	0.00284312	0.0154397	-0.342949	5.90867	0.000509199	0.00673822
BMDC.Adult_vs_Control.Adult	ENSMUSG00000033047	Eif3l	0.000103296	0.00102901	-0.346692	6.92893	0.000910384	0.0109687
BMDC.Adult_vs_Control.Adult	ENSMUSG00000027778	Ift80	0.000146471	0.00136756	-0.346996	4.67823	0.00294577	0.0286204
BMDC.Adult_vs_Control.Adult	ENSMUSG00000003299	Mrpl4	0.000703626	0.0049134	-0.347296	5.21192	0.00108653	0.0126147
BMDC.Adult_vs_Control.Adult	ENSMUSG00000021782	Dlg5	5.39119e-06	9.17703e-05	-0.347514	7.04049	0.00167573	0.0180448
BMDC.Adult_vs_Control.Adult	ENSMUSG00000028639	Ybx1	0.000431915	0.00328306	-0.349026	8.78043	0.00301207	0.029166
BMDC.Adult_vs_Control.Adult	ENSMUSG00000028967	Errfi1	0.000103594	0.00103131	-0.351722	9.1892	0.00508937	0.0446924
BMDC.Adult_vs_Control.Adult	ENSMUSG00000034343	Ube2f	1.9492e-07	6.23453e-06	-0.352272	5.50772	0.000676109	0.00856118
BMDC.Adult_vs_Control.Adult	ENSMUSG00000047721	Bola2	0.000659049	0.0046575	-0.352287	4.34105	0.00582202	0.0499384
BMDC.Adult_vs_Control.Adult	ENSMUSG00000026944	Abca2	0.00376098	0.0194281	-0.352836	6.03441	0.00277226	0.027242
BMDC.Adult_vs_Control.Adult	ENSMUSG00000037643	Prkci	0.00131367	0.0082645	-0.353061	5.75373	0.000730699	0.0091325
BMDC.Adult_vs_Control.Adult	ENSMUSG00000062683	Atp5g2	0.000784086	0.00538639	-0.354103	5.739	0.00140303	0.0156495
BMDC.Adult_vs_Control.Adult	ENSMUSG00000027663	Zmat3	1.90638e-05	0.000260404	-0.354795	6.71994	0.000869588	0.010551
BMDC.Adult_vs_Control.Adult	ENSMUSG00000027810	Eif2a	1.58243e-05	0.000224581	-0.354812	5.67345	0.000417758	0.00568538
BMDC.Adult_vs_Control.Adult	ENSMUSG00000062997	Rpl35	8.24828e-06	0.000130299	-0.354907	8.09644	0.00137137	0.015381
BMDC.Adult_vs_Control.Adult	ENSMUSG00000005615	Pcyt1a	0.00237697	0.0133514	-0.354916	6.35415	0.00208765	0.0214617
BMDC.Adult_vs_Control.Adult	ENSMUSG00000020455	Trim11	6.45079e-07	1.64737e-05	-0.355503	5.2981	0.00197716	0.0205541
BMDC.Adult_vs_Control.Adult	ENSMUSG00000029253	Cenpc1	0.000251477	0.00211975	-0.355564	4.6826	0.00348428	0.0328163
BMDC.Adult_vs_Control.Adult	ENSMUSG00000030852	Tacc2	2.74749e-05	0.000349439	-0.355884	5.20848	0.00300145	0.0290849
BMDC.Adult_vs_Control.Adult	ENSMUSG00000025158	Rfng	0.000290036	0.00237943	-0.356188	4.91531	0.00194821	0.0203186
BMDC.Adult_vs_Control.Adult	ENSMUSG00000032305	Fam219b	0.000169706	0.00154968	-0.356971	4.33618	0.00345668	0.0326657
BMDC.Adult_vs_Control.Adult	ENSMUSG00000028405	Aco1	0.000700417	0.00489761	-0.357364	5.55672	0.00365902	0.0341632
BMDC.Adult_vs_Control.Adult	ENSMUSG00000096188	Cmtm4	1.88865e-07	6.0785e-06	-0.357523	6.21566	0.00149856	0.0165296
BMDC.Adult_vs_Control.Adult	ENSMUSG00000041720	Pi4ka	0.00476537	0.0234147	-0.358362	7.09071	0.000298633	0.00426312
BMDC.Adult_vs_Control.Adult	ENSMUSG00000026103	Gls	6.47007e-06	0.000106369	-0.358717	6.30162	0.000382173	0.00527611
BMDC.Adult_vs_Control.Adult	ENSMUSG00000033020	Polr2f	0.000101295	0.00101389	-0.359308	4.70635	0.00208771	0.0214617
BMDC.Adult_vs_Control.Adult	ENSMUSG00000003623	Crot	1.35398e-06	3.00878e-05	-0.360409	5.25815	0.00115613	0.0132737
BMDC.Adult_vs_Control.Adult	ENSMUSG00000016503	Gtf3a	0.00102917	0.00673878	-0.36079	4.86365	0.00344899	0.0326385
BMDC.Adult_vs_Control.Adult	ENSMUSG00000027010	Slc25a12	1.59289e-07	5.27776e-06	-0.361136	5.09564	0.00113979	0.0131211
BMDC.Adult_vs_Control.Adult	ENSMUSG00000029810	Tmem176b	0.000157593	0.00145459	-0.36117	9.98692	0.00134174	0.0151225
BMDC.Adult_vs_Control.Adult	ENSMUSG00000038459	Abhd17c	0.000109327	0.0010762	-0.362141	5.45782	0.00524687	0.0458108
BMDC.Adult_vs_Control.Adult	ENSMUSG00000024026	Glo1	0.000665197	0.00469709	-0.362162	5.18343	0.00133499	0.0150662
BMDC.Adult_vs_Control.Adult	ENSMUSG00000023495	Pcbp4	1.85917e-06	3.86552e-05	-0.362439	6.22886	0.000951218	0.0113549
BMDC.Adult_vs_Control.Adult	ENSMUSG00000020380	Rad50	0.000716689	0.00498879	-0.362717	5.0379	0.00100941	0.0119066
BMDC.Adult_vs_Control.Adult	ENSMUSG00000036197	Gxylt1	0.00173735	0.0103767	-0.363037	5.74386	0.00201224	0.0208937
BMDC.Adult_vs_Control.Adult	ENSMUSG00000062933	Gm10123	4.15824e-06	7.43707e-05	-0.363875	4.47729	0.00455993	0.0408622
BMDC.Adult_vs_Control.Adult	ENSMUSG00000013846	St3gal1	0.00024124	0.00205491	-0.364839	7.0903	0.00104258	0.012192
BMDC.Adult_vs_Control.Adult	ENSMUSG00000020255	D10Wsu102e	6.1796e-09	3.68835e-07	-0.365016	4.80046	0.000959646	0.0114262
BMDC.Adult_vs_Control.Adult	ENSMUSG00000007029	Vars	0.0010813	0.0070196	-0.366263	6.78264	0.00556022	0.048124
BMDC.Adult_vs_Control.Adult	ENSMUSG00000023367	Tmem176a	0.000502719	0.00373019	-0.366563	9.6934	0.00349349	0.0328909
BMDC.Adult_vs_Control.Adult	ENSMUSG00000031754	Nudt21	6.59842e-05	0.000717717	-0.367028	5.04061	0.000603493	0.00777114
BMDC.Adult_vs_Control.Adult	ENSMUSG00000024370	Cdc23	8.35469e-05	0.000864712	-0.367165	5.5679	0.00231973	0.0235287
BMDC.Adult_vs_Control.Adult	ENSMUSG00000030595	Nfkbib	2.71437e-05	0.000346249	-0.367198	4.82757	0.000954569	0.0113843
BMDC.Adult_vs_Control.Adult	ENSMUSG00000031708	Tecr	9.37345e-05	0.000949246	-0.367715	6.74927	0.00138022	0.0154551
BMDC.Adult_vs_Control.Adult	ENSMUSG00000045664	Cdc42ep2	9.77564e-05	0.000984957	-0.367759	5.42141	0.00437763	0.0394888
BMDC.Adult_vs_Control.Adult	ENSMUSG00000032382	Snx1	2.64811e-07	7.93942e-06	-0.367825	6.61136	0.000444536	0.00600553
BMDC.Adult_vs_Control.Adult	ENSMUSG00000032299	Commd4	0.00145452	0.00896722	-0.367903	4.84479	0.000648854	0.0082484
BMDC.Adult_vs_Control.Adult	ENSMUSG00000024130	Abca3	9.40474e-08	3.41851e-06	-0.369235	6.07474	0.00283742	0.0277556
BMDC.Adult_vs_Control.Adult	ENSMUSG00000037805	Rpl10a	4.13088e-06	7.39334e-05	-0.369419	8.47868	0.00371172	0.0344933
BMDC.Adult_vs_Control.Adult	ENSMUSG00000040048	Ndufb10	0.000284789	0.00234697	-0.370737	5.51402	0.000298735	0.00426312
BMDC.Adult_vs_Control.Adult	ENSMUSG00000049232	Tigd2	3.45674e-06	6.3857e-05	-0.371038	5.26197	0.00256348	0.0255497
BMDC.Adult_vs_Control.Adult	ENSMUSG00000026860	Sh3glb2	3.66478e-05	0.000443411	-0.371565	5.33905	0.000293846	0.00420031
BMDC.Adult_vs_Control.Adult	ENSMUSG00000021193	Pitrm1	5.23356e-05	0.00059219	-0.371754	5.85774	0.000825998	0.0101075
BMDC.Adult_vs_Control.Adult	ENSMUSG00000024423	Impact	0.000682477	0.00478726	-0.372118	6.14702	0.00574035	0.0493853
BMDC.Adult_vs_Control.Adult	ENSMUSG00000037523	Mavs	0.000423036	0.00322506	-0.373635	5.33443	0.00124135	0.0141328
BMDC.Adult_vs_Control.Adult	ENSMUSG00000050064	Zfp697	3.35984e-06	6.24239e-05	-0.374146	4.31742	0.00465907	0.0416496
BMDC.Adult_vs_Control.Adult	ENSMUSG00000049076	Acap2	0.000717309	0.00499008	-0.375668	6.70035	0.00022755	0.00335088
BMDC.Adult_vs_Control.Adult	ENSMUSG00000024570	Rbfa	0.00411902	0.0208362	-0.376044	4.68348	0.00204801	0.0211885
BMDC.Adult_vs_Control.Adult	ENSMUSG00000022463	Srebf2	2.6467e-06	5.12368e-05	-0.377222	7.27603	0.00041235	0.00562659
BMDC.Adult_vs_Control.Adult	ENSMUSG00000021957	Tkt	0.00806786	0.0357336	-0.377444	7.75387	0.00115865	0.0132967
BMDC.Adult_vs_Control.Adult	ENSMUSG00000035847	Ids	0.00252133	0.0139921	-0.377518	5.81765	0.00231825	0.0235229
BMDC.Adult_vs_Control.Adult	ENSMUSG00000029703	Lrwd1	0.00033045	0.00264567	-0.379206	4.59307	0.0016826	0.0180817
BMDC.Adult_vs_Control.Adult	ENSMUSG00000034868	Myl12b	0.000458286	0.00345103	-0.379572	7.38031	0.000405537	0.00555415
BMDC.Adult_vs_Control.Adult	ENSMUSG00000062866	Phactr2	1.9002e-06	3.92704e-05	-0.380271	5.59389	0.00105462	0.012305
BMDC.Adult_vs_Control.Adult	ENSMUSG00000042524	Sun2	1.13354e-08	6.20661e-07	-0.380917	7.01885	0.000177437	0.00272632
BMDC.Adult_vs_Control.Adult	ENSMUSG00000022475	Hdac7	2.47496e-07	7.5339e-06	-0.381167	7.86159	0.000716218	0.00898541
BMDC.Adult_vs_Control.Adult	ENSMUSG00000013663	Pten	0.000589536	0.00424518	-0.381218	7.54948	0.00025949	0.00376123
BMDC.Adult_vs_Control.Adult	ENSMUSG00000002010	Idh3g	3.13546e-09	2.08848e-07	-0.381218	6.04647	0.000233375	0.00342301
BMDC.Adult_vs_Control.Adult	ENSMUSG00000001227	Sema6b	1.52649e-05	0.000217839	-0.381248	5.6406	0.00499333	0.0439838
BMDC.Adult_vs_Control.Adult	ENSMUSG00000021710	Nln	0.000574803	0.00416123	-0.382321	4.52355	0.00194513	0.0203152
BMDC.Adult_vs_Control.Adult	ENSMUSG00000028937	Acot7	0.00269232	0.0147917	-0.382668	5.31656	0.0016104	0.0174462
BMDC.Adult_vs_Control.Adult	ENSMUSG00000018921	Pelp1	1.15413e-05	0.000173617	-0.382921	5.444	0.000719965	0.00902803
BMDC.Adult_vs_Control.Adult	ENSMUSG00000055799	Tcf7l1	0.00051739	0.00381308	-0.383881	6.30446	0.00302725	0.0292691
BMDC.Adult_vs_Control.Adult	ENSMUSG00000017670	Elmo2	4.36447e-05	0.000509694	-0.384814	6.79468	0.00532681	0.0463791
BMDC.Adult_vs_Control.Adult	ENSMUSG00000020171	Yeats4	6.25646e-05	0.00068659	-0.384841	4.18502	0.00495503	0.0437206
BMDC.Adult_vs_Control.Adult	ENSMUSG00000038759	Nup205	3.78112e-05	0.000454601	-0.385525	5.73887	0.00156386	0.0170967
BMDC.Adult_vs_Control.Adult	ENSMUSG00000056204	Pgpep1	0.00986354	0.041748	-0.385688	5.40291	0.000731807	0.00914105
BMDC.Adult_vs_Control.Adult	ENSMUSG00000039509	Nup133	3.16305e-05	0.000392067	-0.386342	4.81734	0.00203895	0.0211116
BMDC.Adult_vs_Control.Adult	ENSMUSG00000033902	Mapkbp1	7.7588e-05	0.000811487	-0.388543	5.21152	0.000259318	0.00376083
BMDC.Adult_vs_Control.Adult	ENSMUSG00000034430	Zxdc	4.81703e-06	8.37761e-05	-0.388646	4.60844	0.0047316	0.042225
BMDC.Adult_vs_Control.Adult	ENSMUSG00000032288	Imp3	0.00824114	0.0363578	-0.388654	5.07629	0.000608505	0.00782492
BMDC.Adult_vs_Control.Adult	ENSMUSG00000057649	Brd9	0.00186214	0.0109699	-0.390339	4.89401	0.000319542	0.0045127
BMDC.Adult_vs_Control.Adult	ENSMUSG00000020156	Mum1	3.47795e-08	1.45209e-06	-0.390833	4.76297	0.000467002	0.00627297
BMDC.Adult_vs_Control.Adult	ENSMUSG00000021068	Nin	4.73903e-05	0.000546522	-0.391298	5.21492	0.00553231	0.0479146
BMDC.Adult_vs_Control.Adult	ENSMUSG00000054312	Mrps21	0.000956395	0.00634805	-0.391863	4.71154	0.000834779	0.0101957
BMDC.Adult_vs_Control.Adult	ENSMUSG00000006589	Aprt	0.000892479	0.00600344	-0.392739	5.77584	0.000675091	0.00855526
BMDC.Adult_vs_Control.Adult	ENSMUSG00000015766	Eps8	1.86444e-05	0.000255621	-0.393538	6.66876	0.00251574	0.0251808
BMDC.Adult_vs_Control.Adult	ENSMUSG00000030609	Aen	0.00153196	0.00934112	-0.394232	5.64247	0.00568393	0.0490306
BMDC.Adult_vs_Control.Adult	ENSMUSG00000049090	Zadh2	0.00690421	0.0315865	-0.394344	5.95314	0.00210394	0.0215942
BMDC.Adult_vs_Control.Adult	ENSMUSG00000042099	Kank3	0.0238176	0.0831252	-0.394361	5.00145	0.00507773	0.0446053
BMDC.Adult_vs_Control.Adult	ENSMUSG00000026192	Atic	0.000533783	0.00390574	-0.396303	5.73841	0.000618096	0.00791188
BMDC.Adult_vs_Control.Adult	ENSMUSG00000020235	Fzr1	3.07507e-05	0.000383924	-0.396476	5.40393	0.00246015	0.0246722
BMDC.Adult_vs_Control.Adult	ENSMUSG00000044533	Rps2	0.000326218	0.00261825	-0.396783	9.71899	0.000424727	0.00576504
BMDC.Adult_vs_Control.Adult	ENSMUSG00000053329	D10Jhu81e	1.89337e-09	1.37065e-07	-0.396996	5.01557	0.00254358	0.02542
BMDC.Adult_vs_Control.Adult	ENSMUSG00000028484	Psip1	1.31796e-05	0.000193091	-0.397142	5.45743	0.00016287	0.00254641
BMDC.Adult_vs_Control.Adult	ENSMUSG00000021252	0610007P14Rik	3.56989e-07	1.02058e-05	-0.398088	4.33557	0.00468629	0.0418495
BMDC.Adult_vs_Control.Adult	ENSMUSG00000004270	Lpcat3	0.000187305	0.00166691	-0.399002	6.44567	0.000620849	0.00794319
BMDC.Adult_vs_Control.Adult	ENSMUSG00000017778	Cox7c	0.000523271	0.00384734	-0.399606	5.34562	0.000579354	0.00752403
BMDC.Adult_vs_Control.Adult	ENSMUSG00000030538	Cib1	6.08854e-06	0.000100932	-0.401229	4.55029	0.00131474	0.0148571
BMDC.Adult_vs_Control.Adult	ENSMUSG00000017144	Rnd3	0.000992869	0.00654752	-0.401388	6.27703	0.00156797	0.0171343
BMDC.Adult_vs_Control.Adult	ENSMUSG00000018932	Map2k3	1.84951e-05	0.000253979	-0.401524	5.61811	0.000167561	0.00260087
BMDC.Adult_vs_Control.Adult	ENSMUSG00000022723	Crybg3	0.00194646	0.0113754	-0.402077	4.91127	0.00479493	0.0425842
BMDC.Adult_vs_Control.Adult	ENSMUSG00000025355	Mmp19	0.000482068	0.0035997	-0.402096	6.97646	0.00255272	0.0254656
BMDC.Adult_vs_Control.Adult	ENSMUSG00000003746	Man1a	0.00011081	0.00108765	-0.403647	6.87299	0.0052638	0.0459276
BMDC.Adult_vs_Control.Adult	ENSMUSG00000027865	Gdap2	4.6482e-07	1.25657e-05	-0.404983	4.69293	0.000613866	0.00788114
BMDC.Adult_vs_Control.Adult	ENSMUSG00000031299	Pdha1	1.73129e-09	1.27474e-07	-0.405484	7.14246	0.00385382	0.0355454
BMDC.Adult_vs_Control.Adult	ENSMUSG00000024507	Hsd17b4	3.70127e-05	0.00044678	-0.405698	6.11833	0.000445421	0.00601426
BMDC.Adult_vs_Control.Adult	ENSMUSG00000027860	Vangl1	2.85705e-05	0.000361241	-0.406982	5.07568	0.000234373	0.00343375
BMDC.Adult_vs_Control.Adult	ENSMUSG00000021377	Dek	1.82405e-05	0.000251631	-0.407057	5.50328	0.00161069	0.0174462
BMDC.Adult_vs_Control.Adult	ENSMUSG00000027630	Tbl1xr1	5.97522e-05	0.000660212	-0.407846	6.58742	0.000292801	0.00418769
BMDC.Adult_vs_Control.Adult	ENSMUSG00000019370	Calm3	8.9299e-05	0.00091436	-0.409908	8.67668	6.76437e-05	0.00118924
BMDC.Adult_vs_Control.Adult	ENSMUSG00000048756	Foxo3	0.000406577	0.00312633	-0.41079	7.7615	0.000466947	0.00627297
BMDC.Adult_vs_Control.Adult	ENSMUSG00000066551	Hmgb1	4.22699e-05	0.000496318	-0.411977	7.38098	0.000979649	0.0116152
BMDC.Adult_vs_Control.Adult	ENSMUSG00000000823	Zfp512b	3.18047e-05	0.00039366	-0.412057	5.56051	2.96067e-05	0.000571439
BMDC.Adult_vs_Control.Adult	ENSMUSG00000040220	Gas8	0.000455886	0.00343696	-0.412062	4.19828	0.00191747	0.0201198
BMDC.Adult_vs_Control.Adult	ENSMUSG00000046230	Vps13a	5.31907e-06	9.08566e-05	-0.412164	4.2684	0.00102238	0.0120102
BMDC.Adult_vs_Control.Adult	ENSMUSG00000022142	Nup155	0.000371515	0.00291231	-0.413169	4.88789	0.000302335	0.00430499
BMDC.Adult_vs_Control.Adult	ENSMUSG00000049299	Trappc1	0.000135007	0.00128276	-0.414945	4.93396	0.0011102	0.0128491
BMDC.Adult_vs_Control.Adult	ENSMUSG00000020777	Acox1	0.00124469	0.00790165	-0.415193	6.9885	4.66519e-05	0.00084938
BMDC.Adult_vs_Control.Adult	ENSMUSG00000031198	Fundc2	5.90115e-06	9.85839e-05	-0.415394	5.38433	4.29217e-05	0.000790077
BMDC.Adult_vs_Control.Adult	ENSMUSG00000031168	Ebp	0.00976054	0.0414206	-0.416193	4.60843	0.00185434	0.0195599
BMDC.Adult_vs_Control.Adult	ENSMUSG00000036879	Phkb	0.000287053	0.00236111	-0.416423	4.75071	0.000980266	0.0116158
BMDC.Adult_vs_Control.Adult	ENSMUSG00000058756	Thra	0.00385531	0.0198191	-0.416538	7.57206	0.00432682	0.0390987
BMDC.Adult_vs_Control.Adult	ENSMUSG00000035311	Gnptab	4.08699e-05	0.000482522	-0.417087	6.94879	0.00154391	0.0169287
BMDC.Adult_vs_Control.Adult	ENSMUSG00000042312	S100a13	0.000171656	0.00156317	-0.418108	4.97269	0.0001573	0.00247226
BMDC.Adult_vs_Control.Adult	ENSMUSG00000034457	Eda2r	5.54756e-05	0.000620924	-0.418155	5.22005	0.00158039	0.0172045
BMDC.Adult_vs_Control.Adult	ENSMUSG00000031922	Cep57	0.0115507	0.0472784	-0.418596	3.82996	0.00234735	0.0237065
BMDC.Adult_vs_Control.Adult	ENSMUSG00000004364	Cul3	8.21769e-11	8.96109e-09	-0.418611	6.97502	0.000103744	0.00172201
BMDC.Adult_vs_Control.Adult	ENSMUSG00000030347	D6Wsu163e	0.000220604	0.00191254	-0.418705	3.97395	0.0026792	0.0264784
BMDC.Adult_vs_Control.Adult	ENSMUSG00000004043	Stat5a	0.00609876	0.0286419	-0.421118	5.30408	6.52103e-05	0.00115273
BMDC.Adult_vs_Control.Adult	ENSMUSG00000024665	Fads2	1.11317e-05	0.000168139	-0.421364	5.62072	0.00339419	0.0322025
BMDC.Adult_vs_Control.Adult	ENSMUSG00000028398	Tmem261	0.00127437	0.00806601	-0.423303	4.08635	0.00254649	0.0254289
BMDC.Adult_vs_Control.Adult	ENSMUSG00000016664	Pacsin2	1.24392e-05	0.000184546	-0.423727	6.44106	0.000126622	0.00204911
BMDC.Adult_vs_Control.Adult	ENSMUSG00000029763	Exoc4	0.0224792	0.0796697	-0.423983	7.04579	6.55776e-05	0.00115843
BMDC.Adult_vs_Control.Adult	ENSMUSG00000027284	Cdan1	8.29978e-06	0.000130872	-0.424191	4.09546	0.00416012	0.037857
BMDC.Adult_vs_Control.Adult	ENSMUSG00000071866	Ppia	2.65444e-05	0.000340116	-0.424278	8.41157	0.00153167	0.0168373
BMDC.Adult_vs_Control.Adult	ENSMUSG00000058997	Vwa8	0.0107817	0.0447186	-0.424685	5.46633	1.47729e-05	0.000311157
BMDC.Adult_vs_Control.Adult	ENSMUSG00000029463	Fam216a	1.30625e-05	0.000191593	-0.426032	4.68033	0.00128248	0.0145562
BMDC.Adult_vs_Control.Adult	ENSMUSG00000051586	Mical3	0.000972967	0.00643763	-0.426259	5.86253	0.000543495	0.00714813
BMDC.Adult_vs_Control.Adult	ENSMUSG00000064043	Trerf1	0.000321562	0.00258651	-0.426268	5.41449	0.00321919	0.0308022
BMDC.Adult_vs_Control.Adult	ENSMUSG00000025781	Atp5c1	0.000597345	0.00428114	-0.427135	6.49445	3.20226e-05	0.000611671
BMDC.Adult_vs_Control.Adult	ENSMUSG00000024101	Washc1	4.11483e-05	0.000485366	-0.427961	4.89483	0.0010576	0.0123342
BMDC.Adult_vs_Control.Adult	ENSMUSG00000028073	Pear1	0.00022464	0.00194232	-0.427973	7.67534	0.00497594	0.0438902
BMDC.Adult_vs_Control.Adult	ENSMUSG00000038776	Ephx1	1.79536e-06	3.7723e-05	-0.42829	8.21729	0.00513223	0.0450229
BMDC.Adult_vs_Control.Adult	ENSMUSG00000040532	Abhd11	2.60152e-05	0.000334662	-0.428458	4.17101	0.00107974	0.0125618
BMDC.Adult_vs_Control.Adult	ENSMUSG00000028560	Usp1	0.00506914	0.0246531	-0.429125	5.18535	0.00134468	0.0151491
BMDC.Adult_vs_Control.Adult	ENSMUSG00000031939	Taf1d	3.50765e-11	4.46561e-09	-0.429582	4.26188	0.0032224	0.0308215
BMDC.Adult_vs_Control.Adult	ENSMUSG00000031996	Aplp2	0.000103072	0.0010277	-0.429831	9.1164	0.00052257	0.00689046
BMDC.Adult_vs_Control.Adult	ENSMUSG00000026526	Fh1	2.42964e-05	0.000316649	-0.429984	4.69608	0.000210295	0.003147
BMDC.Adult_vs_Control.Adult	ENSMUSG00000005981	Trap1	1.33035e-05	0.000194571	-0.431028	5.7941	1.78776e-05	0.000365818
BMDC.Adult_vs_Control.Adult	ENSMUSG00000001151	Pcnt	0.000178266	0.00160638	-0.431274	5.83899	0.000598815	0.00771737
BMDC.Adult_vs_Control.Adult	ENSMUSG00000029472	Anapc5	0.000181654	0.00162767	-0.432019	7.39103	3.22443e-05	0.000614998
BMDC.Adult_vs_Control.Adult	ENSMUSG00000038456	Dennd2a	0.0112142	0.046157	-0.433191	6.1326	0.000178103	0.00273494
BMDC.Adult_vs_Control.Adult	ENSMUSG00000062762	Ei24	0.00229457	0.0129716	-0.433598	6.36569	0.000450754	0.00606733
BMDC.Adult_vs_Control.Adult	ENSMUSG00000018846	Pank3	8.35922e-07	2.04192e-05	-0.434124	5.48338	0.00366338	0.0341669
BMDC.Adult_vs_Control.Adult	ENSMUSG00000008690	Ncaph2	3.89889e-05	0.000465202	-0.434159	6.6086	1.12283e-05	0.000245503
BMDC.Adult_vs_Control.Adult	ENSMUSG00000031833	Mast3	8.89827e-10	7.11972e-08	-0.43418	5.7927	0.00186168	0.019622
BMDC.Adult_vs_Control.Adult	ENSMUSG00000053644	Aldh7a1	3.41581e-08	1.43309e-06	-0.434293	6.14271	0.000517609	0.00682853
BMDC.Adult_vs_Control.Adult	ENSMUSG00000106918	Mrpl33	0.00184911	0.0109056	-0.434964	4.19786	0.00117608	0.0134787
BMDC.Adult_vs_Control.Adult	ENSMUSG00000038079	Tmem237	4.45448e-05	0.000518799	-0.43514	4.03834	0.00279355	0.0274199
BMDC.Adult_vs_Control.Adult	ENSMUSG00000004085	Map3k20	0.00011298	0.0011035	-0.435537	6.35154	0.00204084	0.0211227
BMDC.Adult_vs_Control.Adult	ENSMUSG00000024959	Bad	0.000810479	0.00553396	-0.435708	4.82318	0.000488243	0.0065042
BMDC.Adult_vs_Control.Adult	ENSMUSG00000004951	Hspb1	0.00202205	0.0117117	-0.43607	6.61696	0.00499337	0.0439838
BMDC.Adult_vs_Control.Adult	ENSMUSG00000024151	Msh2	7.17276e-11	8.13038e-09	-0.436935	3.53193	0.0030752	0.0296613
BMDC.Adult_vs_Control.Adult	ENSMUSG00000030029	Lrig1	0.000648604	0.00459499	-0.437399	6.06113	0.00140734	0.0156892
BMDC.Adult_vs_Control.Adult	ENSMUSG00000015806	Qdpr	6.20923e-05	0.000682857	-0.437643	4.3628	0.00468105	0.0418172
BMDC.Adult_vs_Control.Adult	ENSMUSG00000078695	Cisd3	1.97873e-05	0.000267967	-0.438336	4.10751	0.000957897	0.0114188
BMDC.Adult_vs_Control.Adult	ENSMUSG00000019715	Gle1	0.00123686	0.00786358	-0.439726	5.16966	0.00026756	0.00387168
BMDC.Adult_vs_Control.Adult	ENSMUSG00000029033	Acap3	0.000138381	0.001307	-0.440911	5.20768	0.000401772	0.00551721
BMDC.Adult_vs_Control.Adult	ENSMUSG00000048807	Slc35e4	0.0259657	0.0888819	-0.441339	4.38534	0.0016156	0.0174774
BMDC.Adult_vs_Control.Adult	ENSMUSG00000030614	Tmem126b	0.00278231	0.0151829	-0.442235	4.4612	0.00041899	0.00569914
BMDC.Adult_vs_Control.Adult	ENSMUSG00000038712	Fam63a	3.40892e-05	0.000416943	-0.442745	5.73266	0.00343586	0.0325262
BMDC.Adult_vs_Control.Adult	ENSMUSG00000010048	Ifrd2	4.0035e-09	2.58666e-07	-0.442776	3.91125	0.00518855	0.0453937
BMDC.Adult_vs_Control.Adult	ENSMUSG00000057278	Snrpg	0.0001041	0.00103478	-0.442969	4.04931	0.00415308	0.037833
BMDC.Adult_vs_Control.Adult	ENSMUSG00000032604	Qars	3.93092e-06	7.10425e-05	-0.443371	6.56515	6.39444e-06	0.00014915
BMDC.Adult_vs_Control.Adult	ENSMUSG00000010663	Fads1	1.53372e-08	7.86264e-07	-0.444743	6.9637	5.95049e-05	0.00106131
BMDC.Adult_vs_Control.Adult	ENSMUSG00000001211	Agpat3	4.11602e-07	1.14013e-05	-0.445208	7.23061	6.87477e-06	0.000159061
BMDC.Adult_vs_Control.Adult	ENSMUSG00000035585	Tsen34	0.000402547	0.00310272	-0.446644	6.2166	4.2478e-05	0.000783585
BMDC.Adult_vs_Control.Adult	ENSMUSG00000039660	Spout1	0.00269349	0.0147919	-0.448151	4.45075	0.00274788	0.0270332
BMDC.Adult_vs_Control.Adult	ENSMUSG00000027412	Lpin3	0.00130963	0.00824712	-0.448802	5.63106	0.0053281	0.0463791
BMDC.Adult_vs_Control.Adult	ENSMUSG00000020532	Acaca	8.51017e-05	0.000876901	-0.449023	5.63241	0.00129667	0.0146849
BMDC.Adult_vs_Control.Adult	ENSMUSG00000022672	Prkdc	0.000229712	0.00197599	-0.449142	4.23225	0.00330304	0.0314877
BMDC.Adult_vs_Control.Adult	ENSMUSG00000028223	Decr1	8.43263e-09	4.84295e-07	-0.44926	4.9309	0.00114859	0.0132094
BMDC.Adult_vs_Control.Adult	ENSMUSG00000062981	Mrpl42	8.75724e-05	0.00089819	-0.449498	4.82796	8.25313e-05	0.00141161
BMDC.Adult_vs_Control.Adult	ENSMUSG00000024844	Banf1	0.000231256	0.00198492	-0.449817	5.2903	0.00169772	0.0182133
BMDC.Adult_vs_Control.Adult	ENSMUSG00000021222	Dcaf4	0.000169755	0.00154968	-0.449867	3.6435	0.00280933	0.0275434
BMDC.Adult_vs_Control.Adult	ENSMUSG00000035245	Eogt	9.4486e-05	0.000955733	-0.450152	5.06966	0.000445647	0.00601426
BMDC.Adult_vs_Control.Adult	ENSMUSG00000028675	Pnrc2	0.000142506	0.00133633	-0.450333	6.1834	1.92539e-05	0.000389052
BMDC.Adult_vs_Control.Adult	ENSMUSG00000019943	Atp2b1	0.000640453	0.00455125	-0.450867	6.36021	4.50398e-06	0.000108179
BMDC.Adult_vs_Control.Adult	ENSMUSG00000001576	Ergic1	1.07083e-07	3.78583e-06	-0.451179	7.83907	6.35983e-06	0.000148581
BMDC.Adult_vs_Control.Adult	ENSMUSG00000037740	Mrps26	2.42171e-06	4.77844e-05	-0.451228	4.47655	0.0025197	0.0252106
BMDC.Adult_vs_Control.Adult	ENSMUSG00000038241	Cep250	3.94284e-05	0.000468931	-0.451312	5.74986	1.34711e-05	0.000287251
BMDC.Adult_vs_Control.Adult	ENSMUSG00000032965	Ift57	0.0835463	0.212842	-0.451635	4.10632	0.00099483	0.0117668
BMDC.Adult_vs_Control.Adult	ENSMUSG00000058655	Eif4b	9.59753e-05	0.000968695	-0.452965	8.97806	0.000531409	0.00700344
BMDC.Adult_vs_Control.Adult	ENSMUSG00000022474	Pmm1	0.000863752	0.00584448	-0.453053	5.16796	0.000751298	0.00931696
BMDC.Adult_vs_Control.Adult	ENSMUSG00000024082	Ndufaf7	0.000122347	0.00117894	-0.453388	3.57235	0.00404831	0.0370484
BMDC.Adult_vs_Control.Adult	ENSMUSG00000066441	Rdh11	0.000175623	0.00159033	-0.45397	4.55282	0.000334445	0.00470517
BMDC.Adult_vs_Control.Adult	ENSMUSG00000032314	Etfa	1.23056e-05	0.000183001	-0.454212	5.98471	3.12395e-05	0.000597596
BMDC.Adult_vs_Control.Adult	ENSMUSG00000074909	Ranbp6	0.00307863	0.0164733	-0.454269	3.66847	0.00185503	0.0195599
BMDC.Adult_vs_Control.Adult	ENSMUSG00000032000	Birc3	1.23559e-06	2.78887e-05	-0.454412	6.20814	0.00147404	0.0163215
BMDC.Adult_vs_Control.Adult	ENSMUSG00000003531	Dgcr6	0.00150021	0.00918572	-0.454502	3.88551	0.00101193	0.0119248
BMDC.Adult_vs_Control.Adult	ENSMUSG00000060036	Rpl3	4.13735e-05	0.000487132	-0.454659	9.08172	0.000952022	0.0113592
BMDC.Adult_vs_Control.Adult	ENSMUSG00000023921	Mut	0.00703256	0.0320433	-0.454692	5.04289	0.000296732	0.00423921
BMDC.Adult_vs_Control.Adult	ENSMUSG00000026496	Parp1	1.89903e-10	1.90967e-08	-0.455227	5.73072	0.000116875	0.00191051
BMDC.Adult_vs_Control.Adult	ENSMUSG00000031167	Rbm3	8.21986e-07	2.02126e-05	-0.455634	6.78473	0.00173628	0.0185042
BMDC.Adult_vs_Control.Adult	ENSMUSG00000023104	Rfc2	8.80183e-05	0.000902318	-0.457377	4.63036	0.00157465	0.0171855
BMDC.Adult_vs_Control.Adult	ENSMUSG00000010721	Lmbr1	1.61692e-08	8.17762e-07	-0.457425	5.35644	0.00160412	0.0173896
BMDC.Adult_vs_Control.Adult	ENSMUSG00000020917	Acly	0.000139601	0.00131433	-0.457492	7.48249	0.000485674	0.00647666
BMDC.Adult_vs_Control.Adult	ENSMUSG00000028063	Lmna	0.00334398	0.0176547	-0.457885	8.49	0.000111235	0.00183105
BMDC.Adult_vs_Control.Adult	ENSMUSG00000022407	Adsl	0.000712858	0.00496714	-0.458994	4.65398	0.00269653	0.0266294
BMDC.Adult_vs_Control.Adult	ENSMUSG00000035293	G2e3	4.94308e-05	0.00056591	-0.460458	5.01421	0.00195297	0.02036
BMDC.Adult_vs_Control.Adult	ENSMUSG00000032599	Ip6k2	0.000146996	0.00137147	-0.460816	5.26255	6.88338e-05	0.00120606
BMDC.Adult_vs_Control.Adult	ENSMUSG00000021286	Zfyve21	0.000641073	0.00455287	-0.460964	4.71194	0.000709112	0.00891356
BMDC.Adult_vs_Control.Adult	ENSMUSG00000004099	Dnmt1	2.24826e-06	4.48909e-05	-0.461057	6.20972	0.00138369	0.0154873
BMDC.Adult_vs_Control.Adult	ENSMUSG00000024065	Ehd3	1.66979e-05	0.000234752	-0.46109	5.22065	0.00345146	0.0326499
BMDC.Adult_vs_Control.Adult	ENSMUSG00000085795	Zfp703	0.00010402	0.00103475	-0.46184	5.68082	0.00445087	0.0399682
BMDC.Adult_vs_Control.Adult	ENSMUSG00000084349	Rpl3-ps1	1.0023e-06	2.35059e-05	-0.462609	3.33963	0.00378214	0.0349841
BMDC.Adult_vs_Control.Adult	ENSMUSG00000028069	Gpatch4	0.00902141	0.0389361	-0.464038	3.50632	0.00333398	0.031736
BMDC.Adult_vs_Control.Adult	ENSMUSG00000001248	Gramd1a	0.000737582	0.00510911	-0.464041	6.26494	0.000138782	0.00221538
BMDC.Adult_vs_Control.Adult	ENSMUSG00000045237	1110012L19Rik	0.000101746	0.00101801	-0.464236	4.08757	0.000495868	0.00658203
BMDC.Adult_vs_Control.Adult	ENSMUSG00000032633	Flcn	1.97124e-05	0.000267286	-0.464253	5.3633	0.00292292	0.0284403
BMDC.Adult_vs_Control.Adult	ENSMUSG00000031353	Rbbp7	0.000682598	0.00478726	-0.464267	6.66644	8.17046e-06	0.000185878
BMDC.Adult_vs_Control.Adult	ENSMUSG00000029287	Tgfbr3	2.21373e-05	0.000292942	-0.464736	9.19959	0.000743688	0.00925367
BMDC.Adult_vs_Control.Adult	ENSMUSG00000060143	Gm10076	0.000876652	0.00591391	-0.465197	4.56042	7.01452e-05	0.00122571
BMDC.Adult_vs_Control.Adult	ENSMUSG00000058833	2810428I15Rik	0.0103257	0.0432392	-0.465477	4.67456	0.000505039	0.00669002
BMDC.Adult_vs_Control.Adult	ENSMUSG00000019891	Dcbld1	0.00222701	0.0127024	-0.466028	3.04535	0.00488194	0.0431913
BMDC.Adult_vs_Control.Adult	ENSMUSG00000031672	Got2	0.000794379	0.00543984	-0.466465	6.96936	3.36364e-05	0.000638253
BMDC.Adult_vs_Control.Adult	ENSMUSG00000050965	Prkca	0.00825518	0.0363949	-0.466991	5.53659	0.00011022	0.0018165
BMDC.Adult_vs_Control.Adult	ENSMUSG00000009905	Kdsr	1.01192e-05	0.000155022	-0.4673	5.46715	1.16604e-05	0.000253236
BMDC.Adult_vs_Control.Adult	ENSMUSG00000025503	Taldo1	0.0048608	0.0238056	-0.467897	5.91762	0.00455647	0.0408454
BMDC.Adult_vs_Control.Adult	ENSMUSG00000032470	Mras	0.00257789	0.014257	-0.468089	5.12458	0.000541274	0.00712981
BMDC.Adult_vs_Control.Adult	ENSMUSG00000051768	Xrcc1	0.00045418	0.0034251	-0.46854	5.02458	5.11135e-05	0.000925703
BMDC.Adult_vs_Control.Adult	ENSMUSG00000045896	Paip2b	0.00180493	0.0106988	-0.469291	4.59792	0.000277239	0.00399608
BMDC.Adult_vs_Control.Adult	ENSMUSG00000026853	Crat	0.000854377	0.00579022	-0.469891	5.48668	1.32783e-05	0.000283841
BMDC.Adult_vs_Control.Adult	ENSMUSG00000015305	Sash1	9.09994e-06	0.000141333	-0.470202	8.32228	0.00153872	0.0169004
BMDC.Adult_vs_Control.Adult	ENSMUSG00000028402	Mpdz	0.000386073	0.00300713	-0.470712	6.64551	4.5627e-05	0.000833346
BMDC.Adult_vs_Control.Adult	ENSMUSG00000031403	Dkc1	0.000271073	0.00224972	-0.470929	4.02948	0.00158002	0.0172045
BMDC.Adult_vs_Control.Adult	ENSMUSG00000050912	Tmem123	1.02257e-06	2.3827e-05	-0.471871	7.76206	9.23611e-06	0.000207023
BMDC.Adult_vs_Control.Adult	ENSMUSG00000034255	Arhgap27	2.42071e-06	4.77844e-05	-0.473778	4.28072	0.00207429	0.0213918
BMDC.Adult_vs_Control.Adult	ENSMUSG00000003099	Ppp5c	4.77186e-05	0.000549572	-0.474272	5.56689	0.000122147	0.00198789
BMDC.Adult_vs_Control.Adult	ENSMUSG00000012609	Ttll5	1.49749e-07	5.00015e-06	-0.474566	3.91087	0.000364949	0.00507628
BMDC.Adult_vs_Control.Adult	ENSMUSG00000030122	Ptms	0.00185222	0.010919	-0.474836	8.35785	9.91476e-06	0.000220704
BMDC.Adult_vs_Control.Adult	ENSMUSG00000029471	Camkk2	0.00321539	0.0170914	-0.474921	4.80736	0.000215015	0.00320649
BMDC.Adult_vs_Control.Adult	ENSMUSG00000032498	Mlh1	0.0192417	0.0704666	-0.475062	3.51473	0.00265213	0.0262511
BMDC.Adult_vs_Control.Adult	ENSMUSG00000031068	Glrx3	0.000137219	0.00129805	-0.475276	6.11953	1.23918e-05	0.000267772
BMDC.Adult_vs_Control.Adult	ENSMUSG00000078619	Smarcd2	0.000382107	0.00298163	-0.476337	6.08428	2.44988e-05	0.000481848
BMDC.Adult_vs_Control.Adult	ENSMUSG00000031214	Ophn1	0.00142479	0.00880916	-0.476873	3.85804	0.0027162	0.0267929
BMDC.Adult_vs_Control.Adult	ENSMUSG00000031848	Lsm4	0.00531724	0.0256025	-0.477223	4.53284	0.00521501	0.0456097
BMDC.Adult_vs_Control.Adult	ENSMUSG00000033792	Atp7a	0.000174921	0.00158453	-0.47744	5.97348	4.3264e-05	0.00079468
BMDC.Adult_vs_Control.Adult	ENSMUSG00000028218	Fam92a	5.0126e-08	1.98995e-06	-0.479277	4.69164	0.00303063	0.0292798
BMDC.Adult_vs_Control.Adult	ENSMUSG00000038024	Dennd4c	3.8441e-09	2.50244e-07	-0.480723	5.97083	0.00033629	0.00472598
BMDC.Adult_vs_Control.Adult	ENSMUSG00000025144	Cenpx	0.000357751	0.00282743	-0.481375	4.29858	0.000722444	0.00905473
BMDC.Adult_vs_Control.Adult	ENSMUSG00000057541	Pus7	1.215e-05	0.000181109	-0.481505	4.17564	0.00360513	0.0337698
BMDC.Adult_vs_Control.Adult	ENSMUSG00000026339	Ccdc93	4.67411e-05	0.000540966	-0.482435	5.59814	6.07691e-05	0.00108237
BMDC.Adult_vs_Control.Adult	ENSMUSG00000038271	Iffo1	0.0515748	0.150321	-0.482475	4.52726	0.000222111	0.00328893
BMDC.Adult_vs_Control.Adult	ENSMUSG00000031928	Mre11a	0.000891478	0.00599983	-0.482493	4.17337	0.000419336	0.00570085
BMDC.Adult_vs_Control.Adult	ENSMUSG00000022765	Snap29	5.75622e-10	4.94232e-08	-0.482988	5.61644	7.97729e-06	0.000181643
BMDC.Adult_vs_Control.Adult	ENSMUSG00000032349	Elovl5	0.000172223	0.00156723	-0.483731	5.62419	1.6748e-05	0.000345992
BMDC.Adult_vs_Control.Adult	ENSMUSG00000022314	Rad21	3.17782e-05	0.000393519	-0.485918	6.9559	1.42194e-05	0.000300726
BMDC.Adult_vs_Control.Adult	ENSMUSG00000024843	Chka	4.17584e-05	0.000490771	-0.485987	3.81068	0.00237543	0.0239619
BMDC.Adult_vs_Control.Adult	ENSMUSG00000032369	Plscr1	7.29803e-07	1.83117e-05	-0.486519	4.70429	0.00239284	0.0241
BMDC.Adult_vs_Control.Adult	ENSMUSG00000023147	Wrb	0.000508825	0.00376254	-0.487277	3.30383	0.00487852	0.0431782
BMDC.Adult_vs_Control.Adult	ENSMUSG00000071723	Gspt2	0.009731	0.0413224	-0.488374	3.62641	0.00192996	0.0202099
BMDC.Adult_vs_Control.Adult	ENSMUSG00000073155	1810058I24Rik	0.000456164	0.00343806	-0.488729	5.5266	0.00274461	0.0270216
BMDC.Adult_vs_Control.Adult	ENSMUSG00000021311	Mtr	0.000164601	0.0015085	-0.490008	3.89306	0.00152504	0.0167794
BMDC.Adult_vs_Control.Adult	ENSMUSG00000000325	Arvcf	9.75048e-08	3.51943e-06	-0.490879	5.03049	0.00317406	0.0304267
BMDC.Adult_vs_Control.Adult	ENSMUSG00000051329	Nup160	0.000324892	0.00260923	-0.490936	4.60139	0.000404317	0.00554585
BMDC.Adult_vs_Control.Adult	ENSMUSG00000062908	Acadm	5.76678e-05	0.000639917	-0.49113	5.24022	3.43444e-06	8.53457e-05
BMDC.Adult_vs_Control.Adult	ENSMUSG00000056612	Ppp1r14b	1.70088e-07	5.59255e-06	-0.49227	5.49192	0.000226556	0.00334388
BMDC.Adult_vs_Control.Adult	ENSMUSG00000037235	Mxd4	0.0123977	0.0498998	-0.492288	7.59544	0.000745003	0.00926557
BMDC.Adult_vs_Control.Adult	ENSMUSG00000032788	Pdxk	0.000473786	0.00354502	-0.493569	4.90339	7.12574e-05	0.00124179
BMDC.Adult_vs_Control.Adult	ENSMUSG00000020284	1810043G02Rik	0.00102742	0.00673241	-0.493939	3.76106	0.000910198	0.0109687
BMDC.Adult_vs_Control.Adult	ENSMUSG00000028089	Chd1l	2.72822e-06	5.23835e-05	-0.494584	3.11602	0.00339744	0.0322215
BMDC.Adult_vs_Control.Adult	ENSMUSG00000028292	Rars2	0.000393427	0.00304697	-0.495112	3.63668	0.00163676	0.0176694
BMDC.Adult_vs_Control.Adult	ENSMUSG00000030279	C2cd5	0.000134478	0.00127868	-0.49599	3.80886	0.000812914	0.00996157
BMDC.Adult_vs_Control.Adult	ENSMUSG00000053617	Sh3pxd2a	0.000149544	0.00139022	-0.496059	8.30647	8.98805e-06	0.000201989
BMDC.Adult_vs_Control.Adult	ENSMUSG00000004929	Thop1	0.0011859	0.00757686	-0.496264	5.0357	0.000142235	0.0022649
BMDC.Adult_vs_Control.Adult	ENSMUSG00000018909	Arrb1	0.000111206	0.00108977	-0.496332	8.24045	0.00301421	0.0291757
BMDC.Adult_vs_Control.Adult	ENSMUSG00000065979	Cpped1	0.000152634	0.00141386	-0.496369	5.47591	7.23326e-06	0.00016661
BMDC.Adult_vs_Control.Adult	ENSMUSG00000067925	Cxx1a	0.000850605	0.00576831	-0.497069	3.82332	0.00282615	0.0276663
BMDC.Adult_vs_Control.Adult	ENSMUSG00000029247	Paics	1.61281e-07	5.33694e-06	-0.497768	7.02164	2.30815e-05	0.000456402
BMDC.Adult_vs_Control.Adult	ENSMUSG00000040451	Sgms1	9.988e-10	7.86982e-08	-0.49796	5.01918	0.000217802	0.00324057
BMDC.Adult_vs_Control.Adult	ENSMUSG00000037679	Inf2	1.02525e-09	8.05368e-08	-0.498346	8.29658	2.37544e-05	0.000468274
BMDC.Adult_vs_Control.Adult	ENSMUSG00000062352	Itgb1bp1	2.12835e-14	1.48662e-11	-0.498363	4.58773	0.00288449	0.028127
BMDC.Adult_vs_Control.Adult	ENSMUSG00000053907	Mat2a	0.000186103	0.00165907	-0.498424	6.66399	5.74117e-05	0.00102682
BMDC.Adult_vs_Control.Adult	ENSMUSG00000021476	Habp4	0.000196678	0.00173626	-0.499075	4.71326	0.00151049	0.0166328
BMDC.Adult_vs_Control.Adult	ENSMUSG00000027378	Nphp1	6.43956e-05	0.000702211	-0.499962	3.93369	0.000591138	0.00764251
BMDC.Adult_vs_Control.Adult	ENSMUSG00000102070	Gm28661	0.00281525	0.0153238	-0.500153	3.6879	0.00549458	0.0476357
BMDC.Adult_vs_Control.Adult	ENSMUSG00000035443	Thyn1	0.00024753	0.002094	-0.500806	3.93746	0.00369215	0.0343485
BMDC.Adult_vs_Control.Adult	ENSMUSG00000038650	Rnh1	0.000171035	0.00155916	-0.500809	7.05153	8.63467e-06	0.000195065
BMDC.Adult_vs_Control.Adult	ENSMUSG00000041995	Zbed3	0.000732139	0.00507957	-0.500931	4.84355	1.32239e-05	0.000282912
BMDC.Adult_vs_Control.Adult	ENSMUSG00000008035	Mid1ip1	2.5299e-05	0.000326914	-0.500944	4.05362	0.000726609	0.0090981
BMDC.Adult_vs_Control.Adult	ENSMUSG00000047193	Dync2h1	0.000461725	0.00347288	-0.501409	3.99862	0.0033743	0.0320372
BMDC.Adult_vs_Control.Adult	ENSMUSG00000025264	Tsr2	0.00198253	0.011532	-0.501621	3.68337	0.00440845	0.0396699
BMDC.Adult_vs_Control.Adult	ENSMUSG00000025731	Mettl26	7.28729e-05	0.000775032	-0.501792	3.28577	0.00477408	0.0424574
BMDC.Adult_vs_Control.Adult	ENSMUSG00000024790	Sac3d1	0.0109021	0.0451129	-0.502097	3.53309	0.00148669	0.0164337
BMDC.Adult_vs_Control.Adult	ENSMUSG00000020949	Fkbp3	0.0120883	0.0489595	-0.502392	4.78234	0.000309865	0.00439525
BMDC.Adult_vs_Control.Adult	ENSMUSG00000003849	Nqo1	8.21327e-06	0.000129825	-0.502687	3.66719	0.000678545	0.00858781
BMDC.Adult_vs_Control.Adult	ENSMUSG00000022283	Pabpc1	2.88293e-08	1.2802e-06	-0.50314	10.7339	0.00114311	0.0131534
BMDC.Adult_vs_Control.Adult	ENSMUSG00000040681	Hmgn1	0.00238679	0.0133834	-0.503544	6.90561	1.13724e-05	0.000248023
BMDC.Adult_vs_Control.Adult	ENSMUSG00000034880	Mrpl34	2.4486e-05	0.000318478	-0.505959	4.29954	6.60938e-05	0.00116596
BMDC.Adult_vs_Control.Adult	ENSMUSG00000030763	Lcmt1	0.00256687	0.0142021	-0.506057	3.95013	0.000192309	0.00292527
BMDC.Adult_vs_Control.Adult	ENSMUSG00000062937	Mtap	0.00334767	0.0176602	-0.506169	5.16969	9.20658e-06	0.000206541
BMDC.Adult_vs_Control.Adult	ENSMUSG00000028949	Smarcd3	2.36981e-07	7.33477e-06	-0.506395	4.71147	0.000357794	0.00499288
BMDC.Adult_vs_Control.Adult	ENSMUSG00000024542	Cep192	4.34889e-05	0.000508105	-0.506479	5.36367	7.14114e-05	0.00124196
BMDC.Adult_vs_Control.Adult	ENSMUSG00000040918	Slc19a2	0.017126	0.0644446	-0.50704	5.34402	4.04117e-06	9.84354e-05
BMDC.Adult_vs_Control.Adult	ENSMUSG00000056131	Pgm3	0.000183726	0.00164184	-0.507827	4.94972	0.000384238	0.00530179
BMDC.Adult_vs_Control.Adult	ENSMUSG00000024997	Prdx3	3.3438e-07	9.69889e-06	-0.508074	5.06443	0.00154725	0.0169509
BMDC.Adult_vs_Control.Adult	ENSMUSG00000030861	Acadsb	3.38364e-08	1.4219e-06	-0.508273	6.52933	4.21409e-05	0.000779033
BMDC.Adult_vs_Control.Adult	ENSMUSG00000046111	Cep295	6.05375e-06	0.000100617	-0.508542	4.33454	0.00200096	0.0207849
BMDC.Adult_vs_Control.Adult	ENSMUSG00000002083	Bbc3	0.000115408	0.00112308	-0.508843	4.316	0.00070769	0.00890001
BMDC.Adult_vs_Control.Adult	ENSMUSG00000022337	Emc2	1.01146e-07	3.62554e-06	-0.508848	4.75131	0.00301538	0.0291761
BMDC.Adult_vs_Control.Adult	ENSMUSG00000021993	Mipep	0.000251668	0.00212067	-0.509323	3.33019	0.0018901	0.019873
BMDC.Adult_vs_Control.Adult	ENSMUSG00000052102	Gnpda1	0.00833112	0.0366547	-0.510076	4.71243	0.00036159	0.00503499
BMDC.Adult_vs_Control.Adult	ENSMUSG00000016637	Ift27	0.000572262	0.00414621	-0.512848	4.53514	6.2631e-05	0.00111323
BMDC.Adult_vs_Control.Adult	ENSMUSG00000026072	Il1r1	3.30318e-05	0.000406125	-0.512907	8.70399	0.000967438	0.0114901
BMDC.Adult_vs_Control.Adult	ENSMUSG00000023861	Mpc1	0.000115139	0.0011212	-0.512983	3.89635	0.000262165	0.00379786
BMDC.Adult_vs_Control.Adult	ENSMUSG00000048772	Tmem53	0.00836343	0.0367407	-0.513251	3.63227	0.00238752	0.0240557
BMDC.Adult_vs_Control.Adult	ENSMUSG00000031765	Mt1	0.000290087	0.00237943	-0.513547	10.1516	0.00103006	0.0120839
BMDC.Adult_vs_Control.Adult	ENSMUSG00000025135	Anapc11	3.05533e-10	2.89238e-08	-0.513658	5.67443	7.58259e-05	0.00131011
BMDC.Adult_vs_Control.Adult	ENSMUSG00000026822	Lcn2	0.0014858	0.0091209	-0.514015	10.9636	0.000154797	0.00244461
BMDC.Adult_vs_Control.Adult	ENSMUSG00000074364	Ehd2	0.000331903	0.00265646	-0.514888	8.67528	0.000127934	0.00206517
BMDC.Adult_vs_Control.Adult	ENSMUSG00000069833	Ahnak	1.81109e-06	3.78782e-05	-0.516493	10.2826	0.000110143	0.0018165
BMDC.Adult_vs_Control.Adult	ENSMUSG00000022404	Slc25a17	3.34537e-05	0.000410378	-0.516986	5.4947	5.68938e-06	0.000134525
BMDC.Adult_vs_Control.Adult	ENSMUSG00000039886	Tmem120a	1.74025e-06	3.67143e-05	-0.517382	4.42365	0.000177213	0.00272613
BMDC.Adult_vs_Control.Adult	ENSMUSG00000027342	Pcna	0.000298152	0.00243534	-0.518006	5.54721	0.000566296	0.00738786
BMDC.Adult_vs_Control.Adult	ENSMUSG00000039254	Pomt1	9.09959e-06	0.000141333	-0.518282	4.75191	4.64835e-05	0.00084779
BMDC.Adult_vs_Control.Adult	ENSMUSG00000020629	Adi1	0.00211576	0.0121781	-0.522269	4.22988	0.00386511	0.0356241
BMDC.Adult_vs_Control.Adult	ENSMUSG00000023004	Tuba1b	0.000894229	0.00600896	-0.522648	7.68837	0.000407161	0.00556294
BMDC.Adult_vs_Control.Adult	ENSMUSG00000035284	Vps13c	0.000285146	0.00234841	-0.523517	6.30909	2.34861e-05	0.000464047
BMDC.Adult_vs_Control.Adult	ENSMUSG00000043140	Tmem186	0.000111491	0.00109102	-0.524175	3.4549	0.000488518	0.00650451
BMDC.Adult_vs_Control.Adult	ENSMUSG00000025218	Poll	0.00413559	0.0208995	-0.524491	3.38337	0.00276394	0.0271808
BMDC.Adult_vs_Control.Adult	ENSMUSG00000004880	Lbr	6.84578e-08	2.61719e-06	-0.524995	4.58806	0.00149066	0.0164635
BMDC.Adult_vs_Control.Adult	ENSMUSG00000056228	Cars2	0.000162051	0.00148776	-0.525355	3.63661	0.000920908	0.01108
BMDC.Adult_vs_Control.Adult	ENSMUSG00000035919	Bbs9	3.83778e-05	0.000459775	-0.526558	3.13232	0.00356394	0.0334567
BMDC.Adult_vs_Control.Adult	ENSMUSG00000031400	G6pdx	3.2664e-05	0.00040253	-0.526961	6.59053	0.000131871	0.00212209
BMDC.Adult_vs_Control.Adult	ENSMUSG00000002108	Nr1h3	2.44871e-06	4.81984e-05	-0.527103	4.76056	0.00364727	0.0340781
BMDC.Adult_vs_Control.Adult	ENSMUSG00000027550	Lrrcc1	4.31653e-07	1.18551e-05	-0.527692	4.25462	0.000329583	0.00464435
BMDC.Adult_vs_Control.Adult	ENSMUSG00000028107	Tars2	0.000200758	0.00176716	-0.528281	4.29045	3.10458e-05	0.000596019
BMDC.Adult_vs_Control.Adult	ENSMUSG00000073016	Uprt	0.000663249	0.00468462	-0.528563	3.19158	0.00176026	0.0187364
BMDC.Adult_vs_Control.Adult	ENSMUSG00000024561	Mbd1	0.00181532	0.010753	-0.528619	6.59856	0.000199784	0.00301942
BMDC.Adult_vs_Control.Adult	ENSMUSG00000021273	Fdft1	2.17987e-07	6.83695e-06	-0.529319	5.16156	2.02563e-06	5.3189e-05
BMDC.Adult_vs_Control.Adult	ENSMUSG00000027200	Sema6d	1.84185e-05	0.000253195	-0.531922	7.36352	4.34169e-05	0.000796921
BMDC.Adult_vs_Control.Adult	ENSMUSG00000066979	Bub3	0.00303824	0.0162929	-0.532141	5.95744	1.80545e-05	0.000368564
BMDC.Adult_vs_Control.Adult	ENSMUSG00000027993	Trim2	9.10466e-05	0.000927842	-0.532872	5.39655	5.18933e-06	0.000123153
BMDC.Adult_vs_Control.Adult	ENSMUSG00000026003	Acadl	1.97753e-05	0.000267967	-0.532938	6.39269	4.96268e-06	0.000118536
BMDC.Adult_vs_Control.Adult	ENSMUSG00000035310	Lin54	0.000939329	0.00625857	-0.533843	4.0428	0.000694041	0.00874966
BMDC.Adult_vs_Control.Adult	ENSMUSG00000022217	Emc9	0.00150958	0.00922964	-0.535199	3.17593	0.00480458	0.0425891
BMDC.Adult_vs_Control.Adult	ENSMUSG00000063856	Gpx1	0.00290929	0.0157221	-0.5356	7.4998	1.41301e-05	0.000299082
BMDC.Adult_vs_Control.Adult	ENSMUSG00000021474	Sfxn1	0.000947881	0.00630392	-0.536306	6.50457	4.24261e-06	0.000102678
BMDC.Adult_vs_Control.Adult	ENSMUSG00000024236	Svil	1.58583e-05	0.000224941	-0.536441	6.71195	9.52628e-07	2.71441e-05
BMDC.Adult_vs_Control.Adult	ENSMUSG00000057614	Gnai1	0.000403478	0.00310526	-0.536898	4.22241	0.00129824	0.0146964
BMDC.Adult_vs_Control.Adult	ENSMUSG00000052040	Klf13	0.00181868	0.010763	-0.536902	7.5006	2.63177e-05	0.00051255
BMDC.Adult_vs_Control.Adult	ENSMUSG00000032782	Cntrob	0.000247509	0.002094	-0.53762	3.6897	0.000689592	0.00870206
BMDC.Adult_vs_Control.Adult	ENSMUSG00000025260	Hsd17b10	8.13224e-06	0.00012878	-0.538836	5.02294	3.38683e-07	1.06444e-05
BMDC.Adult_vs_Control.Adult	ENSMUSG00000089715	Cbx6	0.0105785	0.0440386	-0.539687	7.73885	0.00390146	0.0358568
BMDC.Adult_vs_Control.Adult	ENSMUSG00000020018	Snrpf	0.000193164	0.00171315	-0.539862	4.87742	7.76137e-05	0.00133634
BMDC.Adult_vs_Control.Adult	ENSMUSG00000030243	Recql	4.92986e-10	4.37826e-08	-0.541059	3.57191	0.0047594	0.0423998
BMDC.Adult_vs_Control.Adult	ENSMUSG00000040549	Ckap5	0.00113127	0.00729271	-0.541252	6.74611	3.17314e-06	7.93868e-05
BMDC.Adult_vs_Control.Adult	ENSMUSG00000039842	Mcph1	0.0356073	0.11375	-0.541428	3.4518	0.000476873	0.00638896
BMDC.Adult_vs_Control.Adult	ENSMUSG00000027605	Acss2	0.000529647	0.00388318	-0.542047	3.90663	0.000559567	0.00731854
BMDC.Adult_vs_Control.Adult	ENSMUSG00000045410	Akr1e1	0.000582841	0.00420918	-0.542192	4.60748	0.000471526	0.00633045
BMDC.Adult_vs_Control.Adult	ENSMUSG00000029554	Mad1l1	0.00407934	0.0206937	-0.542431	4.34794	0.00571299	0.0491827
BMDC.Adult_vs_Control.Adult	ENSMUSG00000064363	mt-Nd4	1.05342e-05	0.000160334	-0.542772	9.07108	0.000670502	0.00850268
BMDC.Adult_vs_Control.Adult	ENSMUSG00000033222	Ttf2	1.49623e-06	3.27979e-05	-0.542887	3.97138	0.000344073	0.00481964
BMDC.Adult_vs_Control.Adult	ENSMUSG00000101111	Gm28437	6.28e-05	0.000688356	-0.543127	3.02853	0.00311406	0.0299181
BMDC.Adult_vs_Control.Adult	ENSMUSG00000023942	Slc29a1	0.00015155	0.00140533	-0.544029	5.86753	0.00286005	0.0279453
BMDC.Adult_vs_Control.Adult	ENSMUSG00000002885	Adgre5	9.09235e-07	2.1798e-05	-0.544033	5.13778	0.000287234	0.00411262
BMDC.Adult_vs_Control.Adult	ENSMUSG00000028494	Plin2	0.00913275	0.039335	-0.544335	7.25131	8.41679e-05	0.00143296
BMDC.Adult_vs_Control.Adult	ENSMUSG00000030281	Il17rc	3.05884e-07	8.94334e-06	-0.545106	5.26076	1.32215e-07	4.52577e-06
BMDC.Adult_vs_Control.Adult	ENSMUSG00000009073	Nf2	3.40977e-07	9.83506e-06	-0.54706	6.56241	6.55697e-08	2.36014e-06
BMDC.Adult_vs_Control.Adult	ENSMUSG00000013236	Ptprs	2.11246e-08	9.92975e-07	-0.547147	8.53073	2.49219e-06	6.4024e-05
BMDC.Adult_vs_Control.Adult	ENSMUSG00000051375	Pcdh1	0.00220305	0.012588	-0.547524	7.25343	0.000404501	0.00554585
BMDC.Adult_vs_Control.Adult	ENSMUSG00000052833	Sae1	0.000997185	0.00657094	-0.54816	5.74848	2.00486e-06	5.27096e-05
BMDC.Adult_vs_Control.Adult	ENSMUSG00000048240	Gng7	1.62127e-06	3.48007e-05	-0.548216	3.84984	0.00220447	0.0225187
BMDC.Adult_vs_Control.Adult	ENSMUSG00000100862	Gm10925	3.9099e-08	1.6116e-06	-0.548639	3.47895	0.00287433	0.0280635
BMDC.Adult_vs_Control.Adult	ENSMUSG00000022708	Zbtb20	1.36277e-05	0.000198755	-0.550663	7.61796	3.50047e-05	0.000661303
BMDC.Adult_vs_Control.Adult	ENSMUSG00000070003	Ssbp4	3.61511e-06	6.62032e-05	-0.551334	6.8185	4.86095e-08	1.79723e-06
BMDC.Adult_vs_Control.Adult	ENSMUSG00000028910	Mecr	0.000148968	0.00138686	-0.551394	2.99089	0.00106609	0.012422
BMDC.Adult_vs_Control.Adult	ENSMUSG00000022177	Haus4	0.0295251	0.0982673	-0.551906	3.32662	0.00168927	0.0181453
BMDC.Adult_vs_Control.Adult	ENSMUSG00000031697	Orc6	5.35252e-05	0.000603273	-0.553105	3.38769	0.00119291	0.0136354
BMDC.Adult_vs_Control.Adult	ENSMUSG00000064367	mt-Nd5	6.97993e-05	0.000749747	-0.555877	10.3548	0.000562393	0.007346
BMDC.Adult_vs_Control.Adult	ENSMUSG00000056698	Elmod3	2.66193e-08	1.20693e-06	-0.555895	4.25302	0.000277655	0.00399984
BMDC.Adult_vs_Control.Adult	ENSMUSG00000032679	Cd59a	2.71305e-06	5.2131e-05	-0.55706	2.76228	0.00326372	0.0311706
BMDC.Adult_vs_Control.Adult	ENSMUSG00000024925	Rnaseh2c	0.00221746	0.0126564	-0.557191	4.59424	0.000211558	0.0031604
BMDC.Adult_vs_Control.Adult	ENSMUSG00000026478	Lamc1	4.22933e-05	0.000496318	-0.557809	10.0964	0.000192993	0.0029305
BMDC.Adult_vs_Control.Adult	ENSMUSG00000032047	Acat1	7.79071e-07	1.93599e-05	-0.559246	5.53054	0.000617321	0.00790853
BMDC.Adult_vs_Control.Adult	ENSMUSG00000063450	Syne2	9.03121e-05	0.000921084	-0.560511	5.94976	0.000249359	0.00363271
BMDC.Adult_vs_Control.Adult	ENSMUSG00000006456	Rbm14	0.000116493	0.0011304	-0.560713	4.4071	0.000144839	0.00229786
BMDC.Adult_vs_Control.Adult	ENSMUSG00000027752	Exosc8	0.0159605	0.0610421	-0.560864	3.65624	0.00218028	0.0223069
BMDC.Adult_vs_Control.Adult	ENSMUSG00000044340	Phlpp1	0.00142053	0.00879331	-0.562266	5.15461	9.66208e-06	0.000215823
BMDC.Adult_vs_Control.Adult	ENSMUSG00000102644	Thap6	0.000108257	0.00106786	-0.562482	3.24905	0.000858447	0.0104403
BMDC.Adult_vs_Control.Adult	ENSMUSG00000040102	Klhl42	4.31292e-05	0.000505036	-0.562759	4.83374	4.70888e-05	0.000856413
BMDC.Adult_vs_Control.Adult	ENSMUSG00000025465	Echs1	0.0138248	0.0545171	-0.562861	5.18447	0.00016438	0.0025642
BMDC.Adult_vs_Control.Adult	ENSMUSG00000010911	Apip	2.12115e-05	0.000283009	-0.564162	3.75065	0.000174643	0.00268979
BMDC.Adult_vs_Control.Adult	ENSMUSG00000022540	Rogdi	0.00558421	0.0266664	-0.565483	3.45704	0.00013441	0.00215489
BMDC.Adult_vs_Control.Adult	ENSMUSG00000043259	Fam13c	6.90172e-05	0.000743049	-0.565998	3.62977	0.00419305	0.0381138
BMDC.Adult_vs_Control.Adult	ENSMUSG00000021177	Tdp1	0.000138954	0.00131063	-0.567283	3.61017	5.30705e-05	0.000959128
BMDC.Adult_vs_Control.Adult	ENSMUSG00000019832	Rab32	0.000138195	0.00130633	-0.56746	5.61887	0.0018813	0.0197885
BMDC.Adult_vs_Control.Adult	ENSMUSG00000085396	Firre	1.11345e-08	6.10954e-07	-0.567857	4.29636	0.000394796	0.00543296
BMDC.Adult_vs_Control.Adult	ENSMUSG00000001016	Ilf2	1.42829e-07	4.81262e-06	-0.570753	5.09691	0.000576438	0.0074937
BMDC.Adult_vs_Control.Adult	ENSMUSG00000009575	Cbx5	2.23132e-06	4.46679e-05	-0.572893	6.40447	5.19465e-06	0.000123166
BMDC.Adult_vs_Control.Adult	ENSMUSG00000037349	Nudt22	0.00105833	0.00689303	-0.574281	3.30103	0.000765667	0.00945884
BMDC.Adult_vs_Control.Adult	ENSMUSG00000020175	Rab36	4.63498e-07	1.25431e-05	-0.574696	2.74301	0.00477371	0.0424574
BMDC.Adult_vs_Control.Adult	ENSMUSG00000000876	Pxmp4	0.000251395	0.00211975	-0.575093	4.49086	1.82377e-05	0.000371422
BMDC.Adult_vs_Control.Adult	ENSMUSG00000041126	H2afv	1.80131e-06	3.77859e-05	-0.57522	4.96405	9.65523e-07	2.74813e-05
BMDC.Adult_vs_Control.Adult	ENSMUSG00000025747	Tyms	0.00153043	0.00933722	-0.575277	3.77651	0.00112494	0.0129732
BMDC.Adult_vs_Control.Adult	ENSMUSG00000038005	Hpf1	4.33534e-09	2.75967e-07	-0.575282	2.96566	0.00111356	0.0128707
BMDC.Adult_vs_Control.Adult	ENSMUSG00000027018	Hat1	7.89546e-05	0.00082378	-0.57596	3.7627	0.000155136	0.00244621
BMDC.Adult_vs_Control.Adult	ENSMUSG00000029575	Mmab	0.0017268	0.0103257	-0.577253	4.70192	4.00039e-06	9.7649e-05
BMDC.Adult_vs_Control.Adult	ENSMUSG00000034424	Gcsh	0.000402854	0.00310324	-0.577491	4.20324	3.84377e-05	0.000718802
BMDC.Adult_vs_Control.Adult	ENSMUSG00000011257	Pabpc4	4.87119e-06	8.44558e-05	-0.577492	6.92262	0.00011028	0.0018165
BMDC.Adult_vs_Control.Adult	ENSMUSG00000041859	Mcm3	0.00041649	0.00318486	-0.577865	4.41789	0.00359317	0.0336945
BMDC.Adult_vs_Control.Adult	ENSMUSG00000024442	0610009O20Rik	0.00857415	0.0374498	-0.578185	4.94275	1.63623e-05	0.00033938
BMDC.Adult_vs_Control.Adult	ENSMUSG00000032625	Thsd7a	0.00204177	0.0118101	-0.579154	7.68431	5.5469e-05	0.000995515
BMDC.Adult_vs_Control.Adult	ENSMUSG00000054814	Usp46	0.00041925	0.00320091	-0.580225	4.21726	0.00359016	0.0336785
BMDC.Adult_vs_Control.Adult	ENSMUSG00000028820	Sfpq	1.47633e-06	3.2389e-05	-0.580568	6.85456	0.00171874	0.0183778
BMDC.Adult_vs_Control.Adult	ENSMUSG00000061666	Gdpd1	0.002188	0.0125186	-0.580869	3.5669	0.00348015	0.0327938
BMDC.Adult_vs_Control.Adult	ENSMUSG00000039637	Coro7	8.25818e-06	0.000130375	-0.581459	4.1191	0.000312543	0.00442837
BMDC.Adult_vs_Control.Adult	ENSMUSG00000020091	Eif4ebp2	0.00174852	0.0104272	-0.58162	7.37171	4.18856e-08	1.57392e-06
BMDC.Adult_vs_Control.Adult	ENSMUSG00000064351	mt-Co1	1.1596e-06	2.64274e-05	-0.582218	12.1694	0.0011214	0.012944
BMDC.Adult_vs_Control.Adult	ENSMUSG00000029730	Mcm7	0.012318	0.0496251	-0.582263	5.19686	2.52269e-05	0.000493912
BMDC.Adult_vs_Control.Adult	ENSMUSG00000041540	Sox5	1.04302e-07	3.70783e-06	-0.58344	4.62764	0.0042437	0.0384687
BMDC.Adult_vs_Control.Adult	ENSMUSG00000105987	AI506816	0.000275908	0.0022847	-0.583597	7.50664	7.85384e-06	0.000179148
BMDC.Adult_vs_Control.Adult	ENSMUSG00000039298	Cdk5rap2	0.000173714	0.00157802	-0.58377	4.94544	9.67879e-07	2.7518e-05
BMDC.Adult_vs_Control.Adult	ENSMUSG00000041133	Smc1a	0.000815639	0.00556625	-0.583932	6.52742	4.15629e-07	1.27571e-05
BMDC.Adult_vs_Control.Adult	ENSMUSG00000014551	Mrps25	1.99211e-06	4.07634e-05	-0.585184	3.96804	3.12144e-05	0.000597559
BMDC.Adult_vs_Control.Adult	ENSMUSG00000001666	Ddt	1.56189e-06	3.36942e-05	-0.585604	2.97093	0.00169651	0.0182079
BMDC.Adult_vs_Control.Adult	ENSMUSG00000049038	Mterf2	1.56666e-05	0.00022271	-0.586767	1.9891	0.00353042	0.0331662
BMDC.Adult_vs_Control.Adult	ENSMUSG00000026790	Odf2	0.000224887	0.00194381	-0.588793	5.96035	5.24643e-07	1.58398e-05
BMDC.Adult_vs_Control.Adult	ENSMUSG00000021906	Oxnad1	0.000465418	0.00349354	-0.588847	3.41963	0.000710269	0.00892173
BMDC.Adult_vs_Control.Adult	ENSMUSG00000098178	Gm42418	0.00284591	0.0154516	-0.589749	10.4662	0.00439668	0.0396054
[truncated: 1,013 more rows]

## Sheet: rIFNa
Comparison	Geneid	Gene name	Treatment: PValue	Treatment: QValue	Log2FC	Log2CPM	PValue	QValue (FDR-Corrected Pvalue)
rIFNa.Adult_vs_Control.Adult	ENSMUSG00000000386	Mx1	1.92223e-15	2.92225e-12	9.74978	7.05055	5.12872e-38	1.06037e-35
rIFNa.Adult_vs_Control.Adult	ENSMUSG00000111118	RP24-84E18.1	3.07262e-15	3.97044e-12	9.20327	3.09426	3.45868e-121	1.27695e-117
rIFNa.Adult_vs_Control.Adult	ENSMUSG00000105096	Gbp10	2.44567e-12	5.09724e-10	9.00962	2.69129	4.06016e-58	2.18606e-55
rIFNa.Adult_vs_Control.Adult	ENSMUSG00000060183	Cxcl11	1.12202e-06	2.57527e-05	8.93945	-0.899028	5.05573e-10	2.06299e-08
rIFNa.Adult_vs_Control.Adult	ENSMUSG00000082079	Dnmt3c-ps	5.83439e-07	1.50935e-05	8.8867	-0.955613	2.5482e-18	2.05158e-16
rIFNa.Adult_vs_Control.Adult	ENSMUSG00000029417	Cxcl9	1.80581e-12	4.02321e-10	8.852	8.08498	1.19617e-19	1.05149e-17
rIFNa.Adult_vs_Control.Adult	ENSMUSG00000056494	Cngb3	1.03071e-11	1.5536e-09	8.74804	1.07677	8.14067e-57	4.04591e-54
rIFNa.Adult_vs_Control.Adult	ENSMUSG00000112704	RP24-136E11.1	2.85181e-05	0.000360755	8.66221	-1.18069	8.39351e-17	6.14509e-15
rIFNa.Adult_vs_Control.Adult	ENSMUSG00000044703	Phf11a	1.34711e-14	1.02396e-11	8.63753	3.66105	2.69584e-78	3.02918e-75
rIFNa.Adult_vs_Control.Adult	ENSMUSG00000101264	Gm28347	5.57575e-09	3.38262e-07	8.32489	-1.48439	1.30183e-16	9.37175e-15
rIFNa.Adult_vs_Control.Adult	ENSMUSG00000034855	Cxcl10	1.58612e-12	3.69295e-10	7.81507	6.78516	2.96381e-35	5.55049e-33
rIFNa.Adult_vs_Control.Adult	ENSMUSG00000041550	Serpina5	3.64881e-06	6.6549e-05	7.6178	-2.13445	6.27802e-12	3.1566e-10
rIFNa.Adult_vs_Control.Adult	ENSMUSG00000020641	Rsad2	3.49913e-14	2.17722e-11	7.18658	8.1671	3.29305e-57	1.66874e-54
rIFNa.Adult_vs_Control.Adult	ENSMUSG00000062488	Ifit3b	4.49011e-12	8.36097e-10	7.12192	7.35987	5.57561e-32	8.57715e-30
rIFNa.Adult_vs_Control.Adult	ENSMUSG00000091649	Phf11b	1.73158e-13	7.33623e-11	7.01523	5.82064	3.59044e-92	7.13779e-89
rIFNa.Adult_vs_Control.Adult	ENSMUSG00000079339	Ifit1bl1	1.24775e-13	5.97166e-11	6.99546	3.78503	6.95049e-32	1.05664e-29
rIFNa.Adult_vs_Control.Adult	ENSMUSG00000022938	Fam3b	0.00079381	0.00543738	6.83455	-2.77464	3.09106e-07	7.92512e-06
rIFNa.Adult_vs_Control.Adult	ENSMUSG00000068606	Gm4841	3.14668e-16	1.01653e-12	6.65877	4.76811	6.77764e-123	2.91935e-119
rIFNa.Adult_vs_Control.Adult	ENSMUSG00000074896	Ifit3	2.89733e-12	5.75989e-10	6.54893	9.46782	3.35473e-34	5.89794e-32
rIFNa.Adult_vs_Control.Adult	ENSMUSG00000015437	Gzmb	0.0079633	0.0353614	6.52175	-3.06306	0.00016985	0.00224214
rIFNa.Adult_vs_Control.Adult	ENSMUSG00000000204	Slfn4	6.13381e-07	1.57577e-05	6.49577	1.03908	1.52891e-11	7.37187e-10
rIFNa.Adult_vs_Control.Adult	ENSMUSG00000092021	Gbp11	1.1769e-13	5.73883e-11	6.44169	2.53367	4.50829e-59	2.53287e-56
rIFNa.Adult_vs_Control.Adult	ENSMUSG00000078922	Tgtp1	5.68547e-16	1.22446e-12	6.39089	5.72973	2.80361e-113	9.05707e-110
rIFNa.Adult_vs_Control.Adult	ENSMUSG00000058163	Gm5431	1.18634e-12	2.91997e-10	6.35697	3.28697	2.60161e-44	7.47068e-42
rIFNa.Adult_vs_Control.Adult	ENSMUSG00000092509	Gm20394	7.48318e-05	0.000790336	6.32052	-3.16812	2.67589e-07	6.92944e-06
rIFNa.Adult_vs_Control.Adult	ENSMUSG00000014030	Pax5	4.01257e-13	1.40136e-10	6.24206	2.71292	2.86865e-50	1.07446e-47
rIFNa.Adult_vs_Control.Adult	ENSMUSG00000032623	Oas1d	0.00200964	0.0116503	6.11295	-3.33698	4.80157e-05	0.000745296
rIFNa.Adult_vs_Control.Adult	ENSMUSG00000073491	Ifi213	2.40079e-10	2.34136e-08	6.07152	5.17997	9.08101e-16	6.12766e-14
rIFNa.Adult_vs_Control.Adult	ENSMUSG00000066677	Ifi208	4.47451e-12	8.36097e-10	6.05968	6.1563	3.51214e-22	3.65999e-20
rIFNa.Adult_vs_Control.Adult	ENSMUSG00000027345	4921508D12Rik	0.000590617	0.00425143	6.03413	-2.19547	2.86687e-09	1.04649e-07
rIFNa.Adult_vs_Control.Adult	ENSMUSG00000028037	Ifi44	3.38781e-12	6.53392e-10	5.96303	8.16072	2.84631e-25	3.37431e-23
rIFNa.Adult_vs_Control.Adult	ENSMUSG00000034528	Hsd17b13	0.00102119	0.00670347	5.84144	-3.48551	8.83484e-05	0.00128058
rIFNa.Adult_vs_Control.Adult	ENSMUSG00000054757	Akr1c20	0.0017018	0.0101997	5.79639	-3.54445	0.00026614	0.00329254
rIFNa.Adult_vs_Control.Adult	ENSMUSG00000022501	Prm1	0.00389845	0.0199627	5.76666	-3.5494	0.000123957	0.00171221
rIFNa.Adult_vs_Control.Adult	ENSMUSG00000090222	Ifi203-ps	1.01825e-13	5.26315e-11	5.75796	3.32466	9.49147e-108	2.72553e-104
rIFNa.Adult_vs_Control.Adult	ENSMUSG00000041544	Disp3	0.00792241	0.0352404	5.71056	-3.58587	1.70672e-05	0.000297829
rIFNa.Adult_vs_Control.Adult	ENSMUSG00000026697	Myoc	0.0146083	0.0570041	5.70357	-3.61604	0.005214	0.0396909
rIFNa.Adult_vs_Control.Adult	ENSMUSG00000070501	Ifi214	1.02214e-14	8.80543e-12	5.7028	1.19769	7.37847e-39	1.58908e-36
rIFNa.Adult_vs_Control.Adult	ENSMUSG00000041827	Oasl1	7.78587e-12	1.25608e-09	5.67537	6.37039	1.25205e-23	1.36532e-21
rIFNa.Adult_vs_Control.Adult	ENSMUSG00000023341	Mx2	2.03176e-12	4.33956e-10	5.62293	6.01169	8.27603e-50	3.01248e-47
rIFNa.Adult_vs_Control.Adult	ENSMUSG00000085375	Gm12506	0.0147752	0.0575421	5.61301	-3.65919	0.00491753	0.0378821
rIFNa.Adult_vs_Control.Adult	ENSMUSG00000035042	Ccl5	9.63309e-08	3.4868e-06	5.60093	4.26562	3.85891e-10	1.6008e-08
rIFNa.Adult_vs_Control.Adult	ENSMUSG00000092618	Btnl6	0.00424824	0.021356	5.57255	-3.66572	4.98294e-06	9.79309e-05
rIFNa.Adult_vs_Control.Adult	ENSMUSG00000079363	Gbp4	9.46367e-15	8.43376e-12	5.56174	5.59614	2.19104e-89	3.77501e-86
rIFNa.Adult_vs_Control.Adult	ENSMUSG00000034459	Ifit1	5.77768e-11	6.75648e-09	5.47822	8.9464	1.4338e-21	1.44747e-19
rIFNa.Adult_vs_Control.Adult	ENSMUSG00000110597	Gm8798	0.000192396	0.00170693	5.38299	-1.69737	4.66558e-12	2.38767e-10
rIFNa.Adult_vs_Control.Adult	ENSMUSG00000083178	Gm12187	0.0410403	0.126418	5.3466	-3.79121	0.00452131	0.0353338
rIFNa.Adult_vs_Control.Adult	ENSMUSG00000111089	RP24-233B16.4	0.00188926	0.011102	5.3452	-3.79157	0.00112279	0.0111563
rIFNa.Adult_vs_Control.Adult	ENSMUSG00000020638	Cmpk2	7.83163e-13	2.22059e-10	5.34355	6.95795	1.49472e-33	2.50841e-31
rIFNa.Adult_vs_Control.Adult	ENSMUSG00000081885	Gm13231	0.00270405	0.0148373	5.31902	-3.82761	0.0012053	0.0118314
rIFNa.Adult_vs_Control.Adult	ENSMUSG00000078921	Tgtp2	2.88355e-14	1.91083e-11	5.27503	7.76677	6.02739e-60	3.54027e-57
rIFNa.Adult_vs_Control.Adult	ENSMUSG00000078763	Slfn1	4.2962e-05	0.00050352	5.25891	0.755022	2.04955e-06	4.46239e-05
rIFNa.Adult_vs_Control.Adult	ENSMUSG00000063286	Gm8995	9.29532e-13	2.50261e-10	5.24233	4.15382	8.34859e-30	1.1538e-27
rIFNa.Adult_vs_Control.Adult	ENSMUSG00000025498	Irf7	8.84525e-14	4.70593e-11	5.21062	9.59978	3.99158e-38	8.38686e-36
rIFNa.Adult_vs_Control.Adult	ENSMUSG00000046805	Mpeg1	9.18992e-13	2.50261e-10	5.20791	7.4943	2.04246e-20	1.94064e-18
rIFNa.Adult_vs_Control.Adult	ENSMUSG00000066861	Oas1g	7.05871e-10	5.89427e-08	5.1653	4.92868	2.90535e-20	2.67209e-18
rIFNa.Adult_vs_Control.Adult	ENSMUSG00000095457	Gm8989	0.00500527	0.0244022	5.15996	-3.88416	0.000794985	0.00840999
rIFNa.Adult_vs_Control.Adult	ENSMUSG00000079457	Gm7609	1.4334e-08	7.47861e-07	5.12245	2.41623	1.31213e-22	1.40127e-20
rIFNa.Adult_vs_Control.Adult	ENSMUSG00000078616	Trim30c	8.61046e-08	3.18451e-06	5.08942	0.922958	5.5564e-08	1.61348e-06
rIFNa.Adult_vs_Control.Adult	ENSMUSG00000063388	BC023105	9.48137e-12	1.47612e-09	5.07308	4.57126	3.65872e-31	5.4032e-29
rIFNa.Adult_vs_Control.Adult	ENSMUSG00000030156	Cd69	0.00323727	0.017183	5.041	-2.39559	3.64359e-08	1.09494e-06
rIFNa.Adult_vs_Control.Adult	ENSMUSG00000020332	Meikin	0.00899313	0.038839	5.02207	-3.9709	0.000777317	0.00826707
rIFNa.Adult_vs_Control.Adult	ENSMUSG00000082292	Gm12250	7.14386e-10	5.93653e-08	5.01672	5.36279	3.73999e-19	3.17949e-17
rIFNa.Adult_vs_Control.Adult	ENSMUSG00000103908	Gm37502	0.015962	0.0610421	5.00752	-3.97344	0.000628564	0.0069126
rIFNa.Adult_vs_Control.Adult	ENSMUSG00000110922	WI1-1735G24.1	0.00499174	0.0243454	5.00068	-3.97466	0.00117589	0.0115859
rIFNa.Adult_vs_Control.Adult	ENSMUSG00000070427	Il18bp	3.10196e-17	2.67224e-13	4.9502	6.15432	1.03178e-90	1.90466e-87
rIFNa.Adult_vs_Control.Adult	ENSMUSG00000111078	RP23-145G7.2	0.00102189	0.00670638	4.95002	-2.07949	8.00173e-12	3.97686e-10
rIFNa.Adult_vs_Control.Adult	ENSMUSG00000026069	Il1rl1	7.48387e-07	1.86873e-05	4.92872	4.87351	1.27029e-13	7.39402e-12
rIFNa.Adult_vs_Control.Adult	ENSMUSG00000055976	Cldn23	8.64283e-05	0.00088884	4.90966	-3.10156	9.78696e-06	0.000180796
rIFNa.Adult_vs_Control.Adult	ENSMUSG00000103105	Gm18752	2.65821e-07	7.96045e-06	4.87432	-1.56337	6.69883e-10	2.66756e-08
rIFNa.Adult_vs_Control.Adult	ENSMUSG00000090881	Gm6904	3.31045e-12	6.43272e-10	4.81364	1.02288	6.1271e-30	8.51338e-28
rIFNa.Adult_vs_Control.Adult	ENSMUSG00000110221	Gm36210	0.0246982	0.0855285	4.79534	-4.07442	0.00200713	0.0180802
rIFNa.Adult_vs_Control.Adult	ENSMUSG00000024786	Majin	5.59017e-05	0.000624363	4.73656	-0.302551	1.07399e-05	0.000196156
rIFNa.Adult_vs_Control.Adult	ENSMUSG00000062007	Hsh2d	2.4292e-05	0.000316649	4.70355	-1.30922	1.20321e-10	5.33376e-09
rIFNa.Adult_vs_Control.Adult	ENSMUSG00000101628	Gm28177	6.22934e-05	0.000684777	4.70244	-3.2287	2.53738e-06	5.39278e-05
rIFNa.Adult_vs_Control.Adult	ENSMUSG00000053541	Gm4759	0.000330452	0.00264567	4.7006	-3.2467	3.18522e-05	0.000521638
rIFNa.Adult_vs_Control.Adult	ENSMUSG00000030069	Prok2	0.00191419	0.0112305	4.69698	-2.29092	1.65475e-05	0.000289738
rIFNa.Adult_vs_Control.Adult	ENSMUSG00000073409	H2-Q6	2.50871e-13	9.91719e-11	4.67532	8.5068	2.61689e-56	1.27606e-53
rIFNa.Adult_vs_Control.Adult	ENSMUSG00000020010	Vnn3	2.12094e-06	4.28566e-05	4.67221	0.341607	2.63125e-09	9.68689e-08
rIFNa.Adult_vs_Control.Adult	ENSMUSG00000032661	Oas3	4.30323e-09	2.75279e-07	4.67198	6.98817	6.15911e-17	4.58721e-15
rIFNa.Adult_vs_Control.Adult	ENSMUSG00000035852	Misp	5.3496e-08	2.10755e-06	4.65556	0.815574	1.08375e-16	7.86753e-15
rIFNa.Adult_vs_Control.Adult	ENSMUSG00000016496	Cd274	2.61052e-15	3.55086e-12	4.6497	5.76694	5.21347e-105	1.22488e-101
rIFNa.Adult_vs_Control.Adult	ENSMUSG00000043263	Ifi209	4.29065e-13	1.45905e-10	4.59054	7.94235	2.88872e-27	3.57206e-25
rIFNa.Adult_vs_Control.Adult	ENSMUSG00000030107	Usp18	4.56674e-16	1.07293e-12	4.56048	7.58172	1.34699e-58	7.40673e-56
rIFNa.Adult_vs_Control.Adult	ENSMUSG00000105504	Gbp5	5.09836e-11	6.13836e-09	4.55026	7.44514	1.41614e-86	2.15287e-83
rIFNa.Adult_vs_Control.Adult	ENSMUSG00000083140	Gm5073	0.00466571	0.023016	4.51487	-2.85261	0.00187255	0.0170763
rIFNa.Adult_vs_Control.Adult	ENSMUSG00000006930	Hap1	4.86177e-13	1.61087e-10	4.50173	4.53876	2.3131e-42	6.22705e-40
rIFNa.Adult_vs_Control.Adult	ENSMUSG00000068246	Apol9b	5.00234e-09	3.08815e-07	4.49064	5.01972	2.86009e-13	1.62453e-11
rIFNa.Adult_vs_Control.Adult	ENSMUSG00000037849	Ifi206	1.27567e-09	9.6966e-08	4.44501	8.42085	2.72384e-24	3.07401e-22
rIFNa.Adult_vs_Control.Adult	ENSMUSG00000022548	Apod	2.88563e-07	8.54251e-06	4.34175	6.54239	1.06073e-14	6.55826e-13
rIFNa.Adult_vs_Control.Adult	ENSMUSG00000026012	Cd28	0.00131913	0.00829481	4.33292	-2.59682	2.2778e-07	5.95221e-06
rIFNa.Adult_vs_Control.Adult	ENSMUSG00000035692	Isg15	3.63304e-11	4.58129e-09	4.32731	7.84619	1.12538e-19	9.96036e-18
rIFNa.Adult_vs_Control.Adult	ENSMUSG00000069873	4930438A08Rik	0.00418888	0.0211275	4.31083	-2.97573	3.50279e-06	7.13928e-05
rIFNa.Adult_vs_Control.Adult	ENSMUSG00000090942	F830016B08Rik	2.53987e-12	5.22599e-10	4.30581	6.33141	2.06325e-41	5.22772e-39
rIFNa.Adult_vs_Control.Adult	ENSMUSG00000112843	RP23-325K4.10	0.00203692	0.0117847	4.29304	-2.99944	3.3861e-06	6.92329e-05
rIFNa.Adult_vs_Control.Adult	ENSMUSG00000039699	Batf2	6.51234e-11	7.51361e-09	4.28947	3.99932	5.93317e-17	4.4317e-15
rIFNa.Adult_vs_Control.Adult	ENSMUSG00000022441	Efcab6	0.00460791	0.0227787	4.28442	-3.51058	0.000496574	0.00560413
rIFNa.Adult_vs_Control.Adult	ENSMUSG00000111885	RP24-119O6.1	2.8995e-05	0.000365713	4.27442	-1.51033	5.39649e-07	1.31078e-05
rIFNa.Adult_vs_Control.Adult	ENSMUSG00000072601	Ear1	0.000313812	0.00253601	4.25668	-1.92368	0.000387761	0.00456703
rIFNa.Adult_vs_Control.Adult	ENSMUSG00000045932	Ifit2	9.9699e-16	1.73942e-12	4.24509	7.69363	3.53682e-136	4.57028e-132
rIFNa.Adult_vs_Control.Adult	ENSMUSG00000090125	Pou3f1	2.60919e-06	5.06246e-05	4.19136	-0.28406	4.67527e-09	1.63994e-07
rIFNa.Adult_vs_Control.Adult	ENSMUSG00000098434	2010110E17Rik	6.99691e-05	0.000751259	4.16653	-2.39622	8.96239e-08	2.52725e-06
rIFNa.Adult_vs_Control.Adult	ENSMUSG00000048852	Gm12185	1.73663e-11	2.41298e-09	4.12957	2.66238	2.24938e-84	3.05964e-81
rIFNa.Adult_vs_Control.Adult	ENSMUSG00000073407	Gm6034	0.0051406	0.0249186	4.12687	-2.18647	0.000123852	0.00171221
rIFNa.Adult_vs_Control.Adult	ENSMUSG00000054072	Iigp1	3.07879e-13	1.1583e-10	4.12216	8.67109	8.61026e-51	3.32125e-48
rIFNa.Adult_vs_Control.Adult	ENSMUSG00000073929	Trim30e-ps1	0.000619958	0.00442695	4.10798	-2.77114	0.000303828	0.00369686
rIFNa.Adult_vs_Control.Adult	ENSMUSG00000029798	Herc6	4.13207e-16	1.06789e-12	4.10096	5.68822	5.72445e-130	3.69857e-126
rIFNa.Adult_vs_Control.Adult	ENSMUSG00000078853	Igtp	5.65434e-14	3.17676e-11	4.08378	6.88495	7.17831e-67	5.9844e-64
rIFNa.Adult_vs_Control.Adult	ENSMUSG00000022014	Epsti1	4.52207e-11	5.61867e-09	4.06545	3.41223	2.18891e-20	2.0571e-18
rIFNa.Adult_vs_Control.Adult	ENSMUSG00000015947	Fcgr1	0.00329021	0.0174104	4.04593	2.33173	0.00471788	0.0366483
rIFNa.Adult_vs_Control.Adult	ENSMUSG00000112166	RP23-26C23.2	0.0191642	0.0702602	4.04401	-3.66275	0.00181518	0.0166389
rIFNa.Adult_vs_Control.Adult	ENSMUSG00000037440	Vnn1	5.8054e-09	3.49732e-07	4.03183	2.4899	4.03707e-36	8.0257e-34
rIFNa.Adult_vs_Control.Adult	ENSMUSG00000028270	Gbp2	4.0271e-16	1.06789e-12	4.01315	9.19446	2.85713e-81	3.69199e-78
rIFNa.Adult_vs_Control.Adult	ENSMUSG00000026581	Sell	0.000598738	0.00428636	4.0058	1.35107	0.00198299	0.0179253
rIFNa.Adult_vs_Control.Adult	ENSMUSG00000052776	Oas1a	4.79453e-11	5.8725e-09	4.00544	6.30437	2.12483e-20	2.01151e-18
rIFNa.Adult_vs_Control.Adult	ENSMUSG00000099241	Gm18852	3.74873e-05	0.000451876	3.99894	-1.01438	5.49418e-10	2.22209e-08
rIFNa.Adult_vs_Control.Adult	ENSMUSG00000060550	H2-Q7	7.39324e-11	8.27147e-09	3.97599	7.8668	2.21174e-41	5.54953e-39
rIFNa.Adult_vs_Control.Adult	ENSMUSG00000073402	Gm8909	0.000465337	0.00349354	3.96268	-2.87278	3.64704e-05	0.000586888
rIFNa.Adult_vs_Control.Adult	ENSMUSG00000079507	H2-Q1	0.000702164	0.00490717	3.9523	-3.22608	1.46649e-05	0.000259822
rIFNa.Adult_vs_Control.Adult	ENSMUSG00000098934	Gm18853	2.44563e-07	7.47987e-06	3.94969	-1.07406	6.64566e-12	3.31565e-10
rIFNa.Adult_vs_Control.Adult	ENSMUSG00000057346	Apol9a	1.03993e-08	5.81738e-07	3.94209	5.20697	8.66712e-16	5.86369e-14
rIFNa.Adult_vs_Control.Adult	ENSMUSG00000026166	Ccl20	0.00770933	0.0344527	3.92224	-2.8717	5.49167e-05	0.000840799
rIFNa.Adult_vs_Control.Adult	ENSMUSG00000100880	Gm6610	0.00025326	0.00213131	3.90315	-2.9081	2.14571e-07	5.64325e-06
rIFNa.Adult_vs_Control.Adult	ENSMUSG00000024675	Ms4a4c	7.80137e-08	2.93477e-06	3.89514	2.65869	2.32733e-08	7.27298e-07
rIFNa.Adult_vs_Control.Adult	ENSMUSG00000053846	Lipg	1.36384e-09	1.03061e-07	3.89421	1.91928	1.05153e-20	1.01025e-18
rIFNa.Adult_vs_Control.Adult	ENSMUSG00000073555	Gm4951	4.73594e-11	5.85625e-09	3.89413	6.48543	4.40648e-32	6.81922e-30
rIFNa.Adult_vs_Control.Adult	ENSMUSG00000104841	Gm17743	0.0266981	0.0908235	3.85506	-2.9297	0.00177574	0.0163305
rIFNa.Adult_vs_Control.Adult	ENSMUSG00000068245	Phf11d	1.95725e-12	4.2867e-10	3.83712	7.36168	4.55426e-42	1.20102e-39
rIFNa.Adult_vs_Control.Adult	ENSMUSG00000026621	Marc1	0.00246996	0.0137544	3.81785	-2.69089	0.00165166	0.0153656
rIFNa.Adult_vs_Control.Adult	ENSMUSG00000040328	Olfr56	1.92205e-13	7.88469e-11	3.817	4.26821	1.05722e-95	2.2769e-92
rIFNa.Adult_vs_Control.Adult	ENSMUSG00000070421	Olfr658	0.0152983	0.0590985	3.80985	-2.9777	3.26567e-06	6.71958e-05
rIFNa.Adult_vs_Control.Adult	ENSMUSG00000029605	Oas1b	9.40344e-15	8.43376e-12	3.80557	5.13002	1.41994e-106	3.66969e-103
rIFNa.Adult_vs_Control.Adult	ENSMUSG00000089844	A530032D15Rik	3.7047e-07	1.04638e-05	3.79607	-0.0811398	4.08897e-14	2.45187e-12
rIFNa.Adult_vs_Control.Adult	ENSMUSG00000104713	Gbp6	1.25019e-10	1.30282e-08	3.77795	4.24827	1.5252e-22	1.61547e-20
rIFNa.Adult_vs_Control.Adult	ENSMUSG00000075010	AW112010	4.73767e-12	8.51247e-10	3.77131	4.83625	7.93603e-69	7.32496e-66
rIFNa.Adult_vs_Control.Adult	ENSMUSG00000085977	Gm5970	7.29046e-07	1.83105e-05	3.76459	1.16188	8.0387e-08	2.2855e-06
rIFNa.Adult_vs_Control.Adult	ENSMUSG00000028268	Gbp3	3.18437e-13	1.17567e-10	3.76061	7.92676	4.93328e-39	1.07139e-36
rIFNa.Adult_vs_Control.Adult	ENSMUSG00000055413	H2-Q5	1.5273e-11	2.16877e-09	3.75671	4.89686	1.8302e-33	3.05158e-31
rIFNa.Adult_vs_Control.Adult	ENSMUSG00000059108	Ifitm6	2.09528e-10	2.09075e-08	3.75239	0.930976	6.1092e-33	9.92995e-31
rIFNa.Adult_vs_Control.Adult	ENSMUSG00000031962	Cdh15	0.000846009	0.00574016	3.73886	-1.3406	0.0017533	0.0161714
rIFNa.Adult_vs_Control.Adult	ENSMUSG00000103588	Gm18445	0.00107408	0.00698329	3.73869	-2.14537	3.17831e-06	6.56597e-05
rIFNa.Adult_vs_Control.Adult	ENSMUSG00000053835	H2-T24	1.63323e-08	8.23034e-07	3.71588	3.52341	1.02371e-17	8.04154e-16
rIFNa.Adult_vs_Control.Adult	ENSMUSG00000039997	Ifi203	7.89439e-12	1.25669e-09	3.67164	7.94096	1.66204e-40	3.8697e-38
rIFNa.Adult_vs_Control.Adult	ENSMUSG00000050014	Apol10b	1.91744e-12	4.23541e-10	3.66641	2.03533	1.27563e-34	2.30542e-32
rIFNa.Adult_vs_Control.Adult	ENSMUSG00000020953	Coch	6.96028e-11	7.9243e-09	3.66181	2.45456	3.66368e-36	7.33986e-34
rIFNa.Adult_vs_Control.Adult	ENSMUSG00000043456	Zfp536	0.000725594	0.00503822	3.66098	-1.50959	0.000132617	0.00180387
rIFNa.Adult_vs_Control.Adult	ENSMUSG00000028989	Angptl7	0.0262379	0.0896117	3.64743	-2.20395	0.00167543	0.015542
rIFNa.Adult_vs_Control.Adult	ENSMUSG00000027219	Slc28a2	0.000211625	0.00184709	3.61893	1.60388	2.46984e-05	0.000415648
rIFNa.Adult_vs_Control.Adult	ENSMUSG00000042828	Trim72	3.65827e-08	1.52e-06	3.61876	0.771682	1.18411e-19	1.04444e-17
rIFNa.Adult_vs_Control.Adult	ENSMUSG00000037921	Ddx60	3.14598e-11	4.02498e-09	3.59825	5.20838	1.79238e-44	5.20476e-42
rIFNa.Adult_vs_Control.Adult	ENSMUSG00000074342	I830077J02Rik	0.00473701	0.0233054	3.57936	-0.571344	0.00272342	0.0233834
rIFNa.Adult_vs_Control.Adult	ENSMUSG00000032690	Oas2	1.09901e-06	2.53145e-05	3.57626	6.48714	6.1091e-11	2.79936e-09
rIFNa.Adult_vs_Control.Adult	ENSMUSG00000090272	Mndal	5.7618e-13	1.79407e-10	3.57284	7.91629	3.57806e-53	1.59433e-50
rIFNa.Adult_vs_Control.Adult	ENSMUSG00000092277	Gm19684	1.14103e-05	0.000171947	3.56319	0.0840437	3.71851e-07	9.32117e-06
rIFNa.Adult_vs_Control.Adult	ENSMUSG00000037731	Themis2	0.00101965	0.00669848	3.55098	2.14414	0.00634649	0.0466095
rIFNa.Adult_vs_Control.Adult	ENSMUSG00000073902	Gm1966	5.48197e-05	0.00061518	3.54198	0.160161	3.58921e-12	1.85891e-10
rIFNa.Adult_vs_Control.Adult	ENSMUSG00000040528	Milr1	0.00294795	0.0159031	3.53703	-1.17809	1.31592e-05	0.000236007
rIFNa.Adult_vs_Control.Adult	ENSMUSG00000110100	Gm45261	0.00030382	0.00247058	3.5291	-2.47212	1.47215e-06	3.30724e-05
rIFNa.Adult_vs_Control.Adult	ENSMUSG00000034438	Gbp8	4.48879e-09	2.82947e-07	3.50153	1.99438	3.17548e-23	3.41946e-21
rIFNa.Adult_vs_Control.Adult	ENSMUSG00000060882	Kcnd2	0.0145832	0.0569436	3.50031	-3.19317	2.11153e-05	0.000361154
rIFNa.Adult_vs_Control.Adult	ENSMUSG00000090362	Vmn2r79	0.0685651	0.184461	3.48265	-2.9487	0.00299878	0.0253104
rIFNa.Adult_vs_Control.Adult	ENSMUSG00000029298	Gbp9	6.12573e-13	1.86251e-10	3.47935	7.06215	6.98317e-53	3.00788e-50
rIFNa.Adult_vs_Control.Adult	ENSMUSG00000096802	Gm15433	1.24432e-07	4.265e-06	3.47665	0.483934	1.42989e-26	1.73493e-24
rIFNa.Adult_vs_Control.Adult	ENSMUSG00000056290	Ms4a4b	8.95575e-07	2.15305e-05	3.46777	-0.172991	9.38924e-08	2.64043e-06
rIFNa.Adult_vs_Control.Adult	ENSMUSG00000029561	Oasl2	6.69946e-12	1.11704e-09	3.46274	8.31921	2.53057e-29	3.42409e-27
rIFNa.Adult_vs_Control.Adult	ENSMUSG00000033847	Pla2g4c	1.18296e-09	9.0989e-08	3.46271	3.25111	8.38944e-89	1.3551e-85
rIFNa.Adult_vs_Control.Adult	ENSMUSG00000067297	Ifit1bl2	9.54404e-08	3.46427e-06	3.45687	1.32556	1.14532e-15	7.58966e-14
rIFNa.Adult_vs_Control.Adult	ENSMUSG00000056116	H2-T22	4.01704e-19	1.03816e-14	3.45679	8.87642	1.67561e-74	1.80435e-71
rIFNa.Adult_vs_Control.Adult	ENSMUSG00000032322	Pstpip1	1.63487e-06	3.49952e-05	3.44172	2.83832	5.23707e-30	7.31605e-28
rIFNa.Adult_vs_Control.Adult	ENSMUSG00000039304	Tnfsf10	8.44497e-07	2.06092e-05	3.43277	3.21707	1.61208e-17	1.24738e-15
rIFNa.Adult_vs_Control.Adult	ENSMUSG00000047992	Fam69c	0.000111237	0.00108977	3.39297	0.858041	5.91561e-06	0.000114262
rIFNa.Adult_vs_Control.Adult	ENSMUSG00000005649	Cabp5	0.00495397	0.0241978	3.36985	-2.76233	8.87756e-05	0.00128605
rIFNa.Adult_vs_Control.Adult	ENSMUSG00000055945	Prr18	0.00180229	0.0106875	3.36085	-2.60293	0.000361915	0.0043083
rIFNa.Adult_vs_Control.Adult	ENSMUSG00000046879	Irgm1	1.22636e-16	5.64792e-13	3.31994	8.00786	4.29207e-80	5.28211e-77
rIFNa.Adult_vs_Control.Adult	ENSMUSG00000046718	Bst2	5.29576e-13	1.68967e-10	3.31851	8.97854	1.09773e-31	1.6494e-29
rIFNa.Adult_vs_Control.Adult	ENSMUSG00000078606	Gm4070	3.41162e-15	4.00772e-12	3.31753	4.92375	3.86911e-74	3.99973e-71
rIFNa.Adult_vs_Control.Adult	ENSMUSG00000035208	Slfn8	2.96132e-13	1.14227e-10	3.31344	6.99395	1.2724e-42	3.46147e-40
rIFNa.Adult_vs_Control.Adult	ENSMUSG00000052613	Pcdh15	3.16318e-09	2.09614e-07	3.30692	3.30538	5.66201e-21	5.50109e-19
rIFNa.Adult_vs_Control.Adult	ENSMUSG00000091144	Phf11c	5.57806e-10	4.83756e-08	3.30275	2.42913	8.21419e-26	9.82813e-24
rIFNa.Adult_vs_Control.Adult	ENSMUSG00000074151	Nlrc5	3.04799e-11	3.91902e-09	3.27625	6.07248	5.51158e-29	7.34234e-27
rIFNa.Adult_vs_Control.Adult	ENSMUSG00000035929	H2-Q4	1.00957e-15	1.73942e-12	3.27599	8.91284	4.15745e-52	1.73298e-49
rIFNa.Adult_vs_Control.Adult	ENSMUSG00000070034	Sp110	1.58452e-16	5.85006e-13	3.26919	6.19518	3.05201e-174	7.88762e-170
rIFNa.Adult_vs_Control.Adult	ENSMUSG00000091199	Gm2619	9.05551e-08	3.31488e-06	3.25006	1.887	2.35617e-22	2.4653e-20
rIFNa.Adult_vs_Control.Adult	ENSMUSG00000025165	Sectm1a	0.00730495	0.0330166	3.24738	2.23565	4.78622e-06	9.46404e-05
rIFNa.Adult_vs_Control.Adult	ENSMUSG00000020279	Il9r	0.008182	0.0361401	3.23543	-3.354	0.000858826	0.00897562
rIFNa.Adult_vs_Control.Adult	ENSMUSG00000079502	Cfap77	0.0187202	0.068989	3.23089	-2.69827	0.000118162	0.00164891
rIFNa.Adult_vs_Control.Adult	ENSMUSG00000060519	Tor3a	7.13893e-16	1.41922e-12	3.22605	8.06408	3.10445e-131	2.67438e-127
rIFNa.Adult_vs_Control.Adult	ENSMUSG00000039853	Trim14	5.63503e-11	6.61962e-09	3.21884	4.25931	4.03641e-27	4.94393e-25
rIFNa.Adult_vs_Control.Adult	ENSMUSG00000040253	Gbp7	2.26528e-13	9.14746e-11	3.21791	6.60065	1.16348e-47	3.71221e-45
rIFNa.Adult_vs_Control.Adult	ENSMUSG00000058400	Qrfpr	0.00063689	0.00452939	3.21454	-2.25792	0.00011197	0.0015744
rIFNa.Adult_vs_Control.Adult	ENSMUSG00000108695	Gm2511	0.0552966	0.157997	3.20109	-3.11628	0.00279622	0.0238657
rIFNa.Adult_vs_Control.Adult	ENSMUSG00000030921	Trim30a	1.06299e-13	5.38663e-11	3.19211	7.42182	3.95679e-48	1.31102e-45
rIFNa.Adult_vs_Control.Adult	ENSMUSG00000078486	Perm1	5.54169e-05	0.000620535	3.17181	-1.15655	7.36278e-11	3.35006e-09
rIFNa.Adult_vs_Control.Adult	ENSMUSG00000082088	Gm15753	1.63574e-06	3.49952e-05	3.16592	-1.74411	1.67306e-07	4.51815e-06
rIFNa.Adult_vs_Control.Adult	ENSMUSG00000046031	Fam26f	2.59818e-09	1.78583e-07	3.16465	3.17827	2.65645e-20	2.46069e-18
rIFNa.Adult_vs_Control.Adult	ENSMUSG00000079455	Gm16026	0.0141669	0.0556089	3.16452	-2.93033	3.63394e-05	0.000585508
rIFNa.Adult_vs_Control.Adult	ENSMUSG00000090186	Gm7592	5.70899e-07	1.48285e-05	3.16273	0.361597	2.89448e-12	1.51121e-10
rIFNa.Adult_vs_Control.Adult	ENSMUSG00000022584	Ly6c2	5.50931e-05	0.000617444	3.14775	-2.06548	1.86288e-06	4.08348e-05
rIFNa.Adult_vs_Control.Adult	ENSMUSG00000072620	Slfn2	1.72794e-13	7.33623e-11	3.1449	7.2507	2.4616e-26	2.97279e-24
rIFNa.Adult_vs_Control.Adult	ENSMUSG00000030137	Tuba8	2.58351e-06	5.03152e-05	3.13429	3.08762	4.06294e-19	3.44271e-17
rIFNa.Adult_vs_Control.Adult	ENSMUSG00000097194	9330175E14Rik	1.88714e-09	1.37065e-07	3.12761	2.3	6.16203e-32	9.42316e-30
rIFNa.Adult_vs_Control.Adult	ENSMUSG00000038239	Hrc	0.0289133	0.0965794	3.09883	-3.42063	0.00193305	0.0175555
rIFNa.Adult_vs_Control.Adult	ENSMUSG00000090326	Dthd1	0.00365336	0.0189555	3.08967	-1.89774	3.00028e-08	9.19802e-07
rIFNa.Adult_vs_Control.Adult	ENSMUSG00000021423	Ly86	0.000367056	0.00288773	3.08448	0.473432	0.000743855	0.0079406
rIFNa.Adult_vs_Control.Adult	ENSMUSG00000035818	Plekhs1	0.000543331	0.00396761	3.08265	-1.49216	3.31995e-07	8.45328e-06
rIFNa.Adult_vs_Control.Adult	ENSMUSG00000067220	Cnga1	0.0414242	0.127388	3.06399	-3.44913	0.00673544	0.0489238
rIFNa.Adult_vs_Control.Adult	ENSMUSG00000079491	H2-T10	1.31123e-16	5.64792e-13	3.05967	4.77201	6.99051e-51	2.73732e-48
rIFNa.Adult_vs_Control.Adult	ENSMUSG00000050578	Mmp13	5.48673e-06	9.30884e-05	3.04366	1.10734	2.99879e-11	1.4091e-09
rIFNa.Adult_vs_Control.Adult	ENSMUSG00000052749	Trim30b	0.00501895	0.0244504	3.03731	-0.977948	0.000726182	0.00778409
rIFNa.Adult_vs_Control.Adult	ENSMUSG00000038179	Slamf7	0.0068921	0.0315535	3.03028	0.994331	0.000182922	0.00238881
rIFNa.Adult_vs_Control.Adult	ENSMUSG00000026896	Ifih1	3.62252e-14	2.17722e-11	3.02208	7.55736	1.3319e-62	8.92392e-60
rIFNa.Adult_vs_Control.Adult	ENSMUSG00000061852	Gm7582	0.000194253	0.00171986	3.00504	-1.01305	1.09329e-05	0.0001994
rIFNa.Adult_vs_Control.Adult	ENSMUSG00000028841	Cnksr1	6.10009e-08	2.36358e-06	3.00432	0.946583	3.64308e-09	1.30404e-07
rIFNa.Adult_vs_Control.Adult	ENSMUSG00000017830	Dhx58	6.43129e-13	1.91046e-10	2.98208	6.62945	2.14139e-54	9.88252e-52
rIFNa.Adult_vs_Control.Adult	ENSMUSG00000027514	Zbp1	1.60299e-12	3.69663e-10	2.97885	7.38216	4.50797e-38	9.39547e-36
rIFNa.Adult_vs_Control.Adult	ENSMUSG00000070327	Rnf213	1.80765e-11	2.49823e-09	2.97623	10.3106	3.24755e-34	5.74862e-32
rIFNa.Adult_vs_Control.Adult	ENSMUSG00000039501	Znfx1	5.81907e-15	5.72972e-12	2.9689	8.7118	9.3733e-85	1.3458e-81
rIFNa.Adult_vs_Control.Adult	ENSMUSG00000069893	9930111J21Rik1	6.91575e-11	7.90843e-09	2.96601	3.95051	1.15808e-50	4.40138e-48
rIFNa.Adult_vs_Control.Adult	ENSMUSG00000045868	Gvin1	9.00664e-12	1.41931e-09	2.96272	4.33801	1.52744e-35	2.94591e-33
rIFNa.Adult_vs_Control.Adult	ENSMUSG00000079330	Lemd1	0.00280872	0.0153003	2.95431	-2.88674	4.18381e-06	8.38189e-05
rIFNa.Adult_vs_Control.Adult	ENSMUSG00000029409	U90926	0.0768399	0.200368	2.95081	-2.3432	0.00228531	0.0201919
rIFNa.Adult_vs_Control.Adult	ENSMUSG00000040483	Xaf1	4.75512e-12	8.51247e-10	2.95063	6.34021	5.11781e-24	5.75064e-22
rIFNa.Adult_vs_Control.Adult	ENSMUSG00000096727	Psmb9	4.26939e-13	1.45905e-10	2.94173	5.69686	1.23295e-66	9.95763e-64
rIFNa.Adult_vs_Control.Adult	ENSMUSG00000054753	AU018091	0.0648534	0.17755	2.93438	-3.5206	0.0066314	0.0482902
rIFNa.Adult_vs_Control.Adult	ENSMUSG00000032066	Bco2	2.87653e-10	2.75337e-08	2.92887	0.456598	4.27057e-17	3.21774e-15
rIFNa.Adult_vs_Control.Adult	ENSMUSG00000020805	Slc13a5	0.00198484	0.0115376	2.91981	-2.75243	3.03576e-05	0.000499722
rIFNa.Adult_vs_Control.Adult	ENSMUSG00000019866	Aim1	1.99081e-09	1.42918e-07	2.89743	2.93381	8.23693e-21	7.94311e-19
rIFNa.Adult_vs_Control.Adult	ENSMUSG00000035686	Thrsp	0.00023181	0.00198901	2.86951	-0.00437848	6.64695e-08	1.91296e-06
rIFNa.Adult_vs_Control.Adult	ENSMUSG00000045322	Tlr9	0.011002	0.045414	2.8602	-0.704927	0.000295061	0.00360376
rIFNa.Adult_vs_Control.Adult	ENSMUSG00000043953	Ccrl2	3.89741e-10	3.55918e-08	2.85987	3.13796	4.56458e-21	4.46844e-19
rIFNa.Adult_vs_Control.Adult	ENSMUSG00000071350	Setdb2	2.44677e-11	3.20987e-09	2.853	4.66416	4.32487e-35	8.04114e-33
rIFNa.Adult_vs_Control.Adult	ENSMUSG00000026104	Stat1	1.17145e-12	2.91105e-10	2.84696	6.06732	4.28501e-45	1.2877e-42
rIFNa.Adult_vs_Control.Adult	ENSMUSG00000034422	Parp14	1.02303e-11	1.5536e-09	2.83784	8.24624	1.11863e-35	2.17368e-33
rIFNa.Adult_vs_Control.Adult	ENSMUSG00000111857	RP23-392I13.13	0.00057695	0.00417369	2.81434	-2.10892	6.39035e-06	0.000122607
rIFNa.Adult_vs_Control.Adult	ENSMUSG00000078920	Ifi47	5.40385e-13	1.70313e-10	2.81163	6.73343	1.0198e-67	8.78525e-65
rIFNa.Adult_vs_Control.Adult	ENSMUSG00000079018	Ly6c1	5.35254e-06	9.13678e-05	2.77781	8.7252	1.08302e-11	5.28105e-10
rIFNa.Adult_vs_Control.Adult	ENSMUSG00000067203	H2-K2	1.54035e-10	1.57347e-08	2.77488	4.25143	1.11123e-63	8.20535e-61
rIFNa.Adult_vs_Control.Adult	ENSMUSG00000027360	Hdc	1.27003e-05	0.000187344	2.77462	1.33393	2.89205e-25	3.41288e-23
rIFNa.Adult_vs_Control.Adult	ENSMUSG00000031639	Tlr3	1.31086e-14	1.02396e-11	2.77262	6.00058	1.18323e-78	1.38997e-75
rIFNa.Adult_vs_Control.Adult	ENSMUSG00000056380	Gpr50	8.23402e-05	0.000854275	2.77235	1.08502	3.22939e-06	6.6641e-05
rIFNa.Adult_vs_Control.Adult	ENSMUSG00000037997	Parp11	7.23884e-14	3.98044e-11	2.76796	5.93504	1.70467e-64	1.29575e-61
rIFNa.Adult_vs_Control.Adult	ENSMUSG00000027913	Crct1	2.737e-05	0.000348767	2.76327	2.80626	3.64653e-10	1.52001e-08
rIFNa.Adult_vs_Control.Adult	ENSMUSG00000020826	Nos2	3.34572e-05	0.000410378	2.75953	7.74782	3.99945e-25	4.67701e-23
rIFNa.Adult_vs_Control.Adult	ENSMUSG00000105542	Gm34248	0.109278	0.255166	2.74114	-3.41273	0.00411147	0.0326944
rIFNa.Adult_vs_Control.Adult	ENSMUSG00000052631	Sh2d6	0.00034337	0.00273891	2.73655	2.37856	1.27648e-10	5.63922e-09
rIFNa.Adult_vs_Control.Adult	ENSMUSG00000096292	Gm2666	0.00956611	0.0407628	2.73443	-2.06627	0.0001255	0.00172983
rIFNa.Adult_vs_Control.Adult	ENSMUSG00000089901	Gm8113	7.99484e-06	0.000127258	2.71536	1.46313	4.44754e-21	4.37042e-19
rIFNa.Adult_vs_Control.Adult	ENSMUSG00000099470	Gm29340	0.0146357	0.0570765	2.71375	-2.88671	0.00404126	0.0322353
rIFNa.Adult_vs_Control.Adult	ENSMUSG00000038507	Parp12	7.90491e-13	2.22059e-10	2.70724	7.06149	9.54586e-43	2.65272e-40
rIFNa.Adult_vs_Control.Adult	ENSMUSG00000106227	Gm43464	0.00141586	0.00877492	2.70331	-1.5974	2.56656e-05	0.000429877
rIFNa.Adult_vs_Control.Adult	ENSMUSG00000041377	Ninj2	0.107353	0.252313	2.70255	-3.22834	0.00129792	0.0125631
rIFNa.Adult_vs_Control.Adult	ENSMUSG00000037321	Tap1	1.73805e-15	2.80738e-12	2.69329	7.67414	2.06347e-63	1.48134e-60
rIFNa.Adult_vs_Control.Adult	ENSMUSG00000032589	Bsn	1.65872e-09	1.22831e-07	2.67695	2.97623	3.10492e-27	3.82112e-25
rIFNa.Adult_vs_Control.Adult	ENSMUSG00000107252	Gm43786	0.0336783	0.108929	2.67341	-3.67267	0.00494489	0.0380571
rIFNa.Adult_vs_Control.Adult	ENSMUSG00000015377	Dennd6b	7.12141e-13	2.09143e-10	2.65998	3.67515	1.06293e-33	1.81922e-31
rIFNa.Adult_vs_Control.Adult	ENSMUSG00000043811	Rtn4r	1.91328e-08	9.29449e-07	2.65713	4.4427	2.24221e-24	2.54156e-22
rIFNa.Adult_vs_Control.Adult	ENSMUSG00000069874	Irgm2	3.09249e-13	1.1583e-10	2.64869	7.83886	7.85175e-63	5.48434e-60
rIFNa.Adult_vs_Control.Adult	ENSMUSG00000016524	Il19	2.90598e-08	1.285e-06	2.64773	-0.27083	0.000184794	0.00240838
rIFNa.Adult_vs_Control.Adult	ENSMUSG00000023206	Il15ra	4.59773e-07	1.24553e-05	2.64538	5.11542	5.57185e-15	3.54677e-13
rIFNa.Adult_vs_Control.Adult	ENSMUSG00000054203	Ifi205	9.38542e-07	2.23349e-05	2.60003	8.3596	8.96722e-08	2.52725e-06
rIFNa.Adult_vs_Control.Adult	ENSMUSG00000106734	Gm20559	5.38269e-10	4.69967e-08	2.59758	5.32276	7.54083e-20	6.72018e-18
rIFNa.Adult_vs_Control.Adult	ENSMUSG00000034842	Art3	6.02088e-07	1.55448e-05	2.59284	3.26656	3.32424e-11	1.55637e-09
rIFNa.Adult_vs_Control.Adult	ENSMUSG00000049502	Dtx3l	4.99086e-13	1.63271e-10	2.58637	7.35162	7.41714e-54	3.36296e-51
rIFNa.Adult_vs_Control.Adult	ENSMUSG00000054892	Txk	0.0469672	0.14009	2.58367	-1.28985	0.00182973	0.016739
rIFNa.Adult_vs_Control.Adult	ENSMUSG00000068349	Gml	3.01223e-05	0.000377353	2.5811	-0.533887	5.33538e-08	1.55629e-06
rIFNa.Adult_vs_Control.Adult	ENSMUSG00000043089	Mmp1a	0.0447497	0.13498	2.5801	-2.83826	0.00104163	0.0105033
rIFNa.Adult_vs_Control.Adult	ENSMUSG00000090215	Trim34b	1.23136e-05	0.000183001	2.57876	-0.503184	3.82127e-08	1.14434e-06
rIFNa.Adult_vs_Control.Adult	ENSMUSG00000078349	AW011738	4.98611e-09	3.08815e-07	2.57135	3.25112	4.68657e-25	5.45584e-23
rIFNa.Adult_vs_Control.Adult	ENSMUSG00000001773	Folh1	0.000154963	0.00143338	2.53668	3.96351	3.2643e-06	6.71958e-05
rIFNa.Adult_vs_Control.Adult	ENSMUSG00000057596	Trim30d	8.92239e-14	4.70593e-11	2.52646	6.18713	3.73484e-59	2.14496e-56
rIFNa.Adult_vs_Control.Adult	ENSMUSG00000017652	Cd40	7.84362e-06	0.00012513	2.52508	1.1144	1.2383e-09	4.76228e-08
rIFNa.Adult_vs_Control.Adult	ENSMUSG00000026946	Nmi	9.63774e-12	1.49148e-09	2.52407	4.68198	4.7862e-41	1.17804e-38
rIFNa.Adult_vs_Control.Adult	ENSMUSG00000049928	Glp2r	7.03284e-07	1.77844e-05	2.52368	2.56652	3.81584e-34	6.66327e-32
rIFNa.Adult_vs_Control.Adult	ENSMUSG00000037683	Armc3	0.00466341	0.023009	2.51055	-1.838	0.00394497	0.031594
rIFNa.Adult_vs_Control.Adult	ENSMUSG00000056144	Trim34a	3.76201e-13	1.35035e-10	2.50794	4.97381	1.34667e-62	8.92392e-60
rIFNa.Adult_vs_Control.Adult	ENSMUSG00000053030	Spink2	0.000302848	0.00246436	2.50091	-1.04783	7.26792e-05	0.0010764
rIFNa.Adult_vs_Control.Adult	ENSMUSG00000047735	Samd9l	3.93217e-11	4.93316e-09	2.49384	7.67157	1.30541e-32	2.06976e-30
rIFNa.Adult_vs_Control.Adult	ENSMUSG00000040972	Igsf21	5.80046e-06	9.7216e-05	2.4933	1.09974	4.75902e-13	2.63932e-11
rIFNa.Adult_vs_Control.Adult	ENSMUSG00000052477	C130026I21Rik	1.40385e-05	0.000203029	2.49272	1.20453	1.90324e-14	1.16008e-12
rIFNa.Adult_vs_Control.Adult	ENSMUSG00000000682	Cd52	0.0232137	0.0816461	2.49223	0.0642111	0.00355015	0.0290716
rIFNa.Adult_vs_Control.Adult	ENSMUSG00000026222	Sp100	4.98074e-15	5.14889e-12	2.48946	7.84344	2.28055e-51	9.06747e-49
rIFNa.Adult_vs_Control.Adult	ENSMUSG00000027580	Helz2	5.43667e-12	9.24376e-10	2.48295	8.31617	7.39215e-42	1.91043e-39
rIFNa.Adult_vs_Control.Adult	ENSMUSG00000036912	Piwil4	4.01288e-10	3.65172e-08	2.4767	1.96783	6.61028e-19	5.47552e-17
rIFNa.Adult_vs_Control.Adult	ENSMUSG00000066363	Serpina3f	1.91038e-11	2.57145e-09	2.46785	5.449	1.03665e-12	5.60483e-11
rIFNa.Adult_vs_Control.Adult	ENSMUSG00000022132	Cldn10	0.0461519	0.138194	2.46652	-2.58224	0.00536022	0.0405176
rIFNa.Adult_vs_Control.Adult	ENSMUSG00000033576	Apol6	1.01766e-06	2.37368e-05	2.4577	4.82529	1.12548e-09	4.33486e-08
rIFNa.Adult_vs_Control.Adult	ENSMUSG00000020218	Wif1	0.00383208	0.0197401	2.44577	-2.10924	0.00267303	0.0230043
rIFNa.Adult_vs_Control.Adult	ENSMUSG00000032596	Uba7	5.43198e-11	6.44241e-09	2.44329	7.04579	5.34291e-50	1.9726e-47
rIFNa.Adult_vs_Control.Adult	ENSMUSG00000100733	4932411K12Rik	0.0207953	0.0749036	2.44325	-2.78211	0.0025639	0.0222056
rIFNa.Adult_vs_Control.Adult	ENSMUSG00000012519	Mlkl	2.61326e-14	1.77729e-11	2.43687	6.72579	6.83847e-58	3.6068e-55
rIFNa.Adult_vs_Control.Adult	ENSMUSG00000067212	H2-T23	1.00049e-12	2.58566e-10	2.42892	8.65042	4.05146e-46	1.26152e-43
rIFNa.Adult_vs_Control.Adult	ENSMUSG00000029771	Irf5	2.53264e-13	9.91719e-11	2.42693	3.74826	1.50813e-40	3.57579e-38
rIFNa.Adult_vs_Control.Adult	ENSMUSG00000033355	Rtp4	1.95993e-09	1.41487e-07	2.41806	6.34717	9.30424e-16	6.26195e-14
rIFNa.Adult_vs_Control.Adult	ENSMUSG00000069793	Slfn9	4.58368e-12	8.40146e-10	2.3992	6.85846	1.95246e-30	2.78781e-28
rIFNa.Adult_vs_Control.Adult	ENSMUSG00000025279	Dnase1l3	0.00339012	0.0178441	2.3955	-0.789169	3.62753e-06	7.37608e-05
rIFNa.Adult_vs_Control.Adult	ENSMUSG00000061232	H2-K1	7.59169e-13	2.20449e-10	2.38438	10.9997	1.93394e-49	6.84667e-47
rIFNa.Adult_vs_Control.Adult	ENSMUSG00000068234	Vmn1r44	0.0107605	0.0446521	2.37874	-2.61833	1.27676e-05	0.000229302
rIFNa.Adult_vs_Control.Adult	ENSMUSG00000021208	Ifi27l2b	1.77953e-05	0.000246632	2.36865	0.0788785	1.5995e-05	0.000281207
rIFNa.Adult_vs_Control.Adult	ENSMUSG00000040428	Plekha4	5.43432e-11	6.44241e-09	2.35972	6.51207	3.5976e-65	2.81747e-62
rIFNa.Adult_vs_Control.Adult	ENSMUSG00000097567	Gm26637	1.98763e-05	0.000268825	2.33778	0.392612	2.76551e-09	1.01148e-07
rIFNa.Adult_vs_Control.Adult	ENSMUSG00000025324	Atp10a	8.28074e-11	8.99191e-09	2.33294	5.19247	2.34425e-40	5.40936e-38
rIFNa.Adult_vs_Control.Adult	ENSMUSG00000055926	Gm14137	0.000574817	0.00416123	2.33177	-0.682645	0.000130289	0.00178221
rIFNa.Adult_vs_Control.Adult	ENSMUSG00000100706	Gm19744	0.00756086	0.0339006	2.33024	-1.00832	0.00320999	0.0267755
rIFNa.Adult_vs_Control.Adult	ENSMUSG00000024338	Psmb8	1.72599e-13	7.33623e-11	2.31386	6.90013	1.14672e-57	5.92715e-55
rIFNa.Adult_vs_Control.Adult	ENSMUSG00000026536	Ifi211	5.22863e-14	3.00286e-11	2.31114	7.74014	3.24633e-48	1.10392e-45
rIFNa.Adult_vs_Control.Adult	ENSMUSG00000002307	Daxx	8.65171e-13	2.40425e-10	2.30417	6.63252	3.8143e-48	1.28022e-45
rIFNa.Adult_vs_Control.Adult	ENSMUSG00000047428	Dlk2	1.69967e-07	5.59255e-06	2.29996	1.50466	7.5733e-15	4.79717e-13
rIFNa.Adult_vs_Control.Adult	ENSMUSG00000010358	Ifi35	1.10531e-12	2.80056e-10	2.2922	6.3318	2.94208e-35	5.55001e-33
rIFNa.Adult_vs_Control.Adult	ENSMUSG00000031757	Mt4	0.0126262	0.0506382	2.29128	-0.534832	0.00279035	0.0238314
rIFNa.Adult_vs_Control.Adult	ENSMUSG00000035561	Aldh1b1	5.00525e-12	8.7217e-10	2.27481	3.99569	1.97991e-35	3.76241e-33
rIFNa.Adult_vs_Control.Adult	ENSMUSG00000081769	Gm12216	2.65555e-06	5.13314e-05	2.27431	0.79772	1.01699e-11	4.98732e-10
rIFNa.Adult_vs_Control.Adult	ENSMUSG00000104520	Gm37336	0.141735	0.300641	2.27064	-3.16723	0.00494025	0.0380327
rIFNa.Adult_vs_Control.Adult	ENSMUSG00000027639	Samhd1	3.60026e-15	4.04544e-12	2.26468	8.98775	5.54694e-71	5.51366e-68
rIFNa.Adult_vs_Control.Adult	ENSMUSG00000032443	Zcwpw2	0.000745171	0.00515477	2.26116	-0.883851	5.06391e-05	0.000782258
rIFNa.Adult_vs_Control.Adult	ENSMUSG00000086513	9130208D14Rik	1.38955e-06	3.07988e-05	2.2568	1.33742	2.35472e-12	1.24448e-10
rIFNa.Adult_vs_Control.Adult	ENSMUSG00000053025	Sv2b	0.0174176	0.0651466	2.25558	-3.31761	0.00454426	0.0354725
rIFNa.Adult_vs_Control.Adult	ENSMUSG00000030793	Pycard	2.05565e-12	4.3546e-10	2.24007	5.67479	1.67109e-47	5.26678e-45
rIFNa.Adult_vs_Control.Adult	ENSMUSG00000024371	C2	2.02429e-07	6.4349e-06	2.23442	6.09105	1.03454e-29	1.41464e-27
rIFNa.Adult_vs_Control.Adult	ENSMUSG00000038037	Socs1	1.83813e-10	1.86292e-08	2.22598	4.33053	3.31557e-28	4.20037e-26
rIFNa.Adult_vs_Control.Adult	ENSMUSG00000040033	Stat2	4.18219e-11	5.22147e-09	2.22218	8.44451	3.44327e-49	1.1865e-46
rIFNa.Adult_vs_Control.Adult	ENSMUSG00000022587	Ly6e	2.22928e-11	2.93946e-09	2.2118	10.8975	2.86619e-41	7.12248e-39
rIFNa.Adult_vs_Control.Adult	ENSMUSG00000097572	Gm26797	3.01754e-08	1.31203e-06	2.20697	2.28892	7.24665e-20	6.48036e-18
rIFNa.Adult_vs_Control.Adult	ENSMUSG00000040296	Ddx58	3.93087e-12	7.46982e-10	2.19638	7.67701	3.95543e-31	5.80819e-29
rIFNa.Adult_vs_Control.Adult	ENSMUSG00000072621	Slfn10-ps	2.82696e-12	5.66355e-10	2.18458	4.42428	4.90603e-45	1.45737e-42
rIFNa.Adult_vs_Control.Adult	ENSMUSG00000089809	Rasgef1b	2.13838e-06	4.31416e-05	2.17889	0.982016	2.14645e-07	5.64325e-06
rIFNa.Adult_vs_Control.Adult	ENSMUSG00000069892	9930111J21Rik2	2.84466e-10	2.73299e-08	2.17697	5.7702	7.07994e-52	2.90435e-49
rIFNa.Adult_vs_Control.Adult	ENSMUSG00000044583	Tlr7	0.00403078	0.0205224	2.16947	2.11151	0.00103962	0.0104871
rIFNa.Adult_vs_Control.Adult	ENSMUSG00000021071	Trim9	1.05882e-07	3.74852e-06	2.15077	-1.01032	7.74005e-07	1.83014e-05
rIFNa.Adult_vs_Control.Adult	ENSMUSG00000070031	Sp140	1.02357e-11	1.5536e-09	2.1501	6.2353	3.92407e-70	3.75607e-67
rIFNa.Adult_vs_Control.Adult	ENSMUSG00000034947	Tmem106a	3.25597e-06	6.08881e-05	2.14759	5.52086	1.76254e-07	4.73997e-06
rIFNa.Adult_vs_Control.Adult	ENSMUSG00000001156	Mxd1	1.7363e-09	1.2748e-07	2.14624	5.6732	1.17339e-68	1.04569e-65
rIFNa.Adult_vs_Control.Adult	ENSMUSG00000053004	Hrh1	0.0224792	0.0796697	2.13165	-1.94914	0.00358662	0.0292868
rIFNa.Adult_vs_Control.Adult	ENSMUSG00000043789	Vwce	0.0173673	0.0650532	2.13123	-0.65592	0.00361548	0.0294346
rIFNa.Adult_vs_Control.Adult	ENSMUSG00000030966	Trim21	1.14599e-13	5.69558e-11	2.13113	5.27043	5.75953e-61	3.54403e-58
rIFNa.Adult_vs_Control.Adult	ENSMUSG00000000805	Car4	4.26458e-06	7.60094e-05	2.11432	2.42712	2.1169e-14	1.28728e-12
rIFNa.Adult_vs_Control.Adult	ENSMUSG00000021278	Amn	1.0752e-06	2.48558e-05	2.11154	1.48808	9.96085e-12	4.89407e-10
rIFNa.Adult_vs_Control.Adult	ENSMUSG00000018986	Slfn3	1.77832e-07	5.78098e-06	2.11017	3.25832	2.09162e-11	9.99183e-10
rIFNa.Adult_vs_Control.Adult	ENSMUSG00000002227	Mov10	7.82499e-12	1.25608e-09	2.1077	6.76092	3.32899e-40	7.61368e-38
rIFNa.Adult_vs_Control.Adult	ENSMUSG00000073411	H2-D1	1.19279e-11	1.76152e-09	2.09743	11.1064	6.96765e-44	1.9573e-41
rIFNa.Adult_vs_Control.Adult	ENSMUSG00000095217	Hist1h2bn	0.0612162	0.170197	2.08867	-2.39585	0.00424761	0.0335602
rIFNa.Adult_vs_Control.Adult	ENSMUSG00000027748	Trpc4	1.89924e-07	6.09737e-06	2.0772	-0.610028	9.16438e-09	3.10006e-07
rIFNa.Adult_vs_Control.Adult	ENSMUSG00000079017	Ifi27l2a	0.00766958	0.0343047	2.07232	3.5797	0.0027696	0.023706
rIFNa.Adult_vs_Control.Adult	ENSMUSG00000047067	Dusp28	2.56768e-09	1.76958e-07	2.0653	2.03729	2.64989e-16	1.84818e-14
rIFNa.Adult_vs_Control.Adult	ENSMUSG00000022126	Acod1	0.00108605	0.00704694	2.06461	1.8205	4.55265e-05	0.000713083
rIFNa.Adult_vs_Control.Adult	ENSMUSG00000073102	Drc1	0.000249466	0.00210644	2.05577	-0.682239	1.38487e-06	3.12581e-05
rIFNa.Adult_vs_Control.Adult	ENSMUSG00000068417	Pnp2	3.69135e-13	1.34365e-10	2.03527	4.57872	5.19849e-36	1.02557e-33
rIFNa.Adult_vs_Control.Adult	ENSMUSG00000025089	Gfra1	6.9112e-06	0.00011269	2.03268	2.86929	6.87827e-06	0.000130343
rIFNa.Adult_vs_Control.Adult	ENSMUSG00000073489	Ifi204	4.09727e-09	2.63408e-07	2.03259	8.68499	5.91192e-17	4.42862e-15
rIFNa.Adult_vs_Control.Adult	ENSMUSG00000033213	AA467197	6.27642e-09	3.73002e-07	2.03227	2.33868	4.57253e-18	3.62492e-16
rIFNa.Adult_vs_Control.Adult	ENSMUSG00000022906	Parp9	1.61191e-11	2.26403e-09	2.01745	7.00227	5.15418e-37	1.04886e-34
rIFNa.Adult_vs_Control.Adult	ENSMUSG00000078153	Psme2b	3.76169e-10	3.45968e-08	2.0121	3.45296	1.31862e-39	2.96333e-37
rIFNa.Adult_vs_Control.Adult	ENSMUSG00000096051	Vmn1r40	0.00207721	0.0119856	2.01179	-2.22648	0.00193723	0.0175793
rIFNa.Adult_vs_Control.Adult	ENSMUSG00000029330	Cds1	2.50156e-05	0.000324229	2.00943	1.54381	1.75691e-10	7.60562e-09
rIFNa.Adult_vs_Control.Adult	ENSMUSG00000041794	Myrip	2.62289e-06	5.08523e-05	1.99601	0.75822	5.54329e-06	0.000107796
rIFNa.Adult_vs_Control.Adult	ENSMUSG00000049892	Rasd1	9.51555e-09	5.42869e-07	1.99166	3.816	1.71012e-41	4.37589e-39
rIFNa.Adult_vs_Control.Adult	ENSMUSG00000063268	Parp10	4.776e-12	8.51247e-10	1.99039	6.15361	5.4632e-42	1.42617e-39
rIFNa.Adult_vs_Control.Adult	ENSMUSG00000025776	Crispld1	2.88299e-08	1.2802e-06	1.98151	0.792146	4.479e-09	1.58136e-07
rIFNa.Adult_vs_Control.Adult	ENSMUSG00000021758	Ddx4	0.221804	0.398603	1.98076	-2.681	0.00355796	0.0291238
rIFNa.Adult_vs_Control.Adult	ENSMUSG00000042751	Nmnat2	9.76396e-07	2.30092e-05	1.9792	3.3466	8.28383e-17	6.08203e-15
rIFNa.Adult_vs_Control.Adult	ENSMUSG00000001166	Oas1c	1.90144e-11	2.57145e-09	1.97744	4.06956	1.30499e-38	2.78728e-36
rIFNa.Adult_vs_Control.Adult	ENSMUSG00000095649	Gm8979	3.37539e-05	0.000413625	1.97736	0.102204	6.07975e-08	1.75755e-06
rIFNa.Adult_vs_Control.Adult	ENSMUSG00000078612	1700024P16Rik	0.00195484	0.0114068	1.97669	0.757842	0.000328689	0.00396205
rIFNa.Adult_vs_Control.Adult	ENSMUSG00000019082	Slc25a22	1.2243e-12	2.98075e-10	1.97075	5.78937	2.30375e-45	7.08787e-43
rIFNa.Adult_vs_Control.Adult	ENSMUSG00000031897	Psmb10	2.09405e-11	2.77532e-09	1.96589	6.02688	1.35186e-24	1.55278e-22
rIFNa.Adult_vs_Control.Adult	ENSMUSG00000078954	Arhgap8	1.2646e-07	4.31736e-06	1.96186	1.10335	3.85643e-12	1.99331e-10
rIFNa.Adult_vs_Control.Adult	ENSMUSG00000024079	Eif2ak2	1.20961e-11	1.7762e-09	1.96118	7.11505	3.00984e-31	4.47048e-29
rIFNa.Adult_vs_Control.Adult	ENSMUSG00000035517	Tdrd7	1.61562e-13	7.32528e-11	1.95093	6.11849	7.74111e-55	3.63748e-52
rIFNa.Adult_vs_Control.Adult	ENSMUSG00000072244	Trim6	1.0295e-08	5.78402e-07	1.93042	0.851155	8.61625e-09	2.91846e-07
rIFNa.Adult_vs_Control.Adult	ENSMUSG00000000275	Trim25	1.27059e-14	1.02396e-11	1.92607	8.10412	1.50559e-60	9.04893e-58
rIFNa.Adult_vs_Control.Adult	ENSMUSG00000097006	9530082P21Rik	3.05548e-08	1.31829e-06	1.921	3.66056	1.44065e-22	1.53218e-20
rIFNa.Adult_vs_Control.Adult	ENSMUSG00000023961	Enpp4	3.03121e-08	1.31322e-06	1.92084	6.0996	1.84499e-49	6.62249e-47
rIFNa.Adult_vs_Control.Adult	ENSMUSG00000020464	Pnpt1	1.56246e-11	2.20657e-09	1.91372	5.5644	2.59611e-33	4.30089e-31
rIFNa.Adult_vs_Control.Adult	ENSMUSG00000031712	Il15	2.69885e-07	8.05417e-06	1.90961	2.5377	1.30919e-12	7.00513e-11
rIFNa.Adult_vs_Control.Adult	ENSMUSG00000049939	Lrrc4	0.00391542	0.0200258	1.9056	-0.624225	0.00139615	0.0133341
rIFNa.Adult_vs_Control.Adult	ENSMUSG00000042256	Ptchd4	7.0702e-10	5.89427e-08	1.90249	3.68175	9.56589e-35	1.74099e-32
rIFNa.Adult_vs_Control.Adult	ENSMUSG00000004609	Cd33	5.65791e-08	2.21215e-06	1.90135	2.14631	1.65639e-11	7.97167e-10
rIFNa.Adult_vs_Control.Adult	ENSMUSG00000000693	Loxl3	1.35656e-08	7.21379e-07	1.88555	8.52489	3.69879e-25	4.34508e-23
rIFNa.Adult_vs_Control.Adult	ENSMUSG00000035373	Ccl7	1.19619e-05	0.000178799	1.88494	5.82883	2.75367e-10	1.16666e-08
rIFNa.Adult_vs_Control.Adult	ENSMUSG00000000791	Il12rb1	1.67143e-05	0.000234752	1.88019	-0.123181	2.99589e-05	0.000493472
rIFNa.Adult_vs_Control.Adult	ENSMUSG00000060802	B2m	1.18939e-11	1.76152e-09	1.87974	11.5356	2.05199e-32	3.23364e-30
rIFNa.Adult_vs_Control.Adult	ENSMUSG00000045094	Arhgef37	4.48119e-09	2.82947e-07	1.86528	1.75723	4.79006e-12	2.44653e-10
rIFNa.Adult_vs_Control.Adult	ENSMUSG00000091549	Gm6548	7.79137e-12	1.25608e-09	1.8565	5.38899	1.01592e-37	2.08376e-35
rIFNa.Adult_vs_Control.Adult	ENSMUSG00000024737	Slc15a3	5.39497e-05	0.000607528	1.85537	6.36371	2.92551e-11	1.37969e-09
rIFNa.Adult_vs_Control.Adult	ENSMUSG00000029780	Nt5c3	6.57828e-11	7.55596e-09	1.84627	4.364	3.42223e-21	3.37573e-19
rIFNa.Adult_vs_Control.Adult	ENSMUSG00000019789	Hey2	7.23661e-05	0.000771547	1.84417	0.34394	6.96828e-11	3.1874e-09
rIFNa.Adult_vs_Control.Adult	ENSMUSG00000050234	Gja4	0.00381128	0.0196644	1.84375	-0.52347	0.000289435	0.0035451
rIFNa.Adult_vs_Control.Adult	ENSMUSG00000021250	Fos	3.86033e-08	1.59371e-06	1.83786	5.22142	1.55073e-16	1.1071e-14
rIFNa.Adult_vs_Control.Adult	ENSMUSG00000032372	Plscr2	1.82992e-08	9.00806e-07	1.83745	5.49984	6.62406e-31	9.61754e-29
rIFNa.Adult_vs_Control.Adult	ENSMUSG00000034708	Grn	2.65879e-12	5.41054e-10	1.83684	10.5607	3.81622e-39	8.35817e-37
rIFNa.Adult_vs_Control.Adult	ENSMUSG00000023959	Clic5	1.26856e-07	4.32517e-06	1.82789	3.68451	2.98158e-14	1.80037e-12
rIFNa.Adult_vs_Control.Adult	ENSMUSG00000024308	Tapbp	2.4569e-09	1.70231e-07	1.8252	9.23501	4.35958e-32	6.78729e-30
rIFNa.Adult_vs_Control.Adult	ENSMUSG00000030109	Slc6a12	0.00639925	0.0297718	1.82355	4.07415	4.07999e-05	0.000648084
rIFNa.Adult_vs_Control.Adult	ENSMUSG00000032373	Car12	0.00185498	0.0109328	1.81786	1.08661	0.000241864	0.0030373
rIFNa.Adult_vs_Control.Adult	ENSMUSG00000074578	Zfas1	5.06711e-12	8.73029e-10	1.81728	5.69928	2.49512e-45	7.58634e-43
rIFNa.Adult_vs_Control.Adult	ENSMUSG00000097045	Gm26641	0.118558	0.268985	1.81416	-2.87342	0.00361726	0.0294346
rIFNa.Adult_vs_Control.Adult	ENSMUSG00000033967	Rnf225	0.00146372	0.00900892	1.81158	-0.267591	1.31263e-06	2.97575e-05
rIFNa.Adult_vs_Control.Adult	ENSMUSG00000020707	Rnf135	1.72079e-13	7.33623e-11	1.80113	4.39213	9.54408e-40	2.16366e-37
rIFNa.Adult_vs_Control.Adult	ENSMUSG00000033880	Lgals3bp	2.17963e-09	1.53071e-07	1.79879	11.1928	2.56517e-20	2.38468e-18
rIFNa.Adult_vs_Control.Adult	ENSMUSG00000032515	Csrnp1	3.42789e-06	6.3526e-05	1.78668	4.80199	1.86321e-17	1.4374e-15
rIFNa.Adult_vs_Control.Adult	ENSMUSG00000028766	Alpl	4.67298e-05	0.000540966	1.78635	3.32666	5.06088e-10	2.06299e-08
rIFNa.Adult_vs_Control.Adult	ENSMUSG00000049488	Tmem67	7.25816e-12	1.20244e-09	1.78224	4.32452	1.0101e-28	1.30525e-26
rIFNa.Adult_vs_Control.Adult	ENSMUSG00000016206	H2-M3	4.62151e-15	4.9766e-12	1.78053	4.88859	1.00856e-51	4.0727e-49
rIFNa.Adult_vs_Control.Adult	ENSMUSG00000029082	Bst1	0.00030701	0.00249039	1.77991	7.79016	6.87728e-08	1.97485e-06
rIFNa.Adult_vs_Control.Adult	ENSMUSG00000021266	Wars	1.44596e-12	3.39721e-10	1.77537	7.18312	7.38046e-41	1.79944e-38
rIFNa.Adult_vs_Control.Adult	ENSMUSG00000058153	Sez6l	0.000306773	0.00248924	1.76973	4.18816	1.04367e-08	3.50294e-07
rIFNa.Adult_vs_Control.Adult	ENSMUSG00000035273	Hpse	6.33226e-06	0.000104369	1.76235	7.86888	6.44405e-12	3.23379e-10
rIFNa.Adult_vs_Control.Adult	ENSMUSG00000107863	Gm44389	0.00485455	0.0237886	1.76172	-2.82623	0.00251481	0.0218316
rIFNa.Adult_vs_Control.Adult	ENSMUSG00000026088	Mitd1	1.2341e-12	2.98075e-10	1.76085	4.80707	6.21006e-34	1.06995e-31
rIFNa.Adult_vs_Control.Adult	ENSMUSG00000006418	Rnf114	3.99463e-14	2.3463e-11	1.75916	6.99168	2.72103e-61	1.75806e-58
rIFNa.Adult_vs_Control.Adult	ENSMUSG00000018899	Irf1	2.3955e-10	2.34136e-08	1.75203	6.44438	4.11518e-53	1.80259e-50
rIFNa.Adult_vs_Control.Adult	ENSMUSG00000075602	Ly6a	3.28277e-07	9.55406e-06	1.74715	10.6622	2.83259e-12	1.4849e-10
rIFNa.Adult_vs_Control.Adult	ENSMUSG00000039217	Il18	0.000165131	0.00151227	1.74451	1.70394	3.15734e-05	0.000517756
rIFNa.Adult_vs_Control.Adult	ENSMUSG00000035505	Cox18	3.43805e-10	3.19615e-08	1.74394	3.96545	1.20325e-16	8.71057e-15
rIFNa.Adult_vs_Control.Adult	ENSMUSG00000087361	0610043K17Rik	0.0132656	0.0526548	1.74385	-0.552255	0.00039669	0.00464735
rIFNa.Adult_vs_Control.Adult	ENSMUSG00000027951	Adar	7.74281e-13	2.22059e-10	1.74056	7.41553	7.30791e-48	2.3907e-45
rIFNa.Adult_vs_Control.Adult	ENSMUSG00000102893	Gm37855	0.0099725	0.0420645	1.73763	-1.30834	8.18968e-05	0.00119714
rIFNa.Adult_vs_Control.Adult	ENSMUSG00000030592	Ryr1	0.00161977	0.00978527	1.73453	-0.430465	3.56469e-05	0.000575428
rIFNa.Adult_vs_Control.Adult	ENSMUSG00000035566	Pcdh17	3.22173e-08	1.36255e-06	1.73381	4.04594	1.84822e-21	1.85858e-19
rIFNa.Adult_vs_Control.Adult	ENSMUSG00000026073	Il1r2	6.87297e-05	0.000741339	1.7323	4.79274	0.00120603	0.0118314
rIFNa.Adult_vs_Control.Adult	ENSMUSG00000000247	Lhx2	0.000439608	0.00332979	1.72953	-0.34127	9.90036e-05	0.0014129
rIFNa.Adult_vs_Control.Adult	ENSMUSG00000056054	S100a8	0.00991056	0.0418716	1.72577	2.80588	3.37696e-07	8.57381e-06
rIFNa.Adult_vs_Control.Adult	ENSMUSG00000097415	AU020206	1.72762e-06	3.65372e-05	1.72199	5.17268	7.17971e-29	9.4189e-27
rIFNa.Adult_vs_Control.Adult	ENSMUSG00000026691	Fmo3	2.64258e-09	1.80696e-07	1.72108	7.15205	5.34629e-19	4.47151e-17
rIFNa.Adult_vs_Control.Adult	ENSMUSG00000030406	Gipr	1.77396e-05	0.000246221	1.71906	-1.90943	0.000886109	0.00919334
rIFNa.Adult_vs_Control.Adult	ENSMUSG00000006958	Chrd	1.45066e-07	4.86263e-06	1.71827	6.77817	4.63581e-15	2.98029e-13
rIFNa.Adult_vs_Control.Adult	ENSMUSG00000030124	Lag3	0.00046405	0.00348631	1.71263	-0.0414413	0.000308972	0.00375414
rIFNa.Adult_vs_Control.Adult	ENSMUSG00000082419	Gm11425	3.63801e-07	1.03776e-05	1.71205	2.02351	4.32882e-09	1.53462e-07
rIFNa.Adult_vs_Control.Adult	ENSMUSG00000045502	Hcar2	0.00239834	0.0134221	1.71136	2.84988	3.94144e-05	0.000629559
rIFNa.Adult_vs_Control.Adult	ENSMUSG00000020672	Sntg2	0.000110225	0.00108314	1.70973	0.415044	0.000137518	0.00186172
rIFNa.Adult_vs_Control.Adult	ENSMUSG00000006179	Prss16	1.97937e-05	0.000267967	1.70476	1.93508	0.000126174	0.00173818
rIFNa.Adult_vs_Control.Adult	ENSMUSG00000001123	Lgals9	3.31364e-15	4.00772e-12	1.6985	8.67006	4.6852e-61	2.95328e-58
rIFNa.Adult_vs_Control.Adult	ENSMUSG00000042726	Trafd1	1.13791e-11	1.69989e-09	1.68985	7.55692	1.25262e-40	2.99747e-38
rIFNa.Adult_vs_Control.Adult	ENSMUSG00000030905	Crym	0.000317668	0.00256015	1.68162	2.19056	0.000391613	0.00459879
rIFNa.Adult_vs_Control.Adult	ENSMUSG00000053318	Slamf8	7.08553e-05	0.00075794	1.68137	2.68595	6.24659e-10	2.49516e-08
rIFNa.Adult_vs_Control.Adult	ENSMUSG00000057137	Tmem140	1.81678e-06	3.79571e-05	1.68096	6.6616	3.03808e-12	1.5798e-10
rIFNa.Adult_vs_Control.Adult	ENSMUSG00000082154	Gm16464	3.90467e-06	7.06567e-05	1.67905	1.36	3.46706e-09	1.24969e-07
rIFNa.Adult_vs_Control.Adult	ENSMUSG00000056758	Hmga2	1.05258e-05	0.0001603	1.66417	7.51036	2.07702e-11	9.94048e-10
rIFNa.Adult_vs_Control.Adult	ENSMUSG00000029255	Gnrhr	0.00419752	0.0211628	1.66135	-1.44019	0.00151849	0.0143069
rIFNa.Adult_vs_Control.Adult	ENSMUSG00000047562	Mmp10	0.000181804	0.00162804	1.66037	2.32192	0.00237077	0.0207907
rIFNa.Adult_vs_Control.Adult	ENSMUSG00000092268	Gm20540	0.00139859	0.00869503	1.65068	-1.71181	0.000455574	0.00520737
rIFNa.Adult_vs_Control.Adult	ENSMUSG00000022216	Psme1	2.02412e-14	1.48662e-11	1.64823	6.95146	1.12354e-42	3.08902e-40
rIFNa.Adult_vs_Control.Adult	ENSMUSG00000085957	Syna	0.0451316	0.135831	1.6471	-1.36256	0.000566403	0.00628928
rIFNa.Adult_vs_Control.Adult	ENSMUSG00000016194	Hsd11b1	7.45957e-07	1.86562e-05	1.64297	9.07433	2.37037e-11	1.12198e-09
rIFNa.Adult_vs_Control.Adult	ENSMUSG00000024679	Ms4a6d	0.0162533	0.0618814	1.63822	3.70698	0.000931686	0.00958539
rIFNa.Adult_vs_Control.Adult	ENSMUSG00000030606	Hapln3	0.00602003	0.0283391	1.63821	-0.660899	0.000428186	0.00494683
rIFNa.Adult_vs_Control.Adult	ENSMUSG00000085721	Gm12796	4.59215e-06	8.06796e-05	1.63752	0.960999	1.53649e-08	4.98232e-07
rIFNa.Adult_vs_Control.Adult	ENSMUSG00000068227	Il2rb	0.00139614	0.00868188	1.63307	-2.40851	0.00366787	0.0297435
rIFNa.Adult_vs_Control.Adult	ENSMUSG00000082361	Btc	2.13011e-05	0.000283766	1.62433	2.57409	2.5332e-07	6.57308e-06
rIFNa.Adult_vs_Control.Adult	ENSMUSG00000067555	Gm10212	0.00721672	0.0327094	1.61243	-1.22273	0.00031539	0.00382135
rIFNa.Adult_vs_Control.Adult	ENSMUSG00000030895	Hpx	0.00347303	0.0182068	1.60797	1.70964	0.00301781	0.0254212
rIFNa.Adult_vs_Control.Adult	ENSMUSG00000034336	Ina	0.0011279	0.00727646	1.59737	-0.0776971	0.00270937	0.0232754
rIFNa.Adult_vs_Control.Adult	ENSMUSG00000029322	Plac8	2.22613e-08	1.03661e-06	1.59277	8.70141	1.87607e-29	2.55185e-27
rIFNa.Adult_vs_Control.Adult	ENSMUSG00000021871	Pnp	1.06189e-14	8.85277e-12	1.59123	8.15422	7.61613e-41	1.83954e-38
rIFNa.Adult_vs_Control.Adult	ENSMUSG00000066258	Trim12a	1.70451e-12	3.83056e-10	1.59043	5.01344	1.63851e-40	3.84961e-38
rIFNa.Adult_vs_Control.Adult	ENSMUSG00000049659	Aftph	1.84793e-11	2.52176e-09	1.58745	5.97756	1.24285e-33	2.09936e-31
rIFNa.Adult_vs_Control.Adult	ENSMUSG00000005800	Mmp8	0.01539	0.0593464	1.58586	6.51164	0.000137246	0.00185998
rIFNa.Adult_vs_Control.Adult	ENSMUSG00000037580	Gch1	8.5885e-11	9.17195e-09	1.58353	4.54089	6.1403e-21	5.94344e-19
rIFNa.Adult_vs_Control.Adult	ENSMUSG00000031266	Gla	8.83218e-10	7.08878e-08	1.57632	6.91451	3.65782e-30	5.13765e-28
rIFNa.Adult_vs_Control.Adult	ENSMUSG00000043664	Tmem221	5.22733e-05	0.000592003	1.57488	1.48901	6.89271e-07	1.64029e-05
rIFNa.Adult_vs_Control.Adult	ENSMUSG00000041736	Tspo	2.49834e-15	3.55086e-12	1.57403	7.14016	2.4438e-49	8.5348e-47
rIFNa.Adult_vs_Control.Adult	ENSMUSG00000037816	Fbxw17	1.66893e-12	3.78349e-10	1.56799	4.59691	4.24187e-29	5.68015e-27
rIFNa.Adult_vs_Control.Adult	ENSMUSG00000028125	Abca4	2.00857e-12	4.32579e-10	1.56749	3.95741	8.59941e-15	5.40738e-13
rIFNa.Adult_vs_Control.Adult	ENSMUSG00000026701	Prdx6	1.69148e-11	2.36295e-09	1.55486	9.57961	4.96926e-25	5.75899e-23
rIFNa.Adult_vs_Control.Adult	ENSMUSG00000050345	4930486L24Rik	0.00277851	0.0151685	1.5548	4.53066	0.00227235	0.0201188
rIFNa.Adult_vs_Control.Adult	ENSMUSG00000001750	Tcirg1	4.80844e-10	4.28515e-08	1.54379	6.8863	2.28865e-22	2.40439e-20
rIFNa.Adult_vs_Control.Adult	ENSMUSG00000046157	Tmem229b	6.00892e-09	3.6115e-07	1.5431	3.12676	1.07851e-13	6.32146e-12
rIFNa.Adult_vs_Control.Adult	ENSMUSG00000044678	Ly6k	0.015951	0.0610179	1.53919	4.07932	5.02373e-05	0.000777444
rIFNa.Adult_vs_Control.Adult	ENSMUSG00000039236	Isg20	7.45958e-10	6.13967e-08	1.53595	6.32794	2.65813e-33	4.37558e-31
rIFNa.Adult_vs_Control.Adult	ENSMUSG00000024339	Tap2	5.98601e-15	5.72972e-12	1.53322	7.01185	1.59019e-55	7.61054e-53
rIFNa.Adult_vs_Control.Adult	ENSMUSG00000026466	Tor1aip1	5.02837e-12	8.7217e-10	1.53075	7.83909	1.54035e-35	2.94881e-33
rIFNa.Adult_vs_Control.Adult	ENSMUSG00000051067	Lingo3	0.0178997	0.066609	1.52816	0.466488	0.00489694	0.0377668
rIFNa.Adult_vs_Control.Adult	ENSMUSG00000054404	Slfn5	1.58993e-07	5.27776e-06	1.52169	8.94824	2.37156e-15	1.53997e-13
rIFNa.Adult_vs_Control.Adult	ENSMUSG00000027048	Abcb11	0.00112954	0.00728519	1.5079	-0.646355	0.00106228	0.0106823
rIFNa.Adult_vs_Control.Adult	ENSMUSG00000030717	Nupr1	3.03038e-07	8.88828e-06	1.50694	6.72443	1.07869e-13	6.32146e-12
rIFNa.Adult_vs_Control.Adult	ENSMUSG00000027669	Gnb4	5.69453e-10	4.90564e-08	1.5065	5.83176	1.0253e-35	2.00741e-33
rIFNa.Adult_vs_Control.Adult	ENSMUSG00000107736	Gm44148	0.00283212	0.0153962	1.50623	-1.00783	6.52622e-05	0.000979464
rIFNa.Adult_vs_Control.Adult	ENSMUSG00000029923	Rab19	1.59846e-05	0.000226235	1.5055	1.74037	8.48504e-07	1.99897e-05
rIFNa.Adult_vs_Control.Adult	ENSMUSG00000038774	Ascc3	7.56526e-12	1.24533e-09	1.50212	6.6349	2.99847e-44	8.51565e-42
rIFNa.Adult_vs_Control.Adult	ENSMUSG00000057143	Trim12c	1.16704e-12	2.91105e-10	1.4981	5.61913	2.2664e-30	3.2007e-28
rIFNa.Adult_vs_Control.Adult	ENSMUSG00000025743	Sdc3	1.29052e-11	1.87372e-09	1.49684	9.2214	7.89573e-33	1.26744e-30
rIFNa.Adult_vs_Control.Adult	ENSMUSG00000078249	Hmga1-rs1	2.53373e-07	7.67079e-06	1.49531	1.94449	4.77173e-09	1.66875e-07
rIFNa.Adult_vs_Control.Adult	ENSMUSG00000033781	Asb13	2.0397e-08	9.77995e-07	1.49297	3.91424	1.24409e-16	8.98105e-15
rIFNa.Adult_vs_Control.Adult	ENSMUSG00000056268	Dennd1b	6.34378e-11	7.35196e-09	1.4929	4.8838	1.64163e-34	2.92595e-32
rIFNa.Adult_vs_Control.Adult	ENSMUSG00000056643	Chst13	0.00234452	0.0131893	1.49051	1.00099	9.15515e-06	0.00017022
rIFNa.Adult_vs_Control.Adult	ENSMUSG00000051650	B3gnt2	3.67884e-05	0.000444696	1.4892	0.833381	8.21586e-07	1.93732e-05
rIFNa.Adult_vs_Control.Adult	ENSMUSG00000034765	Dusp5	0.000450116	0.00339941	1.48337	2.27997	1.9752e-06	4.31871e-05
rIFNa.Adult_vs_Control.Adult	ENSMUSG00000033715	Akr1c14	0.000820389	0.00559136	1.47714	0.364939	0.00198737	0.0179398
rIFNa.Adult_vs_Control.Adult	ENSMUSG00000067780	Pi15	1.20508e-05	0.000179815	1.4724	5.04665	0.00018367	0.00239494
rIFNa.Adult_vs_Control.Adult	ENSMUSG00000022240	Ctnnd2	0.0389405	0.121485	1.46373	0.0718042	0.00362588	0.0294862
rIFNa.Adult_vs_Control.Adult	ENSMUSG00000024472	Dcp2	4.88751e-12	8.59271e-10	1.45574	5.99233	5.58216e-45	1.63938e-42
rIFNa.Adult_vs_Control.Adult	ENSMUSG00000037242	Clic4	2.50621e-11	3.27123e-09	1.4424	10.2139	1.23491e-32	1.97007e-30
rIFNa.Adult_vs_Control.Adult	ENSMUSG00000049303	Syt12	2.05652e-09	1.46415e-07	1.44162	2.60887	1.477e-11	7.14824e-10
rIFNa.Adult_vs_Control.Adult	ENSMUSG00000027313	Chac1	9.23111e-05	0.000937402	1.44156	2.29522	1.0622e-13	6.2532e-12
rIFNa.Adult_vs_Control.Adult	ENSMUSG00000090231	Cfb	0.000538632	0.00393677	1.44148	4.39526	8.77898e-07	2.05325e-05
rIFNa.Adult_vs_Control.Adult	ENSMUSG00000047098	Rnf31	1.49379e-11	2.1329e-09	1.44065	6.12259	1.07327e-47	3.46719e-45
rIFNa.Adult_vs_Control.Adult	ENSMUSG00000046711	Hmga1	1.39494e-09	1.04799e-07	1.43507	8.17997	1.08321e-23	1.19635e-21
rIFNa.Adult_vs_Control.Adult	ENSMUSG00000025647	Shisa5	2.07177e-14	1.48662e-11	1.43004	9.14402	9.42706e-35	1.72789e-32
rIFNa.Adult_vs_Control.Adult	ENSMUSG00000002847	Pla1a	8.80335e-06	0.000137388	1.42996	9.0599	3.4976e-07	8.83598e-06
rIFNa.Adult_vs_Control.Adult	ENSMUSG00000055148	Klf2	5.11292e-13	1.65173e-10	1.42849	5.98133	3.4022e-42	9.06457e-40
rIFNa.Adult_vs_Control.Adult	ENSMUSG00000020044	Timp3	0.00274231	0.0150249	1.42118	7.79736	1.06898e-15	7.15715e-14
rIFNa.Adult_vs_Control.Adult	ENSMUSG00000025408	Ddit3	0.000109352	0.0010762	1.42049	5.44559	1.63706e-14	1.00257e-12
rIFNa.Adult_vs_Control.Adult	ENSMUSG00000027078	Ube2l6	9.29619e-13	2.50261e-10	1.41881	7.6481	6.63448e-33	1.07163e-30
rIFNa.Adult_vs_Control.Adult	ENSMUSG00000032265	Fam46a	1.99269e-11	2.66834e-09	1.41722	7.48866	3.01192e-52	1.27607e-49
rIFNa.Adult_vs_Control.Adult	ENSMUSG00000050565	Tor1aip2	3.96431e-13	1.40136e-10	1.41589	8.05321	1.22936e-33	2.09023e-31
rIFNa.Adult_vs_Control.Adult	ENSMUSG00000004952	Rasa4	6.76411e-08	2.5898e-06	1.40924	6.5398	1.27634e-12	6.84351e-11
rIFNa.Adult_vs_Control.Adult	ENSMUSG00000045795	Whamm	5.0748e-11	6.13836e-09	1.40816	5.2208	2.51657e-38	5.33101e-36
rIFNa.Adult_vs_Control.Adult	ENSMUSG00000031958	Ldhd	8.00278e-07	1.97363e-05	1.40726	2.94649	0.000126349	0.00173828
rIFNa.Adult_vs_Control.Adult	ENSMUSG00000030353	Tead4	1.04232e-08	5.81738e-07	1.40621	4.08661	4.19511e-13	2.34165e-11
rIFNa.Adult_vs_Control.Adult	ENSMUSG00000027931	Npr1	0.00116686	0.00747554	1.40337	4.26896	8.42989e-06	0.000157871
rIFNa.Adult_vs_Control.Adult	ENSMUSG00000059325	Hopx	0.000205843	0.00180454	1.39944	0.929237	0.0004792	0.00543893
rIFNa.Adult_vs_Control.Adult	ENSMUSG00000036833	Pnpla7	3.5843e-10	3.32016e-08	1.39914	5.14433	6.04314e-25	6.97227e-23
rIFNa.Adult_vs_Control.Adult	ENSMUSG00000033487	Fndc3a	1.52615e-09	1.13994e-07	1.39469	7.22896	5.5272e-34	9.58691e-32
[truncated: 3,066 more rows]
