# Supplementary material for: Type I IFN stimulates lymph node stromal cells from adult and old mice during a West Nile virus infection
Source: Aging Cell. 2023 Feb 17;22(4):e13796. doi: 10.1111/acel.13796 (PMC10086524; doi:10.1111/acel.13796)
Supplement: Supplementary file 3 — Table S2 [file ACEL-22-e13796-s004.xlsx]

## Sheet: DEG Summary
Comparison	Significant at FDR<0.05 out of 25844 total	Up (Log2FC >0)	Down (Log2FC <0)
BMDC.Adult/Control.Adult	3012	1517	1495
BMDC.Old/Control.Old	1996	1045	951
Treatment	6422
Age	3
Treatment::Age	0

## Sheet: Ave Norm Exp
Units are in CPM (Counts per million)
Values in Log2 scale with negative numbers indicating lower expression
Geneid	Gene name	Transcript ID(s)	Transcript type	Control.Adult	Control.Old	BMDC.Adult	BMDC.Old
ENSMUSG00000051951	Xkr4	ENSMUST00000070533.4,ENSMUST00000159265.1,ENSMUST00000162897.1	processed_transcript,protein_coding	-1.51703	-1.09847	-1.99237	-0.620379
ENSMUSG00000103147	Gm7341	ENSMUST00000192183.1	processed_pseudogene	-4.83185	-4.67882	-4.83185	-4.83185
ENSMUSG00000102331	Gm19938	ENSMUST00000192692.1	sense_intronic	-4.53234	-4.83185	-4.55546	-4.59668
ENSMUSG00000025900	Rp1	ENSMUST00000208660.1,ENSMUST00000194992.6,ENSMUST00000027032.5,ENSMUST00000208793.1	retained_intron,protein_coding	-4.70729	-4.83185	-4.83185	-4.83185
ENSMUSG00000102948	Gm6101	ENSMUST00000195384.1	processed_pseudogene	-4.69988	-4.67882	-4.83185	-4.83185
ENSMUSG00000025902	Sox17	ENSMUST00000192505.1,ENSMUST00000027035.9,ENSMUST00000191939.1,ENSMUST00000192913.1,ENSMUST00000192650.5,ENSMUST00000191647.1,ENSMUST00000195555.1,ENSMUST00000116652.7	retained_intron,protein_coding	0.893575	0.703662	1.16243	1.32297
ENSMUSG00000104238	Gm37587	ENSMUST00000193450.1	retained_intron	-4.52747	-4.83185	-4.49537	-4.83185
ENSMUSG00000102269	Gm7357	ENSMUST00000195361.1	processed_pseudogene	-3.47091	-4.42911	-3.5992	-3.29449
ENSMUSG00000104328	Gm37323	ENSMUST00000195771.1	lincRNA	-4.70249	-4.83185	-4.56637	-4.36529
ENSMUSG00000102735	Gm7369	ENSMUST00000192738.1	processed_pseudogene	-4.56459	-4.83185	-4.52563	-4.83185
ENSMUSG00000098104	Gm6085	ENSMUST00000182774.1	processed_pseudogene	-1.22644	-1.51212	-1.49786	-1.38688
ENSMUSG00000102175	Gm6119	ENSMUST00000193443.1	processed_pseudogene	-4.46643	-4.19743	-4.09236	-4.29765
ENSMUSG00000103265	Gm2053	ENSMUST00000195671.1	processed_pseudogene	-4.46904	-4.83185	-4.83185	-4.83185
ENSMUSG00000103922	Gm6123	ENSMUST00000193658.1	processed_pseudogene	-2.99198	-2.77257	-3.14545	-3.30897
ENSMUSG00000033845	Mrpl15	ENSMUST00000132625.1,ENSMUST00000156816.6,ENSMUST00000115538.4,ENSMUST00000045689.13,ENSMUST00000130201.7,ENSMUST00000192286.1,ENSMUST00000146665.2	nonsense_mediated_decay,processed_transcript,retained_intron,protein_coding	4.4465	4.42461	4.4625	4.33939
ENSMUSG00000025903	Lypla1	ENSMUST00000137887.7,ENSMUST00000119612.8,ENSMUST00000134384.7,ENSMUST00000150971.7,ENSMUST00000141278.1,ENSMUST00000027036.10,ENSMUST00000115529.7,ENSMUST00000131119.1	nonsense_mediated_decay,retained_intron,protein_coding	3.49745	3.41989	3.32419	3.46046
ENSMUSG00000104217	Gm37988	ENSMUST00000155020.1	nonsense_mediated_decay	-4.69656	-4.83185	-4.83185	-4.83185
ENSMUSG00000033813	Tcea1	ENSMUST00000081551.13,ENSMUST00000165720.2	protein_coding	5.19605	5.25079	5.1952	5.32654
ENSMUSG00000062588	Gm6104	ENSMUST00000078030.4	processed_pseudogene	-3.71788	-3.76096	-4.68226	-3.52037
ENSMUSG00000002459	Rgs20	ENSMUST00000119256.7,ENSMUST00000002533.14,ENSMUST00000133521.1,ENSMUST00000147158.1,ENSMUST00000170566.1,ENSMUST00000156289.1,ENSMUST00000118000.7	nonsense_mediated_decay,processed_transcript,retained_intron,protein_coding	-1.89538	-1.37272	-2.00147	-0.320125
ENSMUSG00000033793	Atp6v1h	ENSMUST00000044369.12,ENSMUST00000192698.2,ENSMUST00000192142.1,ENSMUST00000192847.5,ENSMUST00000194978.5,ENSMUST00000194676.5,ENSMUST00000194301.5,ENSMUST00000192029.5	retained_intron,protein_coding	5.52336	5.51644	5.57157	5.55872
ENSMUSG00000025905	Oprk1	ENSMUST00000027038.10,ENSMUST00000159083.1,ENSMUST00000160339.1,ENSMUST00000160777.7,ENSMUST00000192685.1	retained_intron,protein_coding	-4.42817	-4.83185	-4.83185	-4.83185
ENSMUSG00000033774	Npbwr1	ENSMUST00000044180.4	protein_coding	-4.29328	-4.68466	-4.68226	-4.50209
ENSMUSG00000025907	Rb1cc1	ENSMUST00000159656.1,ENSMUST00000159349.1,ENSMUST00000162418.1,ENSMUST00000159530.1,ENSMUST00000160871.7,ENSMUST00000162257.7,ENSMUST00000162210.7,ENSMUST00000159206.1,ENSMUST00000027040.12,ENSMUST00000159661.7,ENSMUST00000159906.7,ENSMUST00000159802.1,ENSMUST00000160062.7,ENSMUST00000161183.1,ENSMUST00000161327.7,ENSMUST00000162795.7	nonsense_mediated_decay,processed_transcript,retained_intron,protein_coding	6.16318	6.24493	6.34305	6.35202
ENSMUSG00000087247	Fam150a	ENSMUST00000133144.3	protein_coding	-2.96527	-4.13416	-3.40442	-3.68758
ENSMUSG00000103355	Gm2147	ENSMUST00000193588.1	processed_pseudogene	-4.12323	-3.75859	-4.17383	-3.74874
ENSMUSG00000102706	Gm7417	ENSMUST00000192950.1	processed_pseudogene	-4.69988	-4.53163	-4.83185	-4.65149
ENSMUSG00000103845	Gm19026	ENSMUST00000194240.1	processed_pseudogene	-3.15652	-3.5392	-3.07951	-3.28315
ENSMUSG00000033740	St18	ENSMUST00000131467.7,ENSMUST00000151281.7,ENSMUST00000139756.7,ENSMUST00000130338.1,ENSMUST00000150761.7,ENSMUST00000043578.12,ENSMUST00000139838.7,ENSMUST00000151015.1,ENSMUST00000131494.7,ENSMUST00000132207.1,ENSMUST00000142304.1,ENSMUST00000140079.7,ENSMUST00000163727.3	nonsense_mediated_decay,processed_transcript,protein_coding	-4.00281	-4.67882	-3.12856	-4.28322
ENSMUSG00000104385	Gm7449	ENSMUST00000194393.1	processed_pseudogene	-4.59841	-4.68466	-4.83185	-4.50209
ENSMUSG00000102135	Gm37108	ENSMUST00000194605.1	processed_pseudogene	-2.92404	-2.78846	-3.39606	-2.87932
ENSMUSG00000103629	Gm5694	ENSMUST00000195648.1	processed_pseudogene	-4.61488	-4.83185	-4.83185	-4.83185
ENSMUSG00000051285	Pcmtd1	ENSMUST00000182675.7,ENSMUST00000182892.7,ENSMUST00000183204.1,ENSMUST00000061280.16,ENSMUST00000182114.7,ENSMUST00000182306.1,ENSMUST00000182388.7,ENSMUST00000182823.1	nonsense_mediated_decay,processed_transcript,retained_intron,protein_coding	5.17446	5.18796	5.07343	5.1027
ENSMUSG00000098201	Gm26983	ENSMUST00000182051.1	processed_pseudogene	-4.83185	-4.67882	-4.83185	-4.68601
ENSMUSG00000048538	Gm9826	ENSMUST00000029124.7	processed_pseudogene	-2.68317	-2.49304	-3.14545	-2.97217
ENSMUSG00000097797	Gm26901	ENSMUST00000193428.1,ENSMUST00000181554.1,ENSMUST00000193732.1,ENSMUST00000193106.5	lincRNA,retained_intron	-3.14516	-3.64578	-3.73132	-4.1592
ENSMUSG00000103067	Gm30414	ENSMUST00000194886.1	lincRNA	-4.83185	-4.83185	-4.83185	-4.83185
ENSMUSG00000104226	Gm7470	ENSMUST00000194219.1	processed_pseudogene	-4.83185	-4.83185	-4.68802	-4.83185
ENSMUSG00000025909	Sntg1	ENSMUST00000194098.1,ENSMUST00000140295.7,ENSMUST00000191683.5,ENSMUST00000134075.7,ENSMUST00000144593.7,ENSMUST00000140302.7,ENSMUST00000132064.7,ENSMUST00000115484.8,ENSMUST00000115488.2,ENSMUST00000135046.3,ENSMUST00000126083.1	nonsense_mediated_decay,processed_transcript,retained_intron,protein_coding	2.37992	2.76358	0.861226	1.44033
ENSMUSG00000086235	Gm16284	ENSMUST00000140995.1	processed_pseudogene	-3.25897	-3.26619	-2.95425	-2.80908
ENSMUSG00000084353	Gm15452	ENSMUST00000119877.1	processed_pseudogene	-2.65801	-3.18256	-3.5632	-3.56303
ENSMUSG00000103933	Gm36964	ENSMUST00000191876.1	processed_pseudogene	-1.5209	-1.63624	-1.164	-1.57786
ENSMUSG00000066693	Gm7493	ENSMUST00000085919.2	processed_pseudogene	-4.69656	-4.52715	-4.68226	-4.53181
ENSMUSG00000101571	Gm6187	ENSMUST00000040649.6	processed_pseudogene	-4.83185	-4.68724	-4.68226	-4.83185
ENSMUSG00000103411	Gm18300	ENSMUST00000192792.1	processed_pseudogene	-3.70484	-4.43887	-4.83185	-4.68601
ENSMUSG00000061024	Rrs1	ENSMUST00000072079.8	protein_coding	5.46892	5.42464	4.8268	4.92818
ENSMUSG00000025911	Adhfe1	ENSMUST00000027044.14,ENSMUST00000130927.7,ENSMUST00000190654.1,ENSMUST00000186467.1,ENSMUST00000144177.7	nonsense_mediated_decay,protein_coding	4.71384	4.48428	2.50396	2.78013
ENSMUSG00000079671	2610203C22Rik	ENSMUST00000145176.7	retained_intron	-2.60446	-3.08721	-3.90618	-2.9364
ENSMUSG00000081441	Gm6161	ENSMUST00000121942.1	processed_pseudogene	-4.02108	-4.22385	-4.57684	-4.3964
ENSMUSG00000025912	Mybl1	ENSMUST00000160022.1,ENSMUST00000188212.1,ENSMUST00000160451.1,ENSMUST00000088658.10,ENSMUST00000115468.8	retained_intron,protein_coding	2.64127	2.57745	1.60878	1.80274
ENSMUSG00000045210	Vcpip1	ENSMUST00000057438.6	protein_coding	5.72119	5.78844	6.06814	6.09068
ENSMUSG00000025915	Sgk3	ENSMUST00000189050.1,ENSMUST00000188782.6,ENSMUST00000188486.1,ENSMUST00000188298.6,ENSMUST00000188625.1,ENSMUST00000191338.1,ENSMUST00000188738.6,ENSMUST00000188830.6,ENSMUST00000171265.7,ENSMUST00000097826.5,ENSMUST00000166384.7,ENSMUST00000168907.7	nonsense_mediated_decay,processed_transcript,retained_intron,protein_coding	2.22303	1.94491	2.8783	2.4546
ENSMUSG00000046334	Gm6195	ENSMUST00000063059.4	processed_pseudogene	-4.02411	-4.42911	-4.68802	-4.13514
ENSMUSG00000046101	Mcmdc2	ENSMUST00000171802.7,ENSMUST00000125294.8,ENSMUST00000140948.8,ENSMUST00000118098.2,ENSMUST00000183059.1,ENSMUST00000052843.11	nonsense_mediated_decay,protein_coding	-4.60747	-4.12653	-4.68226	-3.84097
ENSMUSG00000098234	Snhg6	ENSMUST00000182043.7,ENSMUST00000182580.7,ENSMUST00000182742.1,ENSMUST00000182498.7,ENSMUST00000182819.7	lincRNA	3.29311	3.37286	3.31401	3.33865
ENSMUSG00000099032	Tcf24	ENSMUST00000097824.2,ENSMUST00000185184.1	protein_coding	0.0401451	0.778838	1.37406	1.64275
ENSMUSG00000025916	Ppp1r42	ENSMUST00000155163.1,ENSMUST00000124874.7,ENSMUST00000147000.8,ENSMUST00000176398.7,ENSMUST00000130102.7,ENSMUST00000027049.9	nonsense_mediated_decay,retained_intron,protein_coding	-4.52133	-3.44395	-4.71466	-4.57149
ENSMUSG00000025917	Cops5	ENSMUST00000186528.6,ENSMUST00000191296.1,ENSMUST00000139578.7,ENSMUST00000190155.6,ENSMUST00000027050.9,ENSMUST00000150509.2,ENSMUST00000188619.1	nonsense_mediated_decay,retained_intron,protein_coding	5.40693	5.44534	5.37421	5.33417
ENSMUSG00000056763	Cspp1	ENSMUST00000185422.1,ENSMUST00000119714.7,ENSMUST00000190318.1,ENSMUST00000134716.1,ENSMUST00000187226.6,ENSMUST00000155974.7,ENSMUST00000117415.7,ENSMUST00000191360.6,ENSMUST00000136283.1,ENSMUST00000188249.6,ENSMUST00000186294.6,ENSMUST00000071087.11,ENSMUST00000191521.6,ENSMUST00000153804.1,ENSMUST00000190610.1,ENSMUST00000118263.7,ENSMUST00000128164.1,ENSMUST00000143606.7,ENSMUST00000188449.6…	nonsense_mediated_decay,retained_intron,protein_coding	4.03455	4.03386	4.10818	4.12171
ENSMUSG00000067851	Arfgef1	ENSMUST00000186720.1,ENSMUST00000186813.1,ENSMUST00000088615.10,ENSMUST00000131556.1,ENSMUST00000187417.1,ENSMUST00000142497.1,ENSMUST00000128834.1,ENSMUST00000156563.1	retained_intron,protein_coding	6.30343	6.35679	6.51043	6.42311
ENSMUSG00000042501	Cpa6	ENSMUST00000147575.1,ENSMUST00000035577.6,ENSMUST00000153695.7,ENSMUST00000140938.1	nonsense_mediated_decay,processed_transcript,retained_intron,protein_coding	-4.11668	-4.29168	-4.29296	-4.83185
ENSMUSG00000083422	Gm15604	ENSMUST00000118350.1	processed_pseudogene	-4.69988	-4.68466	-4.83185	-4.53283
ENSMUSG00000081417	Gm15603	ENSMUST00000119252.1	processed_pseudogene	-4.83185	-4.83185	-4.57684	-4.83185
ENSMUSG00000100648	Gm28659	ENSMUST00000188013.1	processed_pseudogene	-4.83185	-4.19037	-4.17367	-4.58245
ENSMUSG00000048960	Prex2	ENSMUST00000188189.6,ENSMUST00000190935.1,ENSMUST00000187694.1,ENSMUST00000027056.11,ENSMUST00000189385.6,ENSMUST00000187745.6,ENSMUST00000189822.1,ENSMUST00000188154.1	nonsense_mediated_decay,retained_intron,protein_coding	3.01169	2.86369	3.12374	3.01654
ENSMUSG00000101827	Gm28686	ENSMUST00000187404.1	processed_pseudogene	-4.60347	-4.83185	-4.49537	-4.83185
ENSMUSG00000057715	A830018L16Rik	ENSMUST00000137824.7,ENSMUST00000142117.2,ENSMUST00000048613.13,ENSMUST00000150870.7,ENSMUST00000135014.7,ENSMUST00000171690.8,ENSMUST00000141339.2,ENSMUST00000191437.1,ENSMUST00000141512.7,ENSMUST00000179089.7	nonsense_mediated_decay,processed_transcript,protein_coding	-4.24035	-4.83185	-4.40084	-4.28322
ENSMUSG00000101610	Gm7560	ENSMUST00000187748.1	processed_pseudogene	-4.57792	-4.83185	-4.68802	-4.54959
ENSMUSG00000097628	Gm2383	ENSMUST00000181461.1	processed_pseudogene	-3.81604	-3.77434	-4.23038	-4.04314
ENSMUSG00000016918	Sulf1	ENSMUST00000189541.6,ENSMUST00000187376.6,ENSMUST00000180062.7,ENSMUST00000186051.6,ENSMUST00000186674.1,ENSMUST00000189447.1,ENSMUST00000177608.7,ENSMUST00000088585.9,ENSMUST00000186405.6,ENSMUST00000185780.1	retained_intron,protein_coding	7.31932	7.52642	8.87223	8.81472
ENSMUSG00000025938	Slco5a1	ENSMUST00000147606.2,ENSMUST00000133201.2,ENSMUST00000136197.7,ENSMUST00000188454.6,ENSMUST00000115403.8,ENSMUST00000191566.1,ENSMUST00000146763.7,ENSMUST00000115402.7	processed_transcript,protein_coding	-1.2307	-0.460678	1.00528	0.449569
ENSMUSG00000042414	Prdm14	ENSMUST00000047577.6	protein_coding	-3.997	-4.49966	-4.55546	-4.42185
ENSMUSG00000005886	Ncoa2	ENSMUST00000081713.10,ENSMUST00000145280.1,ENSMUST00000143603.7,ENSMUST00000068304.12,ENSMUST00000147927.7,ENSMUST00000006037.12,ENSMUST00000139970.7,ENSMUST00000146784.1,ENSMUST00000133232.1,ENSMUST00000124088.1,ENSMUST00000185275.1	processed_transcript,retained_intron,protein_coding	6.67978	6.72057	6.38349	6.44632
ENSMUSG00000101171	Gm7593	ENSMUST00000187246.1	processed_pseudogene	-4.83185	-4.53556	-4.33046	-4.4983
ENSMUSG00000025935	Tram1	ENSMUST00000185447.1,ENSMUST00000188377.1,ENSMUST00000027068.10	nonsense_mediated_decay,retained_intron,protein_coding	6.45241	6.49582	6.78085	6.69352
ENSMUSG00000025937	Lactb2	ENSMUST00000027071.6,ENSMUST00000156222.1	retained_intron,protein_coding	4.4229	4.36032	4.22205	4.21275
ENSMUSG00000067813	Xkr9	ENSMUST00000088542.3	protein_coding	-4.3826	-4.83185	-4.83185	-4.83185
ENSMUSG00000097711	Gm5523	ENSMUST00000180415.1	processed_pseudogene	-2.87876	-3.00409	-2.25726	-2.72548
ENSMUSG00000025932	Eya1	ENSMUST00000187790.1,ENSMUST00000189526.1,ENSMUST00000080664.13,ENSMUST00000185329.1,ENSMUST00000188857.6,ENSMUST00000185453.6,ENSMUST00000027066.12,ENSMUST00000190337.6,ENSMUST00000168081.8	retained_intron,protein_coding	-0.429872	-0.641657	-0.0368295	-0.33654
ENSMUSG00000025930	Msc	ENSMUST00000190471.1,ENSMUST00000188982.1,ENSMUST00000027062.6,ENSMUST00000190719.1	retained_intron,protein_coding	1.65937	1.31604	1.57332	1.53754
ENSMUSG00000081201	Smt3h2-ps4	ENSMUST00000121569.1	processed_pseudogene	-4.10012	-4.57172	-3.47552	-4.57149
ENSMUSG00000082193	Rpl5-ps1	ENSMUST00000121367.1	processed_pseudogene	-0.190959	-0.256128	-0.142438	-0.376001
ENSMUSG00000032769	Trpa1	ENSMUST00000041447.4	protein_coding	-4.83185	-4.68724	-4.68226	-4.83185
ENSMUSG00000073737	Gm10566	ENSMUST00000086739.5	processed_pseudogene	-3.1476	-2.94604	-2.74486	-2.18216
ENSMUSG00000092083	Kcnb2	ENSMUST00000170146.2,ENSMUST00000175681.2	protein_coding	-3.50875	-3.94293	-4.02236	-4.83185
ENSMUSG00000025925	Terf1	ENSMUST00000027057.7,ENSMUST00000188684.1,ENSMUST00000186565.6,ENSMUST00000188371.6	processed_transcript,retained_intron,protein_coding	3.80596	3.41617	3.1817	3.11431
ENSMUSG00000032719	Sbspon	ENSMUST00000040695.4	protein_coding	-4.21694	-4.57172	-4.06641	-3.30409
ENSMUSG00000100652	Gm7634	ENSMUST00000185778.1	processed_pseudogene	-4.69988	-4.83185	-4.83185	-4.69543
ENSMUSG00000067795	4930444P10Rik	ENSMUST00000151004.1,ENSMUST00000145070.7,ENSMUST00000115367.7	protein_coding	-3.89491	-4.83185	-4.83185	-4.67867
ENSMUSG00000043716	Rpl7	ENSMUST00000140597.7,ENSMUST00000125005.1,ENSMUST00000141217.1,ENSMUST00000151017.1,ENSMUST00000149566.1,ENSMUST00000058437.13	processed_transcript,retained_intron,protein_coding	9.00598	9.01106	8.90505	8.92133
ENSMUSG00000025921	Rdh10	ENSMUST00000152626.1,ENSMUST00000027053.7	retained_intron,protein_coding	3.76464	3.6293	5.17067	4.98113
ENSMUSG00000025920	Stau2	ENSMUST00000115359.9,ENSMUST00000054668.12,ENSMUST00000144138.3,ENSMUST00000162007.7,ENSMUST00000128957.8,ENSMUST00000162751.7,ENSMUST00000149320.8,ENSMUST00000159558.7,ENSMUST00000131257.8,ENSMUST00000127420.7,ENSMUST00000151888.7,ENSMUST00000115360.7,ENSMUST00000162627.7,ENSMUST00000027052.12,ENSMUST00000162435.7,ENSMUST00000153966.8,ENSMUST00000145092.7	nonsense_mediated_decay,processed_transcript,protein_coding	3.38508	3.40929	3.54445	3.46375
ENSMUSG00000025939	Ube2w	ENSMUST00000182080.1,ENSMUST00000136455.8,ENSMUST00000133639.1,ENSMUST00000117146.7,ENSMUST00000132919.1,ENSMUST00000182554.7	nonsense_mediated_decay,processed_transcript,retained_intron,protein_coding	4.74666	4.75441	4.87081	4.82782
ENSMUSG00000079658	Eloc	ENSMUST00000191535.1,ENSMUST00000187910.6,ENSMUST00000186541.1,ENSMUST00000115352.9,ENSMUST00000188641.6,ENSMUST00000186948.6,ENSMUST00000188987.6,ENSMUST00000185771.6,ENSMUST00000185393.6,ENSMUST00000186701.1,ENSMUST00000190986.1	retained_intron,protein_coding	4.72092	4.7125	4.8317	4.73947
ENSMUSG00000097744	D030040B21Rik	ENSMUST00000181371.1	lincRNA	-4.83185	-4.0946	-4.83185	-4.24172
ENSMUSG00000025940	Tmem70	ENSMUST00000065373.5,ENSMUST00000177501.1,ENSMUST00000177532.1,ENSMUST00000176451.1	processed_transcript,protein_coding	4.06318	4.18907	4.09585	4.13276
ENSMUSG00000025779	Ly96	ENSMUST00000026881.10,ENSMUST00000190366.1,ENSMUST00000191260.1	retained_intron,protein_coding	2.65547	2.64704	3.10844	2.8576
ENSMUSG00000091020	Gm5828	ENSMUST00000071842.9	processed_pseudogene	-2.5421	-2.11666	-2.47104	-2.14179
ENSMUSG00000042686	Jph1	ENSMUST00000186024.1,ENSMUST00000038382.4	nonsense_mediated_decay,protein_coding	1.34191	1.28581	0.859566	1.15106
ENSMUSG00000025777	Gdap1	ENSMUST00000026879.7,ENSMUST00000189736.1,ENSMUST00000189465.1,ENSMUST00000150457.1	nonsense_mediated_decay,retained_intron,protein_coding	-0.536722	-0.706608	-1.89192	-0.69914
ENSMUSG00000101589	Rbm6-ps1	ENSMUST00000186192.1	processed_pseudogene	-2.34592	-2.12972	-2.11508	-2.16916
ENSMUSG00000067780	Pi15	ENSMUST00000088476.3	protein_coding	4.02711	4.44176	2.99097	3.368
ENSMUSG00000025776	Crispld1	ENSMUST00000160305.7,ENSMUST00000095075.4,ENSMUST00000159958.7	protein_coding	-0.505629	-0.179663	-2.43328	-2.60056
ENSMUSG00000100554	Gm7690	ENSMUST00000190885.1	processed_pseudogene	-4.44002	-4.38253	-4.56637	-4.29626
ENSMUSG00000099591	Gm17969	ENSMUST00000185706.1	processed_pseudogene	-4.60747	-4.83185	-4.83185	-4.83185
ENSMUSG00000109887	Gm28756	ENSMUST00000209405.1,ENSMUST00000209898.1,ENSMUST00000191057.1	lincRNA,retained_intron	-4.32358	-4.36562	-4.62635	-4.25605
ENSMUSG00000101685	Gm17837	ENSMUST00000186435.1	processed_pseudogene	-4.60747	-4.68466	-4.83185	-4.69543
ENSMUSG00000042596	Tfap2d	ENSMUST00000037294.7,ENSMUST00000149505.1	processed_transcript,protein_coding	-4.83185	-4.83185	-4.83185	-4.83185
ENSMUSG00000100720	Gm10075	ENSMUST00000162030.1	processed_pseudogene	-3.94545	-4.07082	-4.14359	-3.7182
ENSMUSG00000025927	Tfap2b	ENSMUST00000064976.5,ENSMUST00000027059.10,ENSMUST00000186972.1,ENSMUST00000191068.1,ENSMUST00000187754.6	retained_intron,protein_coding	-3.4357	-4.0643	-4.46972	-3.98813
ENSMUSG00000100204	Gm4849	ENSMUST00000188428.1	processed_pseudogene	-3.29556	-3.25199	-3.12537	-3.19595
ENSMUSG00000043760	Pkhd1	ENSMUST00000132647.1,ENSMUST00000147480.7,ENSMUST00000088448.11,ENSMUST00000128051.1	processed_transcript,retained_intron,protein_coding	-4.83185	-4.35262	-4.62635	-4.83185
ENSMUSG00000090142	Gm15795	ENSMUST00000160969.2	processed_pseudogene	-3.57424	-3.36771	-4.23189	-3.40839
ENSMUSG00000041872	Il17f	ENSMUST00000191111.1,ENSMUST00000189301.1,ENSMUST00000039046.9,ENSMUST00000190692.1	processed_transcript,retained_intron,protein_coding	-4.46473	-4.83185	-4.41512	-4.83185
ENSMUSG00000041859	Mcm3	ENSMUST00000188112.1,ENSMUST00000053266.10,ENSMUST00000190421.1,ENSMUST00000185296.1,ENSMUST00000191061.1	retained_intron,protein_coding	4.61217	4.51705	4.05458	3.96514
ENSMUSG00000097934	6720483E21Rik	ENSMUST00000181654.1	lincRNA	-2.27414	-2.44647	-3.41945	-3.38172
ENSMUSG00000025931	Paqr8	ENSMUST00000167119.7,ENSMUST00000068880.13,ENSMUST00000189400.6,ENSMUST00000187651.1	protein_coding	2.79372	2.52713	2.68831	2.47668
ENSMUSG00000100929	Gm28064	ENSMUST00000185639.1	processed_pseudogene	-4.83185	-4.83185	-4.83185	-4.58245
ENSMUSG00000041809	Efhc1	ENSMUST00000038447.5,ENSMUST00000160782.1	processed_transcript,protein_coding	2.77427	2.71846	2.6698	2.8362
ENSMUSG00000041779	Tram2	ENSMUST00000037998.5,ENSMUST00000187210.1	processed_transcript,protein_coding	6.40603	6.42842	6.91297	6.8378
ENSMUSG00000100819	Gm2693	ENSMUST00000189119.1	unprocessed_pseudogene	-3.06957	-3.82287	-3.14562	-3.67881
ENSMUSG00000025933	Tmem14a	ENSMUST00000027065.11,ENSMUST00000027064.7	protein_coding	1.98699	2.01753	1.62589	1.87652
ENSMUSG00000025934	Gsta3	ENSMUST00000121676.7,ENSMUST00000190711.1,ENSMUST00000027067.14,ENSMUST00000124990.2	retained_intron,protein_coding	0.215688	0.84278	-0.999867	-1.15774
ENSMUSG00000096375	Gm7094	ENSMUST00000178379.2	unprocessed_pseudogene	-3.89583	-4.09249	-4.07863	-3.48286
ENSMUSG00000025936	Gm4956	ENSMUST00000082032.12,ENSMUST00000178869.7,ENSMUST00000179730.1	transcribed_unprocessed_pseudogene,processed_transcript	-4.31536	-4.83185	-4.83185	-4.83185
ENSMUSG00000093963	Gm21909	ENSMUST00000178260.1	unprocessed_pseudogene	-4.83185	-4.83185	-4.83185	-4.83185
ENSMUSG00000028033	Kcnq5	ENSMUST00000029667.12,ENSMUST00000173404.1,ENSMUST00000173058.7,ENSMUST00000115300.7,ENSMUST00000174183.7,ENSMUST00000115299.7,ENSMUST00000134505.1	nonsense_mediated_decay,processed_transcript,retained_intron,protein_coding	-0.238355	0.392646	-0.3766	-0.23269
ENSMUSG00000082935	Gm7658	ENSMUST00000119064.1	processed_pseudogene	-2.05442	-1.94956	-2.37478	-2.51246
ENSMUSG00000097109	Gm26580	ENSMUST00000181002.1	lincRNA	-4.83185	-4.58429	-4.83185	-4.83185
ENSMUSG00000099692	Gm5696	ENSMUST00000189850.1	processed_pseudogene	-4.56459	-4.35127	-4.53843	-4.44603
ENSMUSG00000041670	Rims1	ENSMUST00000097808.6,ENSMUST00000097810.9,ENSMUST00000115273.8,ENSMUST00000081544.12,ENSMUST00000164877.7,ENSMUST00000097809.9,ENSMUST00000097811.9,ENSMUST00000185942.1,ENSMUST00000218140.1	protein_coding	-3.68384	-3.29332	-3.28346	-2.06534
ENSMUSG00000097970	Gm27028	ENSMUST00000182303.1	lincRNA	-3.86783	-4.35262	-4.21624	-4.59668
ENSMUSG00000026158	Ogfrl1	ENSMUST00000188677.1,ENSMUST00000027343.5,ENSMUST00000189537.1,ENSMUST00000186064.6	processed_transcript,retained_intron,protein_coding	4.97896	4.87113	4.47592	4.51466
ENSMUSG00000097920	Gm7784	ENSMUST00000180769.1	processed_pseudogene	-4.21694	-4.83185	-4.83185	-4.57149
ENSMUSG00000099503	Gm28822	ENSMUST00000191140.1	lincRNA	-4.83185	-4.83185	-4.68802	-4.83185
ENSMUSG00000026156	B3gat2	ENSMUST00000140583.1,ENSMUST00000063663.5,ENSMUST00000144602.1	protein_coding	-1.38318	-1.5628	-1.36997	-1.55436
ENSMUSG00000026155	Smap1	ENSMUST00000148710.7,ENSMUST00000129254.7,ENSMUST00000149737.7,ENSMUST00000136506.1,ENSMUST00000027339.13,ENSMUST00000133398.1,ENSMUST00000141330.7	processed_transcript,retained_intron,protein_coding	5.61861	5.68305	5.86417	5.79847
ENSMUSG00000026154	Sdhaf4	ENSMUST00000155767.2,ENSMUST00000027338.3	processed_transcript,protein_coding	2.59044	2.53012	2.4651	2.65616
ENSMUSG00000026153	Fam135a	ENSMUST00000187619.6,ENSMUST00000187369.6,ENSMUST00000185525.1,ENSMUST00000188712.6,ENSMUST00000186999.6,ENSMUST00000185807.1,ENSMUST00000187752.6,ENSMUST00000186331.1,ENSMUST00000027337.14	nonsense_mediated_decay,retained_intron,protein_coding	4.28371	4.33858	4.55643	4.44351
ENSMUSG00000026147	Col9a1	ENSMUST00000124600.1,ENSMUST00000088349.2,ENSMUST00000147902.1,ENSMUST00000054588.14	processed_transcript,protein_coding	-4.83185	-4.83185	-4.83185	-4.83185
ENSMUSG00000026141	Col19a1	ENSMUST00000144297.1,ENSMUST00000115244.8,ENSMUST00000051344.5	processed_transcript,protein_coding	-3.59021	-3.8503	-4.00814	-4.67867
ENSMUSG00000099997	Tubb4b-ps2	ENSMUST00000187481.1	processed_pseudogene	-1.81889	-2.31013	-2.76126	-2.95178
ENSMUSG00000100131	Gm28439	ENSMUST00000187714.1	unprocessed_pseudogene	1.92826	1.97836	1.40849	1.58113
ENSMUSG00000067736	Gm10222	ENSMUST00000088336.2	unprocessed_pseudogene	0.802159	0.729552	0.399853	0.401068
ENSMUSG00000101939	Gm28438	ENSMUST00000188299.1	unprocessed_pseudogene	-0.67119	-0.537136	-1.31071	-1.27793
ENSMUSG00000101111	Gm28437	ENSMUST00000190277.1	unprocessed_pseudogene	3.23234	3.25676	2.68803	2.72083
ENSMUSG00000100862	Gm10925	ENSMUST00000189941.1	unprocessed_pseudogene	3.68732	3.74862	3.12503	3.35838
ENSMUSG00000102070	Gm28661	ENSMUST00000188231.1	unprocessed_pseudogene	3.86436	3.83329	3.37596	3.44785
ENSMUSG00000101249	Gm29216	ENSMUST00000187117.1	unprocessed_pseudogene	3.47241	3.42183	3.00794	3.09938
ENSMUSG00000073725	Lmbrd1	ENSMUST00000191471.6,ENSMUST00000095062.9,ENSMUST00000186096.6,ENSMUST00000190195.1,ENSMUST00000187468.1,ENSMUST00000186190.1	retained_intron,protein_coding	5.52094	5.47132	5.69028	5.56958
ENSMUSG00000100450	Gm9443	ENSMUST00000188406.1	processed_pseudogene	-4.83185	-4.83185	-4.83185	-4.83185
ENSMUSG00000033569	Adgrb3	ENSMUST00000135518.7,ENSMUST00000041838.6,ENSMUST00000154102.1,ENSMUST00000190202.1,ENSMUST00000126096.7,ENSMUST00000134022.1,ENSMUST00000189254.1,ENSMUST00000151309.7,ENSMUST00000153568.7,ENSMUST00000126626.7,ENSMUST00000146592.7	processed_transcript,retained_intron,protein_coding	-2.76047	-1.30327	-1.58612	-1.13216
ENSMUSG00000080849	Gm15702	ENSMUST00000119680.1	processed_pseudogene	-4.83185	-4.83185	-4.67522	-4.83185
ENSMUSG00000101372	Gm19028	ENSMUST00000189614.1	processed_pseudogene	-3.98597	-4.024	-4.14359	-4.25887
ENSMUSG00000086240	Gm7846	ENSMUST00000145844.2	processed_pseudogene	-1.54307	-1.29596	-1.88034	-1.95705
ENSMUSG00000048411	Gm597	ENSMUST00000059937.4	protein_coding	-4.37099	-4.83185	-4.83185	-4.83185
ENSMUSG00000081557	Gm5697	ENSMUST00000122295.2	processed_pseudogene	-4.70249	-4.57373	-4.83185	-4.83185
ENSMUSG00000099492	Gm5525	ENSMUST00000190438.1	processed_pseudogene	-0.485728	-0.678281	-0.842611	-0.795997
ENSMUSG00000100261	Gm6473	ENSMUST00000188572.1	unprocessed_pseudogene	-4.33881	-4.27351	-4.17497	-3.74927
ENSMUSG00000048874	Phf3	ENSMUST00000186733.6,ENSMUST00000185521.1,ENSMUST00000188847.1,ENSMUST00000088310.9,ENSMUST00000187600.1,ENSMUST00000191245.6,ENSMUST00000187316.1,ENSMUST00000190190.1,ENSMUST00000187968.1,ENSMUST00000191329.1,ENSMUST00000185604.1,ENSMUST00000186105.6,ENSMUST00000188780.1,ENSMUST00000191064.6	nonsense_mediated_decay,processed_transcript,retained_intron,protein_coding	6.90372	6.87705	6.96076	6.8818
ENSMUSG00000026064	Ptp4a1	ENSMUST00000124445.2,ENSMUST00000153681.1,ENSMUST00000076587.4,ENSMUST00000202889.1,ENSMUST00000027232.13,ENSMUST00000130934.1	processed_transcript,retained_intron,protein_coding	4.69769	4.84649	5.23689	5.15076
ENSMUSG00000086151	Gm5698	ENSMUST00000178317.2	processed_pseudogene	-4.83185	-4.83185	-4.83185	-4.69543
ENSMUSG00000100371	Gm29669	ENSMUST00000188605.1	lincRNA	-4.83185	-4.83185	-4.83185	-4.26983
ENSMUSG00000099796	Gm7893	ENSMUST00000189666.1	processed_pseudogene	-4.47549	-4.83185	-3.00148	-4.51924
ENSMUSG00000050217	Lgsn	ENSMUST00000161773.2,ENSMUST00000062560.13	protein_coding	-4.59841	-4.35505	-4.83185	-4.83185
ENSMUSG00000100205	Gm4850	ENSMUST00000185684.1	processed_pseudogene	-3.73668	-4.43372	-4.83185	-4.25605
ENSMUSG00000094215	Gm6489	ENSMUST00000178167.2	processed_pseudogene	-4.70729	-4.83185	-4.83185	-4.83185
ENSMUSG00000101093	Gm10307	ENSMUST00000189839.1	processed_pseudogene	-4.83185	-4.83185	-4.83185	-4.68601
ENSMUSG00000070960	Gm19680	ENSMUST00000095050.4	processed_pseudogene	-2.18551	-2.74865	-3.03092	-3.01721
ENSMUSG00000026058	Khdrbs2	ENSMUST00000189878.1,ENSMUST00000027226.11,ENSMUST00000186984.1,ENSMUST00000188257.6,ENSMUST00000185666.1	processed_transcript,protein_coding	-4.52747	-4.83185	-4.43301	-4.83185
ENSMUSG00000100481	Gm7114	ENSMUST00000190159.1	processed_pseudogene	-3.58429	-3.32051	-3.46423	-3.13385
ENSMUSG00000100590	Gm4785	ENSMUST00000191025.1	processed_pseudogene	-4.59841	-4.67882	-4.67522	-4.4983
ENSMUSG00000101612	Gm7933	ENSMUST00000191215.2	processed_pseudogene	-4.57792	-4.67882	-4.71466	-4.83185
ENSMUSG00000026134	Prim2	ENSMUST00000189552.1,ENSMUST00000187353.1,ENSMUST00000027312.10	retained_intron,protein_coding	3.97716	3.90508	3.24027	3.30929
ENSMUSG00000101682	Gm29228	ENSMUST00000185489.1	processed_pseudogene	-4.12399	-3.83547	-4.07226	-3.81074
ENSMUSG00000004768	Rab23	ENSMUST00000122822.1,ENSMUST00000115174.3,ENSMUST00000088287.9,ENSMUST00000132066.3,ENSMUST00000151482.7,ENSMUST00000195006.5,ENSMUST00000135330.7,ENSMUST00000150593.7,ENSMUST00000140354.7,ENSMUST00000138024.7	nonsense_mediated_decay,processed_transcript,retained_intron,protein_coding	4.39178	4.46728	4.75438	4.76992
ENSMUSG00000042215	Bag2	ENSMUST00000189741.1,ENSMUST00000155484.1,ENSMUST00000044691.8,ENSMUST00000187602.1	retained_intron,protein_coding	3.6318	3.86824	4.15615	4.08374
ENSMUSG00000042197	Zfp451	ENSMUST00000140163.1,ENSMUST00000151055.7,ENSMUST00000019861.12,ENSMUST00000125723.3,ENSMUST00000139143.7,ENSMUST00000194656.5,ENSMUST00000130376.2,ENSMUST00000115167.7,ENSMUST00000044455.7	nonsense_mediated_decay,processed_transcript,retained_intron,protein_coding	5.10651	5.22385	5.40587	5.36931
ENSMUSG00000081402	Gm15455	ENSMUST00000117459.2	processed_pseudogene	-2.3726	-2.99206	-2.64611	-2.98457
ENSMUSG00000042182	Bend6	ENSMUST00000115161.7,ENSMUST00000126724.7,ENSMUST00000129464.7,ENSMUST00000139700.2,ENSMUST00000195350.5,ENSMUST00000062289.10	processed_transcript,retained_intron,protein_coding	1.17452	1.40169	2.05256	2.16993
ENSMUSG00000026131	Dst	ENSMUST00000194192.2,ENSMUST00000182335.1,ENSMUST00000187486.6,ENSMUST00000185269.6,ENSMUST00000182507.3,ENSMUST00000183034.4,ENSMUST00000097786.9,ENSMUST00000183331.7,ENSMUST00000115104.9,ENSMUST00000183302.5,ENSMUST00000097785.9,ENSMUST00000185736.1,ENSMUST00000182410.2,ENSMUST00000182018.7,ENSMUST00000183006.3,ENSMUST00000189952.1,ENSMUST00000182314.7,ENSMUST00000182697.7,ENSMUST00000185897.6,…	processed_transcript,retained_intron,protein_coding	8.71603	8.8107	9.01427	8.96739
ENSMUSG00000096992	Gm26788	ENSMUST00000187268.1	retained_intron	-4.30793	-3.66962	-3.69825	-3.68474
ENSMUSG00000101206	Gm5266	ENSMUST00000187302.1	processed_pseudogene	-4.52133	-4.83185	-4.83185	-4.83185
ENSMUSG00000101462	Gm3052	ENSMUST00000186409.1,ENSMUST00000188254.2	processed_transcript,transcribed_processed_pseudogene	-1.17501	-1.82488	-1.03739	-0.750047
ENSMUSG00000102336	Gm37233	ENSMUST00000192173.1	lincRNA	2.42275	2.22106	2.94291	3.13901
ENSMUSG00000042111	Ccdc115	ENSMUST00000188583.1,ENSMUST00000042493.9	retained_intron,protein_coding	4.09604	3.90039	3.94457	4.07929
ENSMUSG00000026127	Imp4	ENSMUST00000027303.13,ENSMUST00000134327.1,ENSMUST00000191000.1,ENSMUST00000136770.2,ENSMUST00000149962.7,ENSMUST00000128086.1,ENSMUST00000137794.7,ENSMUST00000187077.1	nonsense_mediated_decay,processed_transcript,retained_intron,protein_coding	4.96222	4.96555	5.01046	5.01016
ENSMUSG00000026126	Ptpn18	ENSMUST00000188019.1,ENSMUST00000185610.1,ENSMUST00000188972.2,ENSMUST00000186252.1,ENSMUST00000190122.1,ENSMUST00000027302.13,ENSMUST00000188884.2	processed_transcript,retained_intron,protein_coding	1.28811	1.06733	1.20591	0.837603
ENSMUSG00000100280	Gm28417	ENSMUST00000191357.2	retained_intron	-4.83185	-4.35262	-4.19003	-4.83185
ENSMUSG00000101223	4930568A12Rik	ENSMUST00000188292.6,ENSMUST00000186117.1	lincRNA	-3.88926	-3.8888	-4.50572	-2.88775
ENSMUSG00000026125	Prss39	ENSMUST00000191604.1,ENSMUST00000027299.9	nonsense_mediated_decay,protein_coding	-4.83185	-4.83185	-4.83185	-4.83185
ENSMUSG00000026124	Cfc1	ENSMUST00000027298.4	protein_coding	-4.83185	-4.83185	-4.83185	-4.83185
ENSMUSG00000037529	Prss40	ENSMUST00000047840.8,ENSMUST00000190790.6,ENSMUST00000115071.3	nonsense_mediated_decay,protein_coding	-4.69988	-4.83185	-4.83185	-4.83185
ENSMUSG00000045174	Amer3	ENSMUST00000052670.10	protein_coding	-4.83185	-4.83185	-4.83185	-4.43641
ENSMUSG00000037509	Arhgef4	ENSMUST00000160855.1,ENSMUST00000211073.1,ENSMUST00000047664.15,ENSMUST00000162760.7,ENSMUST00000162599.7,ENSMUST00000159021.7,ENSMUST00000159059.1,ENSMUST00000159747.8	nonsense_mediated_decay,retained_intron,protein_coding	1.70991	1.80212	1.81127	2.00095
ENSMUSG00000037503	Fam168b	ENSMUST00000170092.7,ENSMUST00000185231.1,ENSMUST00000185279.1,ENSMUST00000191307.6,ENSMUST00000167518.7,ENSMUST00000185469.6,ENSMUST00000047534.11,ENSMUST00000140534.1	nonsense_mediated_decay,processed_transcript,retained_intron,protein_coding	6.9178	6.85543	6.86861	6.79152
ENSMUSG00000026123	Plekhb2	ENSMUST00000191722.1,ENSMUST00000152654.2,ENSMUST00000027297.10,ENSMUST00000156687.7	processed_transcript,protein_coding	5.07993	5.14598	5.13548	5.17605
ENSMUSG00000103548	Gm37670	ENSMUST00000193622.1	processed_pseudogene	-3.90794	-3.15131	-3.29638	-2.97694
ENSMUSG00000103760	Gm8009	ENSMUST00000191672.1	processed_pseudogene	-4.12124	-4.83185	-4.71466	-4.57149
ENSMUSG00000102531	1110002O04Rik	ENSMUST00000194261.1	lincRNA	-4.69656	-4.83185	-4.83185	-4.42927
ENSMUSG00000103096	Gm8022	ENSMUST00000191763.1	processed_pseudogene	-4.83185	-4.83185	-4.83185	-4.69543
ENSMUSG00000045216	Hs6st1	ENSMUST00000194670.1,ENSMUST00000088174.3	retained_intron,protein_coding	4.93643	5.17368	5.35163	5.26803
ENSMUSG00000102202	Gm33280	ENSMUST00000193983.1	lincRNA	-4.61488	-3.86928	-4.56507	-4.83185
ENSMUSG00000037470	Uggt1	ENSMUST00000173250.1,ENSMUST00000192159.1,ENSMUST00000174716.7,ENSMUST00000173082.1,ENSMUST00000046875.13,ENSMUST00000172592.1,ENSMUST00000174142.1,ENSMUST00000174266.7,ENSMUST00000173999.7,ENSMUST00000174224.7,ENSMUST00000173166.1	nonsense_mediated_decay,retained_intron,protein_coding	7.88567	7.9492	7.88478	7.97669
ENSMUSG00000047180	Neurl3	ENSMUST00000056946.7,ENSMUST00000188666.2	protein_coding	1.31917	1.45847	2.16859	2.1517
ENSMUSG00000037447	Arid5a	ENSMUST00000137906.1,ENSMUST00000115031.7,ENSMUST00000140218.1,ENSMUST00000147123.7,ENSMUST00000115029.1,ENSMUST00000115032.7,ENSMUST00000142319.7,ENSMUST00000141121.1,ENSMUST00000124280.7,ENSMUST00000192874.1,ENSMUST00000150747.7,ENSMUST00000126413.7,ENSMUST00000116629.8,ENSMUST00000145179.7,ENSMUST00000097778.8	nonsense_mediated_decay,processed_transcript,retained_intron,protein_coding	4.70222	4.45998	5.09906	4.93795
ENSMUSG00000102762	4930403P22Rik	ENSMUST00000192234.1	lincRNA	-4.83185	-4.83185	-4.83185	-4.65149
ENSMUSG00000010453	Kansl3	ENSMUST00000186470.1,ENSMUST00000187628.1,ENSMUST00000185621.2,ENSMUST00000188961.6,ENSMUST00000185912.6,ENSMUST00000010597.9,ENSMUST00000188528.6,ENSMUST00000188957.1,ENSMUST00000185614.1	nonsense_mediated_decay,retained_intron,protein_coding	6.35622	6.20231	6.49305	6.38799
ENSMUSG00000037432	Fer1l5	ENSMUST00000140452.3,ENSMUST00000179162.6,ENSMUST00000202030.1	nonsense_mediated_decay,protein_coding	-3.79831	-4.38702	-3.42605	-3.21756
ENSMUSG00000001143	Lman2l	ENSMUST00000152088.1,ENSMUST00000001171.12,ENSMUST00000125304.7,ENSMUST00000134594.7,ENSMUST00000123583.1,ENSMUST00000192969.5,ENSMUST00000115011.7,ENSMUST00000193502.1	nonsense_mediated_decay,retained_intron,protein_coding	4.56724	4.60962	4.63401	4.54408
ENSMUSG00000037408	Cnnm4	ENSMUST00000192530.1,ENSMUST00000153128.1	retained_intron,protein_coding	3.23512	3.26517	3.61927	3.51965
ENSMUSG00000001138	Cnnm3	ENSMUST00000097776.3,ENSMUST00000135100.1,ENSMUST00000001166.13,ENSMUST00000154225.1,ENSMUST00000195264.1	retained_intron,protein_coding	4.97527	4.93373	5.03998	4.939
ENSMUSG00000067653	Ankrd23	ENSMUST00000194853.2,ENSMUST00000054665.9,ENSMUST00000193083.5,ENSMUST00000193991.2	processed_transcript,protein_coding	0.23865	-0.123659	-0.232326	-0.26712
ENSMUSG00000109510	Gm42417	ENSMUST00000191849.5,ENSMUST00000207088.1	nonsense_mediated_decay,protein_coding	-4.59841	-4.68018	-4.83185	-4.83185
ENSMUSG00000079610	Ankrd39	ENSMUST00000194894.3,ENSMUST00000001172.11,ENSMUST00000208269.1,ENSMUST00000208690.1,ENSMUST00000207843.1,ENSMUST00000207922.1	nonsense_mediated_decay,processed_transcript,retained_intron,protein_coding	3.1566	3.11793	3.15219	3.2674
ENSMUSG00000026121	Sema4c	ENSMUST00000191785.1,ENSMUST00000191642.5,ENSMUST00000191677.5,ENSMUST00000195620.5,ENSMUST00000195339.2,ENSMUST00000193382.5,ENSMUST00000114991.7,ENSMUST00000195160.1	retained_intron,protein_coding	6.00205	6.06122	6.30344	6.33382
ENSMUSG00000087589	D430040D24Rik	ENSMUST00000194426.1	retained_intron	2.89279	2.73025	2.77285	2.7761
ENSMUSG00000046337	Fam178b	ENSMUST00000195729.1,ENSMUST00000193155.5,ENSMUST00000194839.5,ENSMUST00000193763.5,ENSMUST00000114981.2,ENSMUST00000193548.5,ENSMUST00000194025.1,ENSMUST00000170295.7	nonsense_mediated_decay,processed_transcript,protein_coding	-0.150157	-0.296104	-0.481086	0.576166
ENSMUSG00000089906	Gm6428	ENSMUST00000161062.1	processed_pseudogene	-4.56459	-4.57172	-4.67522	-4.68601
ENSMUSG00000061518	Cox5b	ENSMUST00000195151.5,ENSMUST00000193235.1,ENSMUST00000192859.1,ENSMUST00000081180.5,ENSMUST00000191790.5,ENSMUST00000193210.5	processed_transcript,retained_intron,protein_coding	6.29143	6.29168	6.04224	6.153
ENSMUSG00000037351	Actr1b	ENSMUST00000162662.1,ENSMUST00000160043.1,ENSMUST00000159675.1,ENSMUST00000159448.7,ENSMUST00000162684.2,ENSMUST00000043951.9,ENSMUST00000160084.1	processed_transcript,retained_intron,protein_coding	6.98227	6.96437	7.25533	7.14028
ENSMUSG00000102416	4933424G06Rik	ENSMUST00000192873.2,ENSMUST00000193459.2,ENSMUST00000195374.1,ENSMUST00000208994.1	processed_transcript,retained_intron,protein_coding	-3.43348	-3.66342	-3.10104	-2.40702
ENSMUSG00000026117	Zap70	ENSMUST00000190128.1,ENSMUST00000185871.1,ENSMUST00000186624.1,ENSMUST00000027291.6	retained_intron,protein_coding	-2.42644	-2.64929	-1.18693	-1.30478
ENSMUSG00000026116	Tmem131	ENSMUST00000190442.1,ENSMUST00000189470.1,ENSMUST00000187917.1,ENSMUST00000191381.1,ENSMUST00000194563.5,ENSMUST00000185964.2,ENSMUST00000186486.1,ENSMUST00000027290.11	nonsense_mediated_decay,retained_intron,protein_coding	7.24668	7.22498	7.44275	7.42331
ENSMUSG00000102930	Gm38115	ENSMUST00000194317.1	sense_intronic	-4.83185	-4.83185	-4.67522	-4.83185
ENSMUSG00000080054	Rpl12-ps1	ENSMUST00000116168.3	processed_pseudogene	-3.58889	-3.2255	-3.51612	-3.28938
ENSMUSG00000050122	Vwa3b	ENSMUST00000194048.1,ENSMUST00000169057.2,ENSMUST00000195450.1,ENSMUST00000194320.1,ENSMUST00000027289.13,ENSMUST00000067178.13,ENSMUST00000117172.8,ENSMUST00000162449.6,ENSMUST00000194890.1	nonsense_mediated_decay,processed_transcript,retained_intron,protein_coding	-1.55771	-0.989405	-1.17727	-0.944108
ENSMUSG00000026114	Cnga3	ENSMUST00000194195.5,ENSMUST00000195272.5,ENSMUST00000191981.5,ENSMUST00000027288.9	protein_coding	-3.79524	-2.86997	-3.97538	-3.00842
ENSMUSG00000026113	Inpp4a	ENSMUST00000146676.1,ENSMUST00000123124.1,ENSMUST00000114933.8,ENSMUST00000027287.10,ENSMUST00000193024.1,ENSMUST00000136846.7,ENSMUST00000058307.14,ENSMUST00000137266.7,ENSMUST00000193774.5,ENSMUST00000140264.7,ENSMUST00000168546.2,ENSMUST00000132615.7,ENSMUST00000132401.7	processed_transcript,retained_intron,protein_coding	4.53788	4.51326	4.19392	4.25321
ENSMUSG00000026112	Coa5	ENSMUST00000027286.6,ENSMUST00000192179.1	retained_intron,protein_coding	6.44761	6.51079	6.51691	6.50031
ENSMUSG00000026111	Unc50	ENSMUST00000193979.5,ENSMUST00000134184.1,ENSMUST00000193713.1,ENSMUST00000027285.12,ENSMUST00000118059.2,ENSMUST00000114925.9,ENSMUST00000144617.7	retained_intron,protein_coding	4.90818	4.91759	5.10765	5.11462
ENSMUSG00000026110	Mgat4a	ENSMUST00000143636.7,ENSMUST00000151952.7,ENSMUST00000154819.7,ENSMUST00000042161.14,ENSMUST00000194660.1,ENSMUST00000149791.7,ENSMUST00000148047.1,ENSMUST00000195598.1	nonsense_mediated_decay,retained_intron,protein_coding	4.19054	4.08278	3.98949	4.15065
ENSMUSG00000087233	Gm43213	ENSMUST00000151866.1	processed_pseudogene	-4.47549	-4.57172	-3.84343	-4.43641
ENSMUSG00000026090	2010300C02Rik	ENSMUST00000162875.7,ENSMUST00000160589.1,ENSMUST00000160023.5	protein_coding	-1.85503	-1.86103	-1.8731	-2.20922
ENSMUSG00000060771	Tsga10	ENSMUST00000041815.14,ENSMUST00000134024.1,ENSMUST00000151735.7,ENSMUST00000155852.6,ENSMUST00000114902.7,ENSMUST00000088072.9,ENSMUST00000193669.1,ENSMUST00000123082.7	nonsense_mediated_decay,retained_intron,protein_coding	1.36306	1.06226	1.22972	1.57737
ENSMUSG00000037216	Lipt1	ENSMUST00000142670.1,ENSMUST00000128085.1,ENSMUST00000041621.4,ENSMUST00000144440.1	protein_coding	1.34218	1.21023	0.918666	1.19217
ENSMUSG00000026088	Mitd1	ENSMUST00000127170.1,ENSMUST00000139725.7,ENSMUST00000138806.1,ENSMUST00000131754.1,ENSMUST00000027257.9	processed_transcript,retained_intron,protein_coding	3.65752	3.44714	4.63642	4.5138
ENSMUSG00000026087	Mrpl30	ENSMUST00000162513.1,ENSMUST00000193673.5,ENSMUST00000195373.1,ENSMUST00000161694.1,ENSMUST00000194857.5,ENSMUST00000027256.11,ENSMUST00000160082.2	retained_intron,protein_coding	4.76172	4.7553	4.80324	4.82865
ENSMUSG00000061584	Lyg2	ENSMUST00000078307.6	protein_coding	-4.83185	-4.83185	-4.83185	-4.83185
ENSMUSG00000026085	Lyg1	ENSMUST00000027254.9,ENSMUST00000144184.1,ENSMUST00000114894.1	processed_transcript,protein_coding	-4.83185	-4.83185	-4.83185	-4.57149
ENSMUSG00000058407	Txndc9	ENSMUST00000192237.1,ENSMUST00000193832.5,ENSMUST00000194747.1,ENSMUST00000195032.5,ENSMUST00000192960.5,ENSMUST00000162031.7,ENSMUST00000194692.1,ENSMUST00000195247.5	retained_intron,protein_coding	5.60011	5.60785	5.55797	5.58813
ENSMUSG00000026083	Eif5b	ENSMUST00000193151.5,ENSMUST00000192548.5,ENSMUST00000195664.1,ENSMUST00000193806.5,ENSMUST00000027252.7	processed_transcript,retained_intron,protein_coding	6.99967	6.95933	7.09309	7.06723
ENSMUSG00000026082	Rev1	ENSMUST00000192594.5,ENSMUST00000193113.1,ENSMUST00000193008.1,ENSMUST00000192697.1,ENSMUST00000193472.1,ENSMUST00000194815.5,ENSMUST00000193922.1,ENSMUST00000194650.5,ENSMUST00000193697.5,ENSMUST00000195383.1,ENSMUST00000027251.11	nonsense_mediated_decay,processed_transcript,retained_intron,protein_coding	4.29955	4.26452	4.18966	4.19226
ENSMUSG00000103804	Gm37062	ENSMUST00000195028.1	sense_intronic	-3.22706	-3.02321	-3.03684	-2.67147
ENSMUSG00000037138	Aff3	ENSMUST00000134963.1,ENSMUST00000039827.13,ENSMUST00000212668.1,ENSMUST00000136641.2,ENSMUST00000095027.8,ENSMUST00000027250.13	nonsense_mediated_decay,processed_transcript,protein_coding	1.74988	1.73715	1.28116	1.39662
ENSMUSG00000048814	Lonrf2	ENSMUST00000147695.7,ENSMUST00000191724.1,ENSMUST00000039612.4	retained_intron,protein_coding	-0.245772	-0.57494	-1.41645	-1.31991
ENSMUSG00000026080	Chst10	ENSMUST00000027249.11,ENSMUST00000194657.1,ENSMUST00000192948.5,ENSMUST00000193435.5,ENSMUST00000192175.1,ENSMUST00000193441.5,ENSMUST00000195731.1,ENSMUST00000194361.5	nonsense_mediated_decay,retained_intron,protein_coding	1.17783	0.864397	0.748686	1.38121
ENSMUSG00000102447	Gm6621	ENSMUST00000193251.1	processed_pseudogene	-4.83185	-4.68466	-4.71466	-4.83185
ENSMUSG00000067604	Nms	ENSMUST00000160214.1,ENSMUST00000088029.7	protein_coding	-4.83185	-4.83185	-4.42895	-4.83185
ENSMUSG00000026078	Pdcl3	ENSMUST00000194552.1,ENSMUST00000193073.1,ENSMUST00000193489.1,ENSMUST00000027247.10	nonsense_mediated_decay,retained_intron,protein_coding	5.04749	5.03191	5.30305	5.24184
ENSMUSG00000026077	Npas2	ENSMUST00000056815.8,ENSMUST00000173050.7,ENSMUST00000172825.1	processed_transcript,protein_coding	3.07883	2.98126	3.54791	3.69698
ENSMUSG00000092553	Gm20428	ENSMUST00000174365.1	processed_pseudogene	-4.83185	-4.83185	-4.83185	-4.4421
ENSMUSG00000092563	Gm3617	ENSMUST00000173076.1	processed_pseudogene	-4.37099	-4.17568	-4.42124	-4.65149
ENSMUSG00000073702	Rpl31	ENSMUST00000191855.1,ENSMUST00000086535.11,ENSMUST00000179954.7,ENSMUST00000178079.7,ENSMUST00000194746.5,ENSMUST00000195123.5	retained_intron,protein_coding	8.40337	8.41058	8.27828	8.24738
ENSMUSG00000003134	Tbc1d8	ENSMUST00000195854.1,ENSMUST00000192099.1,ENSMUST00000193823.1,ENSMUST00000192531.5,ENSMUST00000054462.10	nonsense_mediated_decay,retained_intron,protein_coding	2.44528	2.30737	2.28552	2.16094
ENSMUSG00000003135	Cnot11	ENSMUST00000195567.1,ENSMUST00000003219.13,ENSMUST00000161515.7,ENSMUST00000160145.1	retained_intron,protein_coding	4.99154	4.92108	4.9825	5.02989
ENSMUSG00000085894	Gm15832	ENSMUST00000146314.1	processed_transcript	-1.10257	-1.32893	-0.930658	-1.15484
ENSMUSG00000048234	Rnf149	ENSMUST00000195705.1,ENSMUST00000062525.10,ENSMUST00000153381.1,ENSMUST00000195136.1	nonsense_mediated_decay,retained_intron,protein_coding	5.34703	5.43574	5.82535	5.76107
ENSMUSG00000102471	Gm5100	ENSMUST00000195631.1	processed_pseudogene	-4.33881	-3.89007	-4.57083	-4.67867
ENSMUSG00000050967	Creg2	ENSMUST00000053355.5	protein_coding	3.28346	2.90147	2.60378	2.20832
ENSMUSG00000057173	Rfx8	ENSMUST00000126760.1,ENSMUST00000151913.2	processed_transcript,protein_coding	-0.844007	-0.618278	-1.67927	-1.70073
ENSMUSG00000101634	1700066B17Rik	ENSMUST00000186683.1,ENSMUST00000187091.6,ENSMUST00000191299.6	lincRNA	-4.38935	-4.67882	-4.55546	-4.83185
ENSMUSG00000026074	Map4k4	ENSMUST00000192509.5,ENSMUST00000191761.5,ENSMUST00000192194.1,ENSMUST00000191865.1,ENSMUST00000195356.1,ENSMUST00000168431.6,ENSMUST00000191964.1,ENSMUST00000193514.5,ENSMUST00000192884.1,ENSMUST00000195259.5,ENSMUST00000193682.5,ENSMUST00000163854.8,ENSMUST00000191657.1,ENSMUST00000195860.5,ENSMUST00000194163.1,ENSMUST00000195636.5,ENSMUST00000193661.1,ENSMUST00000192355.5	processed_transcript,retained_intron,protein_coding	9.65497	9.72876	9.29847	9.1875
ENSMUSG00000026073	Il1r2	ENSMUST00000194913.1,ENSMUST00000027243.12,ENSMUST00000191671.5,ENSMUST00000195770.1	nonsense_mediated_decay,protein_coding	3.36927	3.49007	2.55726	2.68631
ENSMUSG00000026072	Il1r1	ENSMUST00000114795.2,ENSMUST00000195402.1,ENSMUST00000027241.10	processed_transcript,protein_coding	8.89754	8.91851	8.37191	8.44434
ENSMUSG00000070942	Il1rl2	ENSMUST00000193388.1,ENSMUST00000194296.5,ENSMUST00000192551.1,ENSMUST00000095020.8	retained_intron,protein_coding	7.02029	7.08482	6.14257	6.25931
ENSMUSG00000103230	Gm17970	ENSMUST00000192199.1	processed_pseudogene	0.246005	-0.382431	-0.767176	-1.14575
ENSMUSG00000026069	Il1rl1	ENSMUST00000053043.7,ENSMUST00000097772.9,ENSMUST00000173881.7,ENSMUST00000174335.7,ENSMUST00000173514.7	protein_coding	0.83958	1.95161	1.05688	1.38215
ENSMUSG00000026070	Il18r1	ENSMUST00000193793.5,ENSMUST00000195684.5,ENSMUST00000193391.5,ENSMUST00000167723.7,ENSMUST00000087983.7,ENSMUST00000108044.3	protein_coding	-3.92159	-3.81459	-4.29502	-4.31641
ENSMUSG00000026068	Il18rap	ENSMUST00000160468.1,ENSMUST00000159724.1,ENSMUST00000163057.7,ENSMUST00000027237.11	retained_intron,protein_coding	-0.125081	0.150426	-0.619417	-0.47275
ENSMUSG00000026065	Slc9a4	ENSMUST00000193371.1,ENSMUST00000192454.1,ENSMUST00000027233.8,ENSMUST00000192849.1	processed_transcript,retained_intron,protein_coding	-1.05392	-1.16775	-1.06035	-1.10554
ENSMUSG00000026062	Slc9a2	ENSMUST00000192294.1,ENSMUST00000027231.12,ENSMUST00000192345.1	retained_intron,protein_coding	-1.50328	-1.73871	-0.68635	-0.85431
ENSMUSG00000041945	Mfsd9	ENSMUST00000144385.1,ENSMUST00000039672.5,ENSMUST00000131390.7	nonsense_mediated_decay,retained_intron,protein_coding	1.85761	1.84176	2.53638	2.42123
ENSMUSG00000079588	Tmem182	ENSMUST00000114765.3	protein_coding	-4.69656	-3.8423	-2.85202	-4.83185
ENSMUSG00000100178	Gm5267	ENSMUST00000191574.1	processed_pseudogene	-4.83185	-4.83185	-4.83185	-4.65149
ENSMUSG00000045515	Pou3f3	ENSMUST00000054883.3	protein_coding	-3.82974	-4.04372	-1.7829	-3.25746
ENSMUSG00000060679	Mrps9	ENSMUST00000185523.6,ENSMUST00000185376.6,ENSMUST00000187414.1,ENSMUST00000188174.6,ENSMUST00000201108.3,ENSMUST00000057208.12,ENSMUST00000202358.1	nonsense_mediated_decay,processed_transcript,retained_intron,protein_coding	4.27822	4.2679	4.12164	4.14001
ENSMUSG00000041907	Gpr45	ENSMUST00000114761.1,ENSMUST00000179766.2,ENSMUST00000179655.1,ENSMUST00000187998.1,ENSMUST00000188621.1	processed_transcript,protein_coding	-0.477583	-0.556876	0.256859	0.252417
ENSMUSG00000070939	Tgfbrap1	ENSMUST00000186694.6,ENSMUST00000189010.1,ENSMUST00000187872.1,ENSMUST00000187525.1,ENSMUST00000188598.1,ENSMUST00000095014.7,ENSMUST00000190427.6,ENSMUST00000188728.1	retained_intron,protein_coding	5.5972	5.56794	5.44718	5.47196
ENSMUSG00000010290	AI597479	ENSMUST00000010434.7	protein_coding	4.07259	4.11808	4.0968	4.0606
ENSMUSG00000008136	Fhl2	ENSMUST00000185893.1,ENSMUST00000187357.1,ENSMUST00000008280.13	protein_coding	4.48039	4.7318	6.23037	6.18034
ENSMUSG00000094497	Gm8210	ENSMUST00000178557.1	processed_pseudogene	-3.23528	-3.25226	-3.11032	-3.35719
ENSMUSG00000099576	Gm29040	ENSMUST00000189899.1	lincRNA	-4.83185	-4.83185	-4.83185	-4.42185
ENSMUSG00000099694	Gm29610	ENSMUST00000187749.1	processed_pseudogene	-4.83185	-4.68466	-4.83185	-4.83185
ENSMUSG00000101923	Gm29041	ENSMUST00000189199.1	processed_pseudogene	-4.70729	-4.68466	-4.71466	-4.83185
ENSMUSG00000066877	Nck2	ENSMUST00000086421.8,ENSMUST00000136648.7,ENSMUST00000114744.2,ENSMUST00000124817.1,ENSMUST00000187435.6,ENSMUST00000202540.1	processed_transcript,protein_coding	3.63613	3.55555	3.64897	3.7426
ENSMUSG00000026051	1500015O10Rik	ENSMUST00000027217.8	protein_coding	-1.71122	-3.22203	-3.13149	-1.86936
ENSMUSG00000100635	Gm29157	ENSMUST00000188753.1	lincRNA	-4.83185	-4.83185	-4.83185	-4.83185
ENSMUSG00000100480	Gm29156	ENSMUST00000187764.1	lincRNA	-3.78221	-3.57706	-2.77099	-3.13026
ENSMUSG00000057363	Uxs1	ENSMUST00000126008.7,ENSMUST00000134860.7,ENSMUST00000076997.12,ENSMUST00000136704.1,ENSMUST00000139451.7,ENSMUST00000136179.7,ENSMUST00000153317.5,ENSMUST00000128261.1	nonsense_mediated_decay,processed_transcript,protein_coding	5.07743	4.96515	5.00414	5.02456
ENSMUSG00000090243	Gm16103	ENSMUST00000163003.1	processed_pseudogene	-3.34	-3.57355	-2.56831	-2.80159
ENSMUSG00000100701	Gm19587	ENSMUST00000191395.1	processed_pseudogene	-1.97044	-1.6802	-1.46118	-1.65973
ENSMUSG00000041763	Tpp2	ENSMUST00000190401.6,ENSMUST00000189388.6,ENSMUST00000188313.6,ENSMUST00000190207.1,ENSMUST00000186441.1,ENSMUST00000186028.1,ENSMUST00000087933.9,ENSMUST00000187115.1,ENSMUST00000185579.6,ENSMUST00000188302.6	nonsense_mediated_decay,processed_transcript,retained_intron,protein_coding	6.12768	6.04248	6.06096	6.01146
ENSMUSG00000047343	Mettl21c	ENSMUST00000061421.3,ENSMUST00000162750.1,ENSMUST00000159881.1	processed_transcript,retained_intron,protein_coding	-3.93134	-4.07739	-4.68226	-4.83185
ENSMUSG00000090106	Gm15838	ENSMUST00000161575.1	processed_pseudogene	-4.61488	-4.53299	-4.26461	-4.83185
ENSMUSG00000091844	Gm8251	ENSMUST00000168641.1	protein_coding	-2.84273	-3.5536	-3.78395	-3.91182
ENSMUSG00000026049	Tex30	ENSMUST00000127923.7,ENSMUST00000147661.7,ENSMUST00000133677.7,ENSMUST00000125540.1,ENSMUST00000152239.7,ENSMUST00000143327.1,ENSMUST00000156392.7,ENSMUST00000128190.7,ENSMUST00000129702.1,ENSMUST00000149502.7,ENSMUST00000150911.7,ENSMUST00000027215.11,ENSMUST00000147571.7	protein_coding	0.929725	0.790081	0.557566	0.679887
ENSMUSG00000026047	Kdelc1	ENSMUST00000065767.8,ENSMUST00000149665.1,ENSMUST00000152643.1,ENSMUST00000027213.13,ENSMUST00000141125.7	nonsense_mediated_decay,retained_intron,protein_coding	5.07405	5.0165	4.99403	4.99025
ENSMUSG00000041684	Bivm	ENSMUST00000114709.2,ENSMUST00000129068.1,ENSMUST00000138521.7,ENSMUST00000186280.1,ENSMUST00000035991.7,ENSMUST00000155917.7	processed_transcript,protein_coding	4.17444	4.15018	4.04382	4.09139
ENSMUSG00000026048	Ercc5	ENSMUST00000139510.7,ENSMUST00000137380.7,ENSMUST00000027214.3,ENSMUST00000188376.1,ENSMUST00000145406.1,ENSMUST00000131177.7,ENSMUST00000155862.1	processed_transcript,retained_intron,protein_coding	5.16108	5.30911	4.84352	4.92424
ENSMUSG00000046828	Mettl21e	ENSMUST00000150062.1,ENSMUST00000054801.3	retained_intron,protein_coding	-4.83185	-3.77404	-4.83185	-4.51924
ENSMUSG00000089703	Gm15833	ENSMUST00000161563.1	processed_pseudogene	-4.69656	-4.68724	-4.83185	-4.83185
ENSMUSG00000100966	Gm5700	ENSMUST00000191483.1	processed_pseudogene	-4.83185	-4.83185	-4.83185	-4.51507
ENSMUSG00000101567	Txn-ps1	ENSMUST00000186385.1	processed_pseudogene	-3.71814	-3.92105	-3.78412	-3.94008
ENSMUSG00000056870	Gulp1	ENSMUST00000162600.1,ENSMUST00000161066.7,ENSMUST00000159555.7,ENSMUST00000161793.1,ENSMUST00000074525.9,ENSMUST00000160854.7	nonsense_mediated_decay,processed_transcript,protein_coding	4.91653	4.9652	4.70891	4.81304
ENSMUSG00000089877	Gm16102	ENSMUST00000160955.1	processed_pseudogene	-3.85517	-4.43372	-4.71466	-4.83185
ENSMUSG00000100013	Gm19480	ENSMUST00000185547.1	processed_pseudogene	-4.83185	-4.83185	-4.83185	-4.69543
ENSMUSG00000101937	Gm5268	ENSMUST00000189212.1	processed_pseudogene	-4.83185	-4.53163	-4.83185	-4.83185
ENSMUSG00000026043	Col3a1	ENSMUST00000186021.1,ENSMUST00000185687.1,ENSMUST00000190943.1,ENSMUST00000123204.1,ENSMUST00000087883.12,ENSMUST00000129611.1,ENSMUST00000189818.1	processed_transcript,retained_intron,protein_coding	12.4543	12.4873	12.7296	13.035
ENSMUSG00000026042	Col5a2	ENSMUST00000086430.4,ENSMUST00000150143.1,ENSMUST00000134681.7,ENSMUST00000131535.1	retained_intron,protein_coding	10.0546	10.255	11.1856	11.262
ENSMUSG00000100218	Gm8296	ENSMUST00000185597.1	processed_pseudogene	-4.83185	-4.67882	-4.83185	-4.83185
ENSMUSG00000100361	Gm7063	ENSMUST00000186840.1	processed_pseudogene	-4.34838	-4.43126	-4.30157	-4.2422
ENSMUSG00000100894	Gm8304	ENSMUST00000185744.1	processed_pseudogene	-4.61488	-4.83185	-4.83185	-4.83185
ENSMUSG00000100843	Gm8307	ENSMUST00000187682.1	processed_pseudogene	-3.53887	-3.2261	-1.32541	-1.52619
ENSMUSG00000025995	Wdr75	ENSMUST00000135662.7,ENSMUST00000142145.1,ENSMUST00000186651.1,ENSMUST00000027139.14,ENSMUST00000186308.1,ENSMUST00000146602.1,ENSMUST00000147308.1,ENSMUST00000154436.7,ENSMUST00000143737.7	processed_transcript,retained_intron,protein_coding	4.34001	4.42116	4.30162	4.35369
ENSMUSG00000084817	Gm5526	ENSMUST00000153604.1	processed_pseudogene	1.99179	1.70472	2.02557	1.97419
ENSMUSG00000098549	Gm5269	ENSMUST00000183590.1	protein_coding	-4.60747	-4.83185	-4.83185	-4.54224
ENSMUSG00000099381	Gm18303	ENSMUST00000190055.1	processed_pseudogene	-4.83185	-4.83185	-4.83185	-4.68601
ENSMUSG00000025993	Slc40a1	ENSMUST00000187406.6,ENSMUST00000188252.6,ENSMUST00000027137.10,ENSMUST00000187420.6,ENSMUST00000186804.1,ENSMUST00000186822.1,ENSMUST00000191247.6,ENSMUST00000186755.1	processed_transcript,retained_intron,protein_coding	1.32504	0.087739	1.14749	-0.278095
ENSMUSG00000070896	Rpl23a-ps1	ENSMUST00000085632.3	processed_pseudogene	-3.77965	-4.024	-3.56613	-3.75868
ENSMUSG00000090682	Gm3852	ENSMUST00000182781.1	processed_pseudogene	-4.44263	-4.67882	-4.67522	-4.83185
ENSMUSG00000044457	Stk-ps2	ENSMUST00000167676.1,ENSMUST00000051224.7,ENSMUST00000187808.1,ENSMUST00000171707.7	transcribed_processed_pseudogene,processed_transcript	-4.83185	-4.83185	-4.83185	-4.33275
ENSMUSG00000099432	Gm18849	ENSMUST00000189861.1	unprocessed_pseudogene	-4.83185	-4.83185	-4.71466	-4.65149
ENSMUSG00000041144	Dnah7b	ENSMUST00000185557.1,ENSMUST00000185879.1,ENSMUST00000187548.1,ENSMUST00000188209.1,ENSMUST00000190792.1,ENSMUST00000069293.8	nonsense_mediated_decay,processed_transcript,retained_intron,protein_coding	1.59695	1.71532	1.09743	1.21329
ENSMUSG00000101262	Gm8326	ENSMUST00000188705.1	processed_pseudogene	-2.07342	-1.99168	-2.37204	-2.38599
ENSMUSG00000101337	Dnah7c	ENSMUST00000191499.1,ENSMUST00000178395.1,ENSMUST00000189749.6,ENSMUST00000189339.6,ENSMUST00000187094.1	processed_transcript,protein_coding	-4.46818	-2.44052	-4.37817	-3.82441
ENSMUSG00000025986	Slc39a10	ENSMUST00000185520.1,ENSMUST00000141226.2,ENSMUST00000027131.5,ENSMUST00000186852.1	retained_intron,protein_coding	4.25457	4.4852	4.62826	4.62722
ENSMUSG00000100213	Gm28151	ENSMUST00000189404.1	lincRNA	-0.992514	-3.46983	-1.1262	-3.21033
ENSMUSG00000100160	Gm28527	ENSMUST00000185210.1	processed_pseudogene	-3.64085	-4.32029	-4.18946	-4.2489
ENSMUSG00000101921	Gm28825	ENSMUST00000186233.1	processed_pseudogene	-4.69656	-4.83185	-4.83185	-4.83185
ENSMUSG00000101447	Gm28826	ENSMUST00000190006.1	lincRNA	-4.83185	-4.83185	-4.67522	-4.83185
ENSMUSG00000081185	Gm4852	ENSMUST00000121202.1	processed_pseudogene	-4.57792	-4.58429	-3.70168	-3.94087
ENSMUSG00000100033	Gm8337	ENSMUST00000187358.1	processed_pseudogene	-0.551147	-0.282002	-0.763513	-0.793752
ENSMUSG00000096973	Gm5974	ENSMUST00000181607.1	processed_pseudogene	-3.98595	-3.43262	-3.36782	-4.24444
ENSMUSG00000097883	Gm8357	ENSMUST00000181115.1	processed_pseudogene	-4.83185	-4.83185	-4.68802	-4.83185
ENSMUSG00000100816	Gm28321	ENSMUST00000187677.1	lincRNA	-4.29695	-3.94617	-4.26553	-3.33002
ENSMUSG00000026109	Tmeff2	ENSMUST00000186103.6,ENSMUST00000114565.7,ENSMUST00000139157.7,ENSMUST00000081851.3	processed_transcript,protein_coding	3.09134	3.86958	2.9167	3.57168
ENSMUSG00000099924	Gm28320	ENSMUST00000187777.1	sense_intronic	-4.83185	-4.58043	-4.83185	-4.83185
ENSMUSG00000099625	Gm29325	ENSMUST00000190705.1	lincRNA	-4.70729	-4.57172	-4.83185	-4.48897
ENSMUSG00000045954	Sdpr	ENSMUST00000051572.7	protein_coding	7.50953	7.55853	6.66957	6.69795
ENSMUSG00000099741	Gm5253	ENSMUST00000187104.1	processed_pseudogene	-4.83185	-4.83185	-4.67522	-4.83185
ENSMUSG00000101702	1700072G22Rik	ENSMUST00000189460.1	lincRNA	-4.83185	-4.83185	-4.83185	-4.43641
ENSMUSG00000026107	Nabp1	ENSMUST00000188051.6,ENSMUST00000190103.6,ENSMUST00000186684.6,ENSMUST00000185534.1,ENSMUST00000189542.6,ENSMUST00000188204.6,ENSMUST00000186003.6,ENSMUST00000185961.1,ENSMUST00000027279.11,ENSMUST00000188303.1	nonsense_mediated_decay,retained_intron,protein_coding	3.18758	3.17214	3.52582	3.51415
ENSMUSG00000099413	Gm17767	ENSMUST00000190169.1,ENSMUST00000189410.1	lincRNA	-4.23541	-4.48924	-4.71466	-4.83185
ENSMUSG00000101741	Gm28055	ENSMUST00000186769.1,ENSMUST00000189576.1	lincRNA	-4.4039	-3.83079	-4.30909	-3.92946
ENSMUSG00000018417	Myo1b	ENSMUST00000126657.1,ENSMUST00000145367.1,ENSMUST00000018561.13,ENSMUST00000151525.7,ENSMUST00000136273.1,ENSMUST00000114537.8,ENSMUST00000140731.7,ENSMUST00000144694.1,ENSMUST00000135125.7,ENSMUST00000136701.1,ENSMUST00000123299.1,ENSMUST00000126952.1,ENSMUST00000140930.1,ENSMUST00000114541.7,ENSMUST00000046390.13	processed_transcript,retained_intron,protein_coding	6.70889	6.6915	6.38724	6.34345
ENSMUSG00000101724	Gm29453	ENSMUST00000186428.1	sense_intronic	-4.83185	-4.5043	-4.67522	-4.83185
ENSMUSG00000100313	Gm28323	ENSMUST00000186817.1	sense_intronic	-4.45786	-4.07217	-4.62635	-4.83185
ENSMUSG00000072324	Gm8420	ENSMUST00000097103.4	processed_pseudogene	-4.48291	-4.68724	-4.31165	-4.83185
ENSMUSG00000062939	Stat4	ENSMUST00000027277.6,ENSMUST00000168302.7,ENSMUST00000187554.1,ENSMUST00000187053.1	retained_intron,protein_coding	-2.97038	-3.72339	-2.89482	-2.8728
ENSMUSG00000101628	Gm28177	ENSMUST00000185516.1	processed_transcript	-4.70729	-4.37996	-4.32589	-2.97795
ENSMUSG00000078291	Gm3940	ENSMUST00000105087.1	processed_pseudogene	-4.06493	-4.38837	-4.26557	-4.23278
ENSMUSG00000109599	Gm45679	ENSMUST00000210323.1	lincRNA	-3.51411	-3.54103	-2.64226	-3.05234
ENSMUSG00000026104	Stat1	ENSMUST00000186186.1,ENSMUST00000186857.6,ENSMUST00000186057.6,ENSMUST00000185743.1,ENSMUST00000189336.1,ENSMUST00000070968.13,ENSMUST00000186574.6,ENSMUST00000189075.1,ENSMUST00000189244.6,ENSMUST00000188681.6,ENSMUST00000191435.6,ENSMUST00000189347.6	nonsense_mediated_decay,retained_intron,protein_coding	3.99121	3.66049	5.85034	5.78983
ENSMUSG00000026103	Gls	ENSMUST00000138906.7,ENSMUST00000126221.1,ENSMUST00000142976.1,ENSMUST00000151694.1,ENSMUST00000148917.1,ENSMUST00000129107.1,ENSMUST00000123324.7,ENSMUST00000139273.7,ENSMUST00000114513.8,ENSMUST00000114510.7,ENSMUST00000155587.7,ENSMUST00000147825.7,ENSMUST00000136654.1,ENSMUST00000145514.7,ENSMUST00000114512.7,ENSMUST00000114509.7,ENSMUST00000156887.7	processed_transcript,retained_intron,protein_coding	6.4313	6.44637	6.0778	6.13229
ENSMUSG00000002881	Nab1	ENSMUST00000167732.1,ENSMUST00000069792.13,ENSMUST00000186764.6,ENSMUST00000170269.1,ENSMUST00000168082.1	processed_transcript,retained_intron,protein_coding	6.32024	6.20319	6.15424	5.99785
ENSMUSG00000097833	Gm5976	ENSMUST00000180794.1	processed_pseudogene	-4.46904	-4.43372	-4.18946	-4.83185
ENSMUSG00000101501	Rps27a-ps1	ENSMUST00000191424.1	processed_pseudogene	-3.83888	-4.17726	-4.53843	-3.70533
ENSMUSG00000100120	Gm553	ENSMUST00000189527.1	lincRNA	-4.69988	-4.5043	-4.83185	-4.21919
ENSMUSG00000099878	Gm28178	ENSMUST00000188544.1	lincRNA	-4.83185	-4.83185	-4.83185	-4.69543
ENSMUSG00000100007	Gm5527	ENSMUST00000179821.2	processed_pseudogene	-4.05095	-4.1664	-3.85294	-3.97613
ENSMUSG00000043015	Nemp2	ENSMUST00000190452.6,ENSMUST00000190108.6,ENSMUST00000165859.7,ENSMUST00000191076.1,ENSMUST00000188507.6,ENSMUST00000185790.6,ENSMUST00000185483.6,ENSMUST00000186903.6	nonsense_mediated_decay,processed_transcript,retained_intron,protein_coding	1.91312	1.90239	1.59383	1.60329
ENSMUSG00000041439	Mfsd6	ENSMUST00000147421.1,ENSMUST00000149887.1,ENSMUST00000147758.7,ENSMUST00000156876.7,ENSMUST00000087701.3,ENSMUST00000188126.1	processed_transcript,retained_intron,protein_coding	4.2975	4.3017	4.48369	4.43023
ENSMUSG00000026102	Inpp1	ENSMUST00000159607.1,ENSMUST00000027271.8,ENSMUST00000162351.1,ENSMUST00000162576.7,ENSMUST00000177279.7,ENSMUST00000159725.1	nonsense_mediated_decay,retained_intron,protein_coding	3.91562	3.96898	3.90467	4.11501
ENSMUSG00000041426	Hibch	ENSMUST00000161552.1,ENSMUST00000159352.7,ENSMUST00000159431.1,ENSMUST00000162609.1,ENSMUST00000161125.7,ENSMUST00000044478.6,ENSMUST00000186922.1	processed_transcript,retained_intron,protein_coding	3.17695	3.22297	2.76809	2.78324
ENSMUSG00000043629	1700019D03Rik	ENSMUST00000190831.6,ENSMUST00000190726.1,ENSMUST00000191441.1,ENSMUST00000186266.1,ENSMUST00000114492.7,ENSMUST00000050567.10,ENSMUST00000114493.1	protein_coding	-3.00636	-2.64344	-2.19544	-1.77532
ENSMUSG00000060715	1700019A02Rik	ENSMUST00000190748.1,ENSMUST00000072235.9	protein_coding	-4.69656	-4.4207	-4.57083	-4.83185
ENSMUSG00000026098	Pms1	ENSMUST00000133358.1,ENSMUST00000126590.1,ENSMUST00000135246.7,ENSMUST00000142922.1,ENSMUST00000128337.7,ENSMUST00000126412.1,ENSMUST00000188890.1,ENSMUST00000027267.13	processed_transcript,retained_intron,protein_coding	1.66226	1.6438	1.30101	1.49037
ENSMUSG00000026097	Ormdl1	ENSMUST00000027266.3,ENSMUST00000135746.7	retained_intron,protein_coding	1.71188	1.54331	1.61171	1.60793
ENSMUSG00000026096	Osgepl1	ENSMUST00000114484.7,ENSMUST00000153939.1,ENSMUST00000135786.7,ENSMUST00000151296.7,ENSMUST00000135614.7,ENSMUST00000027265.9,ENSMUST00000150115.1	nonsense_mediated_decay,processed_transcript,retained_intron,protein_coding	2.47674	2.44353	2.46406	2.37074
ENSMUSG00000099913	Gm28551	ENSMUST00000144660.2	nonsense_mediated_decay	-4.83185	-4.68466	-4.83185	-4.51924
ENSMUSG00000101838	Gm18800	ENSMUST00000188688.6,ENSMUST00000186588.1	transcribed_unprocessed_pseudogene,processed_transcript	-4.70249	-4.43581	-4.37288	-4.15547
ENSMUSG00000026095	Asnsd1	ENSMUST00000136468.1,ENSMUST00000154402.2,ENSMUST00000123519.8,ENSMUST00000147021.8,ENSMUST00000027264.9	nonsense_mediated_decay,retained_intron,protein_coding	1.99282	2.06214	1.50664	1.60167
ENSMUSG00000100069	Gm6801	ENSMUST00000190697.1	unprocessed_pseudogene	-4.69656	-4.83185	-4.83185	-4.67867
ENSMUSG00000096141	Dnah7a	ENSMUST00000189677.1,ENSMUST00000094964.6	processed_transcript,protein_coding	-4.52133	-4.2802	-4.42895	-4.43506
ENSMUSG00000026094	Stk17b	ENSMUST00000027263.13,ENSMUST00000185920.1,ENSMUST00000187066.1	retained_intron,protein_coding	3.15008	3.01897	2.70066	2.67665
ENSMUSG00000042807	Hecw2	ENSMUST00000087659.10,ENSMUST00000120904.7,ENSMUST00000146850.1,ENSMUST00000152870.1,ENSMUST00000150677.7,ENSMUST00000097741.2	processed_transcript,retained_intron,protein_coding	1.30185	1.63034	1.19971	0.687209
ENSMUSG00000025983	Ccdc150	ENSMUST00000160472.7,ENSMUST00000159682.1,ENSMUST00000027128.10,ENSMUST00000163072.7,ENSMUST00000161988.1	nonsense_mediated_decay,processed_transcript,retained_intron,protein_coding	-3.85769	-4.3835	-3.7959	-4.57149
ENSMUSG00000041303	Gtf3c3	ENSMUST00000041638.7,ENSMUST00000189906.1,ENSMUST00000190419.1	retained_intron,protein_coding	4.51435	4.5335	4.54598	4.58089
ENSMUSG00000073678	Pgap1	ENSMUST00000097739.4,ENSMUST00000189506.1,ENSMUST00000187949.1,ENSMUST00000185817.1	retained_intron,protein_coding	2.37593	2.11544	2.83508	2.42611
ENSMUSG00000052331	Ankrd44	ENSMUST00000179242.1,ENSMUST00000177919.7,ENSMUST00000180189.7,ENSMUST00000178905.1,ENSMUST00000178685.1,ENSMUST00000177679.1,ENSMUST00000178156.7,ENSMUST00000178935.7,ENSMUST00000179030.7,ENSMUST00000179398.1,ENSMUST00000180327.7,ENSMUST00000177704.7,ENSMUST00000178226.2,ENSMUST00000189563.1,ENSMUST00000044359.15	processed_transcript,retained_intron,protein_coding	4.8582	4.91401	4.91139	5.00414
ENSMUSG00000025982	Sf3b1	ENSMUST00000190175.1,ENSMUST00000027127.13,ENSMUST00000188419.1,ENSMUST00000189051.1,ENSMUST00000187500.6,ENSMUST00000191303.1,ENSMUST00000188859.6,ENSMUST00000185429.1	nonsense_mediated_decay,processed_transcript,retained_intron,protein_coding	7.57703	7.48293	7.77466	7.63996
ENSMUSG00000025981	Coq10b	ENSMUST00000027125.6,ENSMUST00000185474.1,ENSMUST00000185918.1,ENSMUST00000087617.10	retained_intron,protein_coding	3.07252	3.15963	3.89205	3.81433
ENSMUSG00000101122	Gm17971	ENSMUST00000190239.1	processed_pseudogene	-2.09944	-2.23612	-1.99695	-1.93096
ENSMUSG00000025980	Hspd1	ENSMUST00000127861.7,ENSMUST00000027123.14,ENSMUST00000144077.2	protein_coding	6.88769	6.87293	6.48821	6.58602
ENSMUSG00000073676	Hspe1	ENSMUST00000075242.6,ENSMUST00000134628.1	retained_intron,protein_coding	5.29263	5.31636	4.89189	4.94417
ENSMUSG00000100736	Gm5147	ENSMUST00000185999.1	processed_pseudogene	-4.48035	-4.83185	-4.3581	-4.54224
ENSMUSG00000089670	Gm16581	ENSMUST00000160730.1	processed_pseudogene	-3.11695	-3.01525	-3.24604	-3.48587
ENSMUSG00000025979	Mob4	ENSMUST00000027122.13,ENSMUST00000162364.7,ENSMUST00000159311.7,ENSMUST00000162553.1,ENSMUST00000162930.7,ENSMUST00000159743.1,ENSMUST00000161122.1,ENSMUST00000187422.1	nonsense_mediated_decay,retained_intron,protein_coding	4.60966	4.6557	4.76632	4.68678
ENSMUSG00000061863	Gm6822	ENSMUST00000161440.1	processed_pseudogene	-4.26281	-3.81919	-3.96684	-4.30968
ENSMUSG00000025978	Rftn2	ENSMUST00000133294.1,ENSMUST00000132055.7,ENSMUST00000027121.14,ENSMUST00000114428.2,ENSMUST00000141107.1	nonsense_mediated_decay,processed_transcript,protein_coding	3.13145	3.34982	4.02097	3.60718
ENSMUSG00000046994	Mars2	ENSMUST00000061334.9	protein_coding	2.31518	2.35736	1.97633	2.0323
ENSMUSG00000025977	Boll	ENSMUST00000159398.1,ENSMUST00000159564.8,ENSMUST00000161810.1,ENSMUST00000174065.1,ENSMUST00000087585.9,ENSMUST00000173983.7,ENSMUST00000114423.6	nonsense_mediated_decay,processed_transcript,protein_coding	-4.48035	-4.83185	-4.68226	-4.58245
ENSMUSG00000100215	Gm8292	ENSMUST00000162574.1	processed_pseudogene	1.91555	2.01246	1.47009	1.87207
ENSMUSG00000101945	Gm29138	ENSMUST00000191444.1	processed_pseudogene	-4.69988	-4.17984	-4.31136	-4.28241
ENSMUSG00000038349	Plcl1	ENSMUST00000042986.9,ENSMUST00000187059.1	processed_transcript,protein_coding	2.68629	2.75498	2.81512	3.02972
ENSMUSG00000100309	Gm6644	ENSMUST00000186507.1	processed_pseudogene	-3.09328	-2.89633	-2.18864	-2.25915
ENSMUSG00000100944	Gm28900	ENSMUST00000185232.1	processed_pseudogene	-4.70729	-4.17512	-4.55546	-4.33887
ENSMUSG00000038331	Satb2	ENSMUST00000177282.1,ENSMUST00000177424.1,ENSMUST00000114415.9,ENSMUST00000042857.13,ENSMUST00000176759.1	protein_coding	2.30238	2.37123	2.52978	2.58672
ENSMUSG00000101129	Gm5254	ENSMUST00000188353.1	processed_pseudogene	-4.59841	-4.48924	-4.83185	-4.83185
ENSMUSG00000097519	4930558J18Rik	ENSMUST00000181949.2	lincRNA	-0.183986	-0.508137	-3.21012	-3.2214
ENSMUSG00000038323	1700066M21Rik	ENSMUST00000185952.1,ENSMUST00000042734.2,ENSMUST00000187255.1	processed_transcript,protein_coding	2.4058	2.29871	2.03021	2.06573
ENSMUSG00000048495	Tyw5	ENSMUST00000161780.2,ENSMUST00000161727.7,ENSMUST00000162663.1,ENSMUST00000162686.7,ENSMUST00000079998.12,ENSMUST00000161092.1,ENSMUST00000097732.10,ENSMUST00000160118.4,ENSMUST00000160837.7,ENSMUST00000163039.7	nonsense_mediated_decay,processed_transcript,retained_intron,protein_coding	2.21846	2.2968	2.67302	2.66908
ENSMUSG00000025971	Maip1	ENSMUST00000185709.1,ENSMUST00000027114.5	retained_intron,protein_coding	3.47034	3.62741	3.62336	3.63442
ENSMUSG00000038305	Spats2l	ENSMUST00000163922.1,ENSMUST00000163239.7,ENSMUST00000169772.2,ENSMUST00000167085.7,ENSMUST00000165235.1,ENSMUST00000167971.7,ENSMUST00000164302.7,ENSMUST00000172287.7,ENSMUST00000168905.7,ENSMUST00000164353.1,ENSMUST00000172068.7,ENSMUST00000170139.7,ENSMUST00000171699.7,ENSMUST00000168895.1,ENSMUST00000168016.7	retained_intron,protein_coding	1.76584	1.76404	3.21638	2.9143
ENSMUSG00000054770	Kctd18	ENSMUST00000162410.7,ENSMUST00000159826.1,ENSMUST00000163061.7,ENSMUST00000068000.9,ENSMUST00000114410.9,ENSMUST00000163006.1,ENSMUST00000160130.1,ENSMUST00000160614.8,ENSMUST00000164963.7,ENSMUST00000189298.1,ENSMUST00000161608.7	nonsense_mediated_decay,retained_intron,protein_coding	3.55274	3.55647	3.56807	3.74409
ENSMUSG00000026039	Sgol2a	ENSMUST00000190746.1,ENSMUST00000027202.8	retained_intron,protein_coding	4.18951	3.78327	1.90271	1.96601
ENSMUSG00000063558	Aox1	ENSMUST00000001027.6,ENSMUST00000160168.1	retained_intron,protein_coding	4.51307	4.53401	3.71013	3.82698
ENSMUSG00000064294	Aox3	ENSMUST00000160815.1,ENSMUST00000040999.13,ENSMUST00000159014.1,ENSMUST00000161549.1,ENSMUST00000162011.2	retained_intron,protein_coding	-0.81355	-1.23737	-1.59059	-2.02543
ENSMUSG00000038242	Aox4	ENSMUST00000161833.7,ENSMUST00000040442.5,ENSMUST00000189059.1,ENSMUST00000161926.1,ENSMUST00000159240.1	processed_transcript,retained_intron,protein_coding	-2.98922	-3.44504	-1.10298	-1.51374
ENSMUSG00000079554	Aox2	ENSMUST00000114366.2	protein_coding	-4.83185	-4.57373	-4.44045	-3.81259
ENSMUSG00000051223	Bzw1	ENSMUST00000188898.6,ENSMUST00000186949.1,ENSMUST00000050552.14,ENSMUST00000188630.6	nonsense_mediated_decay,protein_coding	7.12717	7.06349	7.02725	7.01552
ENSMUSG00000026034	Clk1	ENSMUST00000131051.1,ENSMUST00000151338.7,ENSMUST00000139787.7,ENSMUST00000148330.7,ENSMUST00000186552.6,ENSMUST00000156931.7,ENSMUST00000147258.1,ENSMUST00000034868.13,ENSMUST00000129303.1,ENSMUST00000129577.7,ENSMUST00000141570.7,ENSMUST00000135380.1,ENSMUST00000123580.7	nonsense_mediated_decay,processed_transcript,retained_intron,protein_coding	5.748	5.48079	5.7571	5.47591
ENSMUSG00000026035	Ppil3	ENSMUST00000114345.8,ENSMUST00000124550.1,ENSMUST00000188896.1,ENSMUST00000081677.11,ENSMUST00000117069.7,ENSMUST00000186242.1,ENSMUST00000190048.6,ENSMUST00000185990.1,ENSMUST00000114348.7	processed_transcript,retained_intron,protein_coding	3.81623	3.69359	3.56959	3.53719
ENSMUSG00000026036	Nif3l1	ENSMUST00000151272.1,ENSMUST00000188295.1,ENSMUST00000087521.12,ENSMUST00000185578.1,ENSMUST00000129759.1,ENSMUST00000171597.1,ENSMUST00000140723.1,ENSMUST00000114337.7	nonsense_mediated_decay,retained_intron,protein_coding	3.97365	4.08694	3.82134	3.85841
ENSMUSG00000026037	Orc2	ENSMUST00000114325.7,ENSMUST00000190695.1,ENSMUST00000027198.11,ENSMUST00000191206.1,ENSMUST00000151723.1	retained_intron,protein_coding	3.84148	3.82437	3.53843	3.70592
ENSMUSG00000085054	Gm15834	ENSMUST00000129740.2,ENSMUST00000160947.1,ENSMUST00000139825.1	lincRNA	-2.22131	-2.20495	-2.36483	-2.32592
ENSMUSG00000038174	Fam126b	ENSMUST00000161000.1,ENSMUST00000097724.9,ENSMUST00000187717.6,ENSMUST00000159980.1,ENSMUST00000161600.7,ENSMUST00000191472.1,ENSMUST00000159185.1,ENSMUST00000038372.13,ENSMUST00000160546.7	nonsense_mediated_decay,processed_transcript,retained_intron,protein_coding	2.98437	2.50741	2.97581	2.66785
ENSMUSG00000026032	Ndufb3	ENSMUST00000027193.8	protein_coding	4.49239	4.54316	4.23621	4.29546
ENSMUSG00000100202	Gm29389	ENSMUST00000191562.1	processed_pseudogene	-4.83185	-4.68466	-4.83185	-4.83185
ENSMUSG00000059647	Cbx3-ps7	ENSMUST00000081455.5	processed_pseudogene	-2.1333	-1.7604	-2.49462	-2.01482
ENSMUSG00000047528	Als2cr12	ENSMUST00000191252.6,ENSMUST00000055313.13,ENSMUST00000188772.6,ENSMUST00000188839.1,ENSMUST00000191565.6,ENSMUST00000185953.6	nonsense_mediated_decay,retained_intron,protein_coding	-2.50309	-3.15276	-2.15004	-2.79124
ENSMUSG00000102059	Gm20257	ENSMUST00000188643.1,ENSMUST00000185352.1	transcribed_unprocessed_pseudogene,processed_transcript	-0.431273	-0.573988	-0.778807	-1.39017
ENSMUSG00000026031	Cflar	ENSMUST00000189858.1,ENSMUST00000156870.1,ENSMUST00000140940.7,ENSMUST00000114309.7,ENSMUST00000149874.7,ENSMUST00000123553.1,ENSMUST00000164900.7,ENSMUST00000097723.2,ENSMUST00000114313.7,ENSMUST00000097722.8,ENSMUST00000123032.1,ENSMUST00000124567.1,ENSMUST00000069333.7	processed_transcript,retained_intron,protein_coding	6.73473	6.6942	6.98157	6.86805
ENSMUSG00000100236	Gm3841	ENSMUST00000191399.1	processed_pseudogene	-4.83185	-4.83185	-4.83185	-4.83185
ENSMUSG00000026029	Casp8	ENSMUST00000191201.6,ENSMUST00000190213.1,ENSMUST00000027189.14,ENSMUST00000165549.7	protein_coding	4.68556	4.64081	5.02823	4.97587
ENSMUSG00000099719	Gm28802	ENSMUST00000188624.1	unprocessed_pseudogene	-2.10953	-3.16681	-3.0521	-3.50021
ENSMUSG00000026028	Trak2	ENSMUST00000174359.1,ENSMUST00000174120.1,ENSMUST00000027186.11,ENSMUST00000172685.1,ENSMUST00000173719.1,ENSMUST00000173590.1	processed_transcript,retained_intron,protein_coding	6.00774	5.90051	5.9821	5.82409
ENSMUSG00000026027	Stradb	ENSMUST00000152318.1,ENSMUST00000153990.7,ENSMUST00000123965.7,ENSMUST00000123301.7,ENSMUST00000114296.7,ENSMUST00000027185.10,ENSMUST00000147637.7	nonsense_mediated_decay,retained_intron,protein_coding	3.69774	3.75589	3.56134	3.527
ENSMUSG00000047383	Als2cr11b	ENSMUST00000054653.8	lincRNA	-4.83185	-4.83185	-4.83185	-4.83185
ENSMUSG00000072295	Als2cr11	ENSMUST00000149784.1,ENSMUST00000097080.3	processed_transcript,protein_coding	-4.83185	-4.68018	-4.57684	-4.65149
ENSMUSG00000038079	Tmem237	ENSMUST00000186794.6,ENSMUST00000094917.9,ENSMUST00000190014.6,ENSMUST00000087475.10,ENSMUST00000186395.1,ENSMUST00000186820.1,ENSMUST00000185951.1	retained_intron,protein_coding	4.20136	4.17668	3.76403	3.6782
ENSMUSG00000079550	Mpp4	ENSMUST00000191200.6,ENSMUST00000187825.6,ENSMUST00000188494.6,ENSMUST00000186790.1,ENSMUST00000189884.6,ENSMUST00000186477.1,ENSMUST00000066374.13,ENSMUST00000114275.8,ENSMUST00000078874.13,ENSMUST00000189743.6	processed_transcript,retained_intron,protein_coding	-3.19332	-2.71235	-2.51742	-2.05116
ENSMUSG00000026024	Als2	ENSMUST00000160945.1,ENSMUST00000159166.7,ENSMUST00000163058.1,ENSMUST00000027178.12,ENSMUST00000188469.1	retained_intron,protein_coding	4.27259	4.13488	4.22036	4.11796
ENSMUSG00000026023	Cdk15	ENSMUST00000162906.1,ENSMUST00000160662.7,ENSMUST00000162487.1,ENSMUST00000114248.2	processed_transcript,protein_coding	-1.41441	-1.9521	-3.63242	-3.80446
ENSMUSG00000099922	Gm29016	ENSMUST00000187523.1	lincRNA	-4.83185	-4.83185	-4.83185	-4.83185
ENSMUSG00000041075	Fzd7	ENSMUST00000114246.3	protein_coding	5.13865	5.14688	5.61944	5.56153
ENSMUSG00000097819	Gm26813	ENSMUST00000180778.1	lincRNA	-4.83185	-4.83185	-4.83185	-4.50209
ENSMUSG00000047361	Gm973	ENSMUST00000185753.6,ENSMUST00000187454.6,ENSMUST00000190490.1,ENSMUST00000212835.1,ENSMUST00000114243.7,ENSMUST00000185291.1,ENSMUST00000191051.1,ENSMUST00000187979.1,ENSMUST00000186310.1,ENSMUST00000186434.2	processed_transcript,retained_intron,protein_coding	-3.82267	-3.6264	-3.7525	-3.22903
ENSMUSG00000026021	Sumo1	ENSMUST00000191158.6,ENSMUST00000123857.1,ENSMUST00000091374.8,ENSMUST00000185265.1	processed_transcript,retained_intron,protein_coding	5.37201	5.34068	5.51871	5.54333
ENSMUSG00000101400	Gm29596	ENSMUST00000185710.1	processed_pseudogene	-4.83185	-4.5043	-4.49625	-4.83185
ENSMUSG00000026020	Nop58	ENSMUST00000191088.6,ENSMUST00000185368.1,ENSMUST00000189289.6,ENSMUST00000187491.1,ENSMUST00000185772.6,ENSMUST00000187837.6,ENSMUST00000190265.6,ENSMUST00000188390.1,ENSMUST00000189919.6,ENSMUST00000186044.1,ENSMUST00000190759.6,ENSMUST00000190231.6,ENSMUST00000191142.6,ENSMUST00000189327.6,ENSMUST00000027174.9	nonsense_mediated_decay,processed_transcript,retained_intron,protein_coding	5.15273	5.09835	5.00959	5.02826
ENSMUSG00000067336	Bmpr2	ENSMUST00000190659.1,ENSMUST00000186246.1,ENSMUST00000087435.6	retained_intron,protein_coding	7.4475	7.44438	8.04719	7.90988
ENSMUSG00000041040	Fam117b	ENSMUST00000189790.1,ENSMUST00000036540.11,ENSMUST00000151630.1	nonsense_mediated_decay,retained_intron,protein_coding	7.58108	7.55164	7.50023	7.45266
ENSMUSG00000026018	Ica1l	ENSMUST00000186970.1,ENSMUST00000185891.1,ENSMUST00000027172.12,ENSMUST00000191251.6,ENSMUST00000189776.1,ENSMUST00000187364.1	processed_transcript,retained_intron,protein_coding	0.0228848	0.385698	0.0367661	-0.0759446
ENSMUSG00000026019	Wdr12	ENSMUST00000136461.1,ENSMUST00000027173.14,ENSMUST00000141417.2,ENSMUST00000147413.1,ENSMUST00000143342.7,ENSMUST00000133767.1,ENSMUST00000117438.7,ENSMUST00000122038.7	processed_transcript,retained_intron,protein_coding	3.61056	3.63891	2.97586	3.09319
ENSMUSG00000026017	Carf	ENSMUST00000150008.7,ENSMUST00000132949.2,ENSMUST00000027171.11,ENSMUST00000124986.7,ENSMUST00000130075.7,ENSMUST00000191232.1,ENSMUST00000187978.6,ENSMUST00000180952.7,ENSMUST00000186107.6,ENSMUST00000186779.1	nonsense_mediated_decay,retained_intron,protein_coding	2.32926	2.42755	2.37407	2.38257
ENSMUSG00000082609	Gm15464	ENSMUST00000118718.1	processed_pseudogene	-3.21884	-3.56928	-3.36749	-3.49844
ENSMUSG00000073664	Nbeal1	ENSMUST00000162291.7,ENSMUST00000160834.7,ENSMUST00000035569.11,ENSMUST00000160980.2,ENSMUST00000159344.1,ENSMUST00000187195.1,ENSMUST00000185984.1,ENSMUST00000190958.1,ENSMUST00000188450.6,ENSMUST00000185573.1	nonsense_mediated_decay,retained_intron,protein_coding	5.11168	5.20063	5.63592	5.64461
ENSMUSG00000049439	Cyp20a1	ENSMUST00000060608.12,ENSMUST00000114202.7,ENSMUST00000148443.2	nonsense_mediated_decay,retained_intron,protein_coding	4.78315	4.78003	4.93322	4.9506
ENSMUSG00000026782	Abi2	ENSMUST00000187400.6,ENSMUST00000185788.6,ENSMUST00000189082.6,ENSMUST00000190158.1,ENSMUST00000187709.6,ENSMUST00000188594.6,ENSMUST00000052332.14,ENSMUST00000189649.1,ENSMUST00000188618.6,ENSMUST00000189980.6,ENSMUST00000186097.6,ENSMUST00000191493.1	retained_intron,protein_coding	4.76989	4.84031	4.60609	4.64147
ENSMUSG00000026014	Raph1	ENSMUST00000142258.2,ENSMUST00000188511.1,ENSMUST00000027168.11,ENSMUST00000140485.7,ENSMUST00000090293.10,ENSMUST00000182085.7,ENSMUST00000127573.2,ENSMUST00000189383.1	retained_intron,protein_coding	6.71625	6.77728	6.87004	7.08975
ENSMUSG00000081562	Gm11575	ENSMUST00000122243.1	processed_pseudogene	-2.87463	-2.39098	-3.03133	-3.09376
ENSMUSG00000082160	Gm11578	ENSMUST00000118530.1	processed_pseudogene	-4.83185	-4.52715	-4.83185	-4.40139
ENSMUSG00000101188	Eif4a-ps4	ENSMUST00000122226.1	processed_pseudogene	2.5902	2.40148	2.41426	2.40606
ENSMUSG00000026012	Cd28	ENSMUST00000027165.2,ENSMUST00000132833.1,ENSMUST00000153207.1	processed_transcript,retained_intron,protein_coding	-4.4829	-3.01308	-3.2271	-3.19407
ENSMUSG00000086795	Gm11579	ENSMUST00000145502.1	lincRNA	-4.83185	-4.83185	-4.49537	-4.83185
ENSMUSG00000085965	2310016D23Rik	ENSMUST00000130082.1	lincRNA	-4.83185	-4.68724	-4.83185	-4.83185
ENSMUSG00000083355	Gm11581	ENSMUST00000122024.1	processed_pseudogene	-4.2125	-3.77919	-3.83551	-2.83904
ENSMUSG00000026011	Ctla4	ENSMUST00000027164.8,ENSMUST00000124816.1,ENSMUST00000097720.3	processed_transcript,protein_coding	-4.83185	-4.57172	-4.83185	-4.83185
ENSMUSG00000081382	Rpl18-ps1	ENSMUST00000121555.1	processed_pseudogene	-0.238025	-0.0373539	-0.0485276	-0.0366275
ENSMUSG00000080800	Gm11582	ENSMUST00000121041.1	processed_pseudogene	-4.29294	-4.57373	-4.56637	-4.69543
ENSMUSG00000026009	Icos	ENSMUST00000102827.3,ENSMUST00000027162.11	protein_coding	-3.52216	-3.26549	-3.00704	-3.66071
ENSMUSG00000082804	Rpl17-ps1	ENSMUST00000119156.1	processed_pseudogene	-4.69656	-4.68724	-4.68802	-4.83185
ENSMUSG00000086408	Gm11588	ENSMUST00000141758.1	lincRNA	-4.29328	-4.58043	-4.37288	-4.58245
ENSMUSG00000100965	Gm28449	ENSMUST00000187655.1	lincRNA	-4.70249	-4.83185	-4.83185	-4.38087
ENSMUSG00000052062	Pard3b	ENSMUST00000094906.3,ENSMUST00000188325.1,ENSMUST00000138768.7,ENSMUST00000075374.9,ENSMUST00000129030.1,ENSMUST00000046673.10	processed_transcript,retained_intron,protein_coding	5.33585	5.35888	4.22333	4.5967
ENSMUSG00000084333	Gm11599	ENSMUST00000118720.1	processed_pseudogene	-3.75772	-4.02896	-3.74282	-4.17635
ENSMUSG00000025969	Nrp2	ENSMUST00000114157.2,ENSMUST00000027112.12,ENSMUST00000126344.1,ENSMUST00000075144.11,ENSMUST00000063594.12,ENSMUST00000114155.7,ENSMUST00000102822.8	retained_intron,protein_coding	7.31398	7.37552	7.50258	7.33269
ENSMUSG00000100426	Gm4208	ENSMUST00000189802.1	lincRNA	-4.47019	-4.67882	-4.83185	-4.83185
ENSMUSG00000040865	Ino80d	ENSMUST00000153992.1,ENSMUST00000165066.7,ENSMUST00000097718.8,ENSMUST00000137511.7,ENSMUST00000172416.7,ENSMUST00000188100.1,ENSMUST00000133236.7	nonsense_mediated_decay,retained_intron,protein_coding	5.28253	5.37556	5.50666	5.42926
ENSMUSG00000081429	Rps27-ps1	ENSMUST00000118179.1	processed_pseudogene	-4.34761	-4.68018	-4.40844	-4.2422
ENSMUSG00000084799	Ino80dos	ENSMUST00000138611.7,ENSMUST00000188602.1,ENSMUST00000186786.1,ENSMUST00000186436.1	lincRNA	-0.0413704	-0.663609	-0.388638	-0.946972
ENSMUSG00000101599	Gm20342	ENSMUST00000185480.1	lincRNA	0.858712	-0.290311	0.508099	-0.53113
ENSMUSG00000025968	Ndufs1	ENSMUST00000190095.1,ENSMUST00000187835.1,ENSMUST00000185412.6,ENSMUST00000185732.6,ENSMUST00000027111.14,ENSMUST00000186569.1,ENSMUST00000188370.6,ENSMUST00000140612.1,ENSMUST00000189664.1,ENSMUST00000187756.6,ENSMUST00000168099.8,ENSMUST00000185847.1,ENSMUST00000185827.6	nonsense_mediated_decay,retained_intron,protein_coding	5.64321	5.63542	5.47268	5.41896
ENSMUSG00000025967	Eef1b2	ENSMUST00000174890.8,ENSMUST00000027108.12,ENSMUST00000135877.7,ENSMUST00000188524.1,ENSMUST00000126469.1,ENSMUST00000126795.2,ENSMUST00000142062.7,ENSMUST00000148553.1,ENSMUST00000129339.7	nonsense_mediated_decay,processed_transcript,protein_coding	8.28022	8.3927	8.04551	8.10641
ENSMUSG00000046856	Gpr1	ENSMUST00000187533.1,ENSMUST00000050536.13	processed_transcript,protein_coding	-3.76967	-3.77787	-4.83185	-4.83185
ENSMUSG00000027520	Zdbf2	ENSMUST00000114132.7,ENSMUST00000126932.1,ENSMUST00000029025.8	protein_coding	-4.03162	-2.44726	-2.69984	-3.31967
ENSMUSG00000081643	Gm11605	ENSMUST00000120413.1	processed_pseudogene	-0.778081	-0.732674	-0.457526	-0.992275
ENSMUSG00000025964	Adam23	ENSMUST00000185616.1,ENSMUST00000182642.7,ENSMUST00000134704.2,ENSMUST00000114101.7,ENSMUST00000187844.1,ENSMUST00000141545.2,ENSMUST00000146403.7,ENSMUST00000114103.7,ENSMUST00000087374.9,ENSMUST00000114107.2,ENSMUST00000190658.6,ENSMUST00000097717.8	processed_transcript,retained_intron,protein_coding	8.30958	8.30871	7.68377	7.70637
ENSMUSG00000025963	Mdh1b	ENSMUST00000114094.2	protein_coding	-3.90402	-4.23782	-4.08403	-3.97554
ENSMUSG00000025962	Fastkd2	ENSMUST00000123945.1,ENSMUST00000131478.1,ENSMUST00000027103.6,ENSMUST00000128621.7,ENSMUST00000134454.1,ENSMUST00000148758.7	processed_transcript,retained_intron,protein_coding	2.99437	2.98948	2.798	2.92685
ENSMUSG00000025961	4933402D24Rik	ENSMUST00000027102.1	protein_coding	-4.61488	-4.83185	-4.83185	-4.83185
ENSMUSG00000082373	Gm13754	ENSMUST00000120486.2	unitary_pseudogene	-4.07431	-4.83185	-4.83185	-4.83185
ENSMUSG00000044689	Gm13749	ENSMUST00000133244.1	lincRNA	-0.103698	-0.713395	-1.63964	-0.706059
ENSMUSG00000025959	Klf7	ENSMUST00000114086.7,ENSMUST00000055001.9,ENSMUST00000135075.1	protein_coding	6.31321	6.19482	6.39141	6.30368
ENSMUSG00000097272	Gm26649	ENSMUST00000181595.1	lincRNA	-1.29564	-1.49079	-0.64093	-1.53149
ENSMUSG00000086721	Gm13750	ENSMUST00000117621.1	processed_pseudogene	-4.56459	-4.4207	-4.83185	-4.18493
ENSMUSG00000101895	Gm28981	ENSMUST00000190863.1	lincRNA	-4.83185	-4.83185	-4.83185	-4.67867
ENSMUSG00000099658	Gm28980	ENSMUST00000187877.1	processed_pseudogene	-4.18522	-4.83185	-4.83185	-4.83185
ENSMUSG00000025958	Creb1	ENSMUST00000187035.1,ENSMUST00000188855.6,ENSMUST00000049932.11,ENSMUST00000185594.6,ENSMUST00000087366.10,ENSMUST00000190979.1,ENSMUST00000187811.6,ENSMUST00000171164.7,ENSMUST00000186335.6,ENSMUST00000190348.1,ENSMUST00000190876.6	nonsense_mediated_decay,processed_transcript,retained_intron,protein_coding	4.94706	4.81787	5.23385	5.04372
ENSMUSG00000025956	Mettl21a	ENSMUST00000161264.1,ENSMUST00000162806.7,ENSMUST00000053469.1,ENSMUST00000114079.8	processed_transcript,protein_coding	4.43408	4.37842	4.3322	4.47607
ENSMUSG00000101832	Gm28982	ENSMUST00000186895.1	lincRNA	-2.8029	-4.13301	-2.69464	-3.54342
ENSMUSG00000100437	Gm29152	ENSMUST00000189284.1	lincRNA	-1.51145	-0.580798	-1.44083	-0.982989
ENSMUSG00000087213	2810408I11Rik	ENSMUST00000186325.1	retained_intron	-0.408356	-0.350911	-0.869558	-0.509833
ENSMUSG00000070871	Ccnyl1	ENSMUST00000187638.6,ENSMUST00000094898.4,ENSMUST00000187170.6,ENSMUST00000114077.7	protein_coding	5.30298	5.35845	5.62552	5.66109
ENSMUSG00000045005	Fzd5	ENSMUST00000116133.3,ENSMUST00000063982.6	protein_coding	4.32251	4.42575	5.10808	5.22179
ENSMUSG00000051344	Plekhm3	ENSMUST00000123225.1,ENSMUST00000097713.1,ENSMUST00000140857.1,ENSMUST00000187188.1,ENSMUST00000134097.1,ENSMUST00000139649.7	nonsense_mediated_decay,processed_transcript,retained_intron,protein_coding	4.71052	4.96575	4.90745	4.90211
ENSMUSG00000097264	Rpl31-ps24	ENSMUST00000181350.1	processed_pseudogene	-4.83185	-4.67882	-4.68802	-4.83185
ENSMUSG00000084416	Rpl10a-ps1	ENSMUST00000120360.1	processed_pseudogene	3.82835	3.66212	3.40022	3.50921
ENSMUSG00000025955	Akr1cl	ENSMUST00000069142.11,ENSMUST00000160283.1,ENSMUST00000161313.1,ENSMUST00000159566.1,ENSMUST00000162800.7,ENSMUST00000159896.1	nonsense_mediated_decay,processed_transcript,retained_intron,protein_coding	-0.0311165	0.122622	-1.83105	-0.85676
ENSMUSG00000090042	Gm8550	ENSMUST00000161621.1	processed_pseudogene	-4.47384	-4.58429	-4.83185	-4.83185
ENSMUSG00000070870	Cryge	ENSMUST00000087359.5,ENSMUST00000161960.1	protein_coding	-4.83185	-4.57172	-4.83185	-4.83185
ENSMUSG00000067299	Crygd	ENSMUST00000045028.14,ENSMUST00000146122.1,ENSMUST00000127762.1	retained_intron,protein_coding	-4.24246	-4.83185	-4.3373	-4.83185
ENSMUSG00000100774	Gm7329	ENSMUST00000185915.1	processed_pseudogene	-4.25999	-4.38702	-4.16206	-4.54959
ENSMUSG00000044429	Cryga	ENSMUST00000061497.8,ENSMUST00000154012.1	retained_intron,protein_coding	-4.83185	-4.83185	-4.83185	-4.51924
ENSMUSG00000044816	D630023F18Rik	ENSMUST00000153330.2,ENSMUST00000050047.3,ENSMUST00000148020.7	nonsense_mediated_decay,protein_coding	-4.2962	-3.57004	-4.33873	-3.85835
ENSMUSG00000025950	Idh1	ENSMUST00000188876.6,ENSMUST00000186222.6,ENSMUST00000169032.7,ENSMUST00000097709.10,ENSMUST00000149310.7,ENSMUST00000191459.1,ENSMUST00000188109.6	protein_coding	7.47675	7.44217	6.54677	6.58224
ENSMUSG00000025949	Pikfyve	ENSMUST00000190847.1,ENSMUST00000081154.13,ENSMUST00000185317.6,ENSMUST00000097707.4,ENSMUST00000188799.6,ENSMUST00000189925.6,ENSMUST00000186404.6,ENSMUST00000213081.1,ENSMUST00000190058.6,ENSMUST00000187579.1,ENSMUST00000185263.6	nonsense_mediated_decay,processed_transcript,retained_intron,protein_coding	5.28364	5.30344	5.46334	5.42434
ENSMUSG00000025946	Pth2r	ENSMUST00000027083.6,ENSMUST00000140190.7	protein_coding	-4.48035	-4.68724	-3.95854	-3.75969
ENSMUSG00000099819	Gm28728	ENSMUST00000189087.1	processed_pseudogene	-4.69988	-4.83185	-4.83185	-4.83185
ENSMUSG00000082774	Gm8805	ENSMUST00000117848.1	processed_pseudogene	-4.83185	-4.68466	-4.56507	-4.36188
ENSMUSG00000025945	Crygf	ENSMUST00000114027.2,ENSMUST00000027082.10	protein_coding	-4.83185	-4.83185	-4.83185	-4.27337
ENSMUSG00000083242	Gm15659	ENSMUST00000118881.1	processed_pseudogene	-4.83185	-4.83185	-4.83185	-4.54959
ENSMUSG00000083289	Gm8812	ENSMUST00000118496.1	processed_pseudogene	-4.60347	-4.68018	-4.83185	-4.65149
ENSMUSG00000015222	Map2	ENSMUST00000123647.7,ENSMUST00000114015.7,ENSMUST00000127388.7,ENSMUST00000173800.1,ENSMUST00000137807.7,ENSMUST00000156636.8,ENSMUST00000172486.1,ENSMUST00000125844.1,ENSMUST00000173855.7,ENSMUST00000077355.11,ENSMUST00000114013.7,ENSMUST00000133522.1,ENSMUST00000024639.11,ENSMUST00000114012.7,ENSMUST00000173778.7,ENSMUST00000145419.7,ENSMUST00000172886.7,ENSMUST00000141148.1,ENSMUST00000124873.…	processed_transcript,retained_intron,protein_coding	0.376753	-0.365747	-0.64312	-0.874695
ENSMUSG00000055567	Unc80	ENSMUST00000152844.1,ENSMUST00000136727.1,ENSMUST00000061620.15,ENSMUST00000187179.1,ENSMUST00000212557.1,ENSMUST00000114008.2	nonsense_mediated_decay,retained_intron,protein_coding	-4.69656	-4.23846	-4.83185	-4.83185
ENSMUSG00000026005	Rpe	ENSMUST00000151016.1,ENSMUST00000113995.1,ENSMUST00000027157.9,ENSMUST00000190404.1,ENSMUST00000142920.7	nonsense_mediated_decay,protein_coding	4.61183	4.68599	4.58384	4.6679
ENSMUSG00000026004	Kansl1l	ENSMUST00000068168.9,ENSMUST00000132960.1,ENSMUST00000129190.7,ENSMUST00000189846.1,ENSMUST00000113987.1	processed_transcript,retained_intron,protein_coding	3.39374	3.24278	3.21721	2.97546
ENSMUSG00000082057	Gm15789	ENSMUST00000118992.1	processed_pseudogene	-3.06437	-3.94293	-3.97706	-4.68601
ENSMUSG00000026003	Acadl	ENSMUST00000027153.5,ENSMUST00000139208.1	processed_transcript,protein_coding	6.59372	6.6239	6.06544	6.09408
ENSMUSG00000082769	Gm15793	ENSMUST00000121857.1	processed_pseudogene	-1.09074	-0.910587	-1.00828	-1.12456
ENSMUSG00000061816	Myl1	ENSMUST00000027151.11,ENSMUST00000151328.2,ENSMUST00000150542.1,ENSMUST00000160100.1,ENSMUST00000186346.1,ENSMUST00000186202.6,ENSMUST00000119429.7,ENSMUST00000120415.7	processed_transcript,retained_intron,protein_coding	-3.88696	-4.83185	-3.79534	-4.33275
ENSMUSG00000094191	Rpl31-ps14	ENSMUST00000143596.1	processed_pseudogene	-2.786	-2.77399	-3.01612	-3.05512
ENSMUSG00000026000	Lancl1	ENSMUST00000189210.1,ENSMUST00000113979.9,ENSMUST00000149996.1,ENSMUST00000133508.1,ENSMUST00000119559.7,ENSMUST00000027149.11	processed_transcript,retained_intron,protein_coding	4.61274	4.65893	4.38395	4.50378
ENSMUSG00000025991	Cps1	ENSMUST00000027144.7	protein_coding	-4.83185	-4.5043	-4.4454	-4.83185
ENSMUSG00000082473	Kif22-ps	ENSMUST00000119302.1	processed_pseudogene	-4.83185	-4.67882	-4.83185	-4.83185
ENSMUSG00000062209	Erbb4	ENSMUST00000153432.1,ENSMUST00000119142.7,ENSMUST00000126682.1,ENSMUST00000121473.7,ENSMUST00000131148.1	processed_transcript,retained_intron,protein_coding	-4.52133	-4.83185	-4.83185	-4.83185
ENSMUSG00000084332	Gm8840	ENSMUST00000122454.1	processed_pseudogene	-4.83185	-4.83185	-4.49625	-4.83185
ENSMUSG00000100354	Gm29113	ENSMUST00000185991.1	lincRNA	-4.83185	-4.83185	-4.83185	-4.31641
ENSMUSG00000025997	Ikzf2	ENSMUST00000190771.6,ENSMUST00000188919.1,ENSMUST00000190016.1,ENSMUST00000188110.6,ENSMUST00000187184.6,ENSMUST00000027146.8,ENSMUST00000191262.6,ENSMUST00000187870.1,ENSMUST00000190855.6	retained_intron,protein_coding	1.41659	1.4889	1.73938	1.87194
ENSMUSG00000053153	Spag16	ENSMUST00000191569.1,ENSMUST00000161131.2,ENSMUST00000161310.7,ENSMUST00000065425.11,ENSMUST00000190833.6,ENSMUST00000113940.3,ENSMUST00000187159.6	processed_transcript,protein_coding	-4.83185	-4.49164	-4.50572	-4.83185
ENSMUSG00000101730	Gm28580	ENSMUST00000186767.1	unprocessed_pseudogene	-4.57051	-4.68018	-4.31869	-4.83185
ENSMUSG00000045648	Vwc2l	ENSMUST00000053922.11,ENSMUST00000159205.1,ENSMUST00000161937.1,ENSMUST00000162182.1	retained_intron,protein_coding	-4.83185	-4.42482	-4.67522	-4.83185
ENSMUSG00000026196	Bard1	ENSMUST00000027393.7	protein_coding	2.11119	1.85059	0.807077	1.21741
ENSMUSG00000089965	Gm16236	ENSMUST00000159588.1	processed_pseudogene	-4.37099	-3.97712	-4.68802	-4.20849
ENSMUSG00000101551	Gm8870	ENSMUST00000188170.1	processed_pseudogene	-4.83185	-4.83185	-4.83185	-4.65149
ENSMUSG00000050296	Abca12	ENSMUST00000187097.6,ENSMUST00000188752.1,ENSMUST00000189102.1,ENSMUST00000191520.1,ENSMUST00000087268.6	retained_intron,protein_coding	-4.47019	-4.57172	-4.49625	-4.25917
ENSMUSG00000101617	Gm6947	ENSMUST00000186254.1	processed_pseudogene	-4.572	-4.53163	-4.83185	-4.83185
ENSMUSG00000026192	Atic	ENSMUST00000148077.7,ENSMUST00000187982.1,ENSMUST00000154855.1,ENSMUST00000027384.5,ENSMUST00000136443.1,ENSMUST00000155769.7	retained_intron,protein_coding	5.88422	5.93106	5.4884	5.61133
ENSMUSG00000026193	Fn1	ENSMUST00000187627.1,ENSMUST00000189821.6,ENSMUST00000188092.1,ENSMUST00000189160.1,ENSMUST00000186985.1,ENSMUST00000186129.6,ENSMUST00000188894.6,ENSMUST00000055226.12,ENSMUST00000186575.1,ENSMUST00000188674.6,ENSMUST00000187938.6,ENSMUST00000186879.1,ENSMUST00000186736.1,ENSMUST00000190780.6,ENSMUST00000185408.6,ENSMUST00000186613.1,ENSMUST00000186940.6	nonsense_mediated_decay,retained_intron,protein_coding	13.4824	13.5719	13.7986	13.7651
ENSMUSG00000101834	Gm5829	ENSMUST00000191383.1	processed_pseudogene	-4.69656	-4.68466	-4.68226	-4.4983
ENSMUSG00000100319	Gm5256	ENSMUST00000191412.1	processed_pseudogene	-3.64258	-3.55964	-3.91624	-4.59668
ENSMUSG00000099707	Gm8883	ENSMUST00000188258.6,ENSMUST00000188676.1,ENSMUST00000187594.6,ENSMUST00000189680.6	lincRNA	-4.05007	-3.69552	-4.23561	-4.03342
ENSMUSG00000101211	Gm28818	ENSMUST00000189983.1,ENSMUST00000187553.1	lincRNA	-2.81451	-1.63835	-2.69713	-2.33133
ENSMUSG00000101848	4933417E11Rik	ENSMUST00000188213.1	lincRNA	-3.79309	-4.68724	-4.29502	-4.33275
ENSMUSG00000059483	Gm5528	ENSMUST00000076314.5	processed_pseudogene	-4.35022	-3.97969	-3.94655	-4.50565
ENSMUSG00000101496	Gm8885	ENSMUST00000189382.1	processed_pseudogene	-2.48654	-2.74504	-2.39085	-2.64724
ENSMUSG00000102123	Gm4319	ENSMUST00000191139.1	lincRNA	-4.83185	-4.20408	-4.62635	-4.68601
ENSMUSG00000039395	Mreg	ENSMUST00000048860.8	protein_coding	-0.0514312	0.224714	-0.074074	-0.0469011
ENSMUSG00000097131	D230017M19Rik	ENSMUST00000180722.1,ENSMUST00000181382.1,ENSMUST00000181973.1	lincRNA	-4.07051	-3.73602	-3.05885	-3.98486
ENSMUSG00000026189	Pecr	ENSMUST00000097698.4,ENSMUST00000027381.12,ENSMUST00000134840.7,ENSMUST00000129458.1	nonsense_mediated_decay,protein_coding	2.54065	2.57773	2.2845	2.48177
ENSMUSG00000026188	Tmem169	ENSMUST00000141783.1,ENSMUST00000027380.11	protein_coding	-1.96788	-2.21539	-1.33703	-1.223
ENSMUSG00000026187	Xrcc5	ENSMUST00000027379.8	protein_coding	3.91189	3.93691	3.48907	3.77164
ENSMUSG00000039372	March4	ENSMUST00000047786.5	protein_coding	-3.73977	-4.28716	-4.0496	-4.39112
ENSMUSG00000085812	Gm15843	ENSMUST00000146593.1	processed_pseudogene	-3.85353	-3.29903	-3.11066	-3.64807
ENSMUSG00000039354	Smarcal1	ENSMUST00000145868.7,ENSMUST00000047615.14,ENSMUST00000126832.1,ENSMUST00000136498.7,ENSMUST00000152814.7,ENSMUST00000133123.7,ENSMUST00000152225.1,ENSMUST00000150725.7,ENSMUST00000156797.7	retained_intron,protein_coding	4.6255	4.51102	4.35965	4.45032
ENSMUSG00000046330	Rpl37a	ENSMUST00000212432.1,ENSMUST00000211963.1,ENSMUST00000212335.1,ENSMUST00000059980.10	nonsense_mediated_decay,retained_intron,protein_coding	7.97983	8.05677	7.73976	7.7498
ENSMUSG00000039323	Igfbp2	ENSMUST00000047328.10,ENSMUST00000120564.1,ENSMUST00000155703.1	retained_intron,protein_coding	2.74782	2.60354	2.55037	2.84635
ENSMUSG00000026185	Igfbp5	ENSMUST00000027377.8,ENSMUST00000137339.1	processed_transcript,protein_coding	3.11384	2.4139	3.37587	2.88816
ENSMUSG00000101112	Gm29185	ENSMUST00000190578.1	lincRNA	-4.83185	-4.83185	-4.57684	-4.42185
ENSMUSG00000100044	Gm9553	ENSMUST00000185703.1	processed_pseudogene	-4.83185	-4.83185	-4.68226	-4.50209
ENSMUSG00000100444	C530043A13Rik	ENSMUST00000189247.1,ENSMUST00000186453.1,ENSMUST00000188155.1	lincRNA	-4.47019	-4.83185	-4.83185	-4.83185
ENSMUSG00000100301	6030407O03Rik	ENSMUST00000189514.1,ENSMUST00000191114.6	lincRNA	-4.59841	-4.43372	-4.68802	-4.4421
ENSMUSG00000101344	Gm29183	ENSMUST00000188600.1	lincRNA	-4.83185	-4.83185	-4.83185	-4.58245
ENSMUSG00000055322	Tns1	ENSMUST00000185529.1,ENSMUST00000190599.1,ENSMUST00000169786.7,ENSMUST00000187691.6,ENSMUST00000191264.6,ENSMUST00000187281.6,ENSMUST00000188942.1,ENSMUST00000189228.1,ENSMUST00000189571.1,ENSMUST00000212888.1,ENSMUST00000191104.6,ENSMUST00000188208.1,ENSMUST00000191367.1,ENSMUST00000186381.6,ENSMUST00000191204.6,ENSMUST00000191527.6,ENSMUST00000185702.6,ENSMUST00000185331.6,ENSMUST00000190389.6,…	processed_transcript,retained_intron,protein_coding	10.4107	10.4669	9.55938	9.82831
ENSMUSG00000061815	Rufy4	ENSMUST00000127134.1,ENSMUST00000080167.10	protein_coding	1.19202	1.15048	0.968286	1.14841
ENSMUSG00000026180	Cxcr2	ENSMUST00000106899.3,ENSMUST00000027372.7	protein_coding	-3.89491	-4.08997	-4.83185	-4.83185
ENSMUSG00000048480	Cxcr1	ENSMUST00000190313.1,ENSMUST00000053389.4	protein_coding	-4.83185	-4.83185	-4.83185	-4.83185
ENSMUSG00000006304	Arpc2	ENSMUST00000006467.13,ENSMUST00000113820.8,ENSMUST00000113819.1,ENSMUST00000185733.1	protein_coding	7.6889	7.73827	7.78994	7.83226
ENSMUSG00000064272	Gpbar1	ENSMUST00000077985.3	protein_coding	-4.69988	-3.24153	-4.30909	-3.98552
ENSMUSG00000006299	Aamp	ENSMUST00000191258.1,ENSMUST00000006462.13,ENSMUST00000178235.7,ENSMUST00000187046.1,ENSMUST00000186833.1,ENSMUST00000190008.1	retained_intron,protein_coding	6.86084	6.8588	6.87856	6.90837
ENSMUSG00000026179	Pnkd	ENSMUST00000190398.1,ENSMUST00000113805.7,ENSMUST00000027370.12,ENSMUST00000087225.5,ENSMUST00000129219.1,ENSMUST00000152492.1,ENSMUST00000138620.1,ENSMUST00000087226.10	retained_intron,protein_coding	4.1405	4.03402	4.09477	3.94668
ENSMUSG00000006301	Tmbim1	ENSMUST00000135384.7,ENSMUST00000152603.7,ENSMUST00000130763.7,ENSMUST00000154859.1,ENSMUST00000016309.15,ENSMUST00000128505.1,ENSMUST00000141560.1,ENSMUST00000113796.7	processed_transcript,retained_intron,protein_coding	6.53493	6.62791	6.37621	6.49548
ENSMUSG00000099931	Gm29358	ENSMUST00000186510.1,ENSMUST00000187941.1	sense_intronic	-4.59841	-3.57814	-3.68071	-3.70631
ENSMUSG00000073650	Catip	ENSMUST00000191010.1,ENSMUST00000097697.7,ENSMUST00000186688.1,ENSMUST00000128445.7	retained_intron,protein_coding	0.585718	0.954396	0.869133	0.87463
ENSMUSG00000026177	Slc11a1	ENSMUST00000133896.7,ENSMUST00000155865.1,ENSMUST00000187516.6,ENSMUST00000136786.7,ENSMUST00000127487.1,ENSMUST00000147233.7,ENSMUST00000131511.7,ENSMUST00000134189.1,ENSMUST00000135137.1,ENSMUST00000027368.5,ENSMUST00000149166.7	processed_transcript,retained_intron,protein_coding	2.52595	1.76392	2.61981	1.95375
ENSMUSG00000026176	Ctdsp1	ENSMUST00000152659.1,ENSMUST00000141175.1,ENSMUST00000027367.13	retained_intron,protein_coding	6.88267	6.81989	6.83104	6.78516
ENSMUSG00000026175	Vil1	ENSMUST00000161087.1,ENSMUST00000163018.1,ENSMUST00000027366.12,ENSMUST00000159749.1	retained_intron,protein_coding	-3.40392	-4.02904	-3.4032	-2.85286
ENSMUSG00000033364	Usp37	ENSMUST00000191058.6,ENSMUST00000044260.10,ENSMUST00000190592.1,ENSMUST00000189257.6,ENSMUST00000186282.6,ENSMUST00000188012.6,ENSMUST00000187590.1	processed_transcript,retained_intron,protein_coding	3.54846	3.60461	3.74304	3.69901
ENSMUSG00000026174	Cnot9	ENSMUST00000147810.1,ENSMUST00000137100.1,ENSMUST00000087215.6	processed_transcript,retained_intron,protein_coding	4.70943	4.76634	4.68023	4.66795
ENSMUSG00000026173	Plcd4	ENSMUST00000113749.7,ENSMUST00000113747.7,ENSMUST00000027362.13,ENSMUST00000152707.7,ENSMUST00000189956.1,ENSMUST00000113745.7,ENSMUST00000113750.7,ENSMUST00000185411.1,ENSMUST00000141412.7,ENSMUST00000135111.1,ENSMUST00000067916.12	nonsense_mediated_decay,processed_transcript,retained_intron,protein_coding	-2.97051	-2.6541	-3.55015	-2.49149
ENSMUSG00000026135	Zfp142	ENSMUST00000127921.1,ENSMUST00000147011.2,ENSMUST00000136865.7,ENSMUST00000113737.7,ENSMUST00000130112.1,ENSMUST00000027315.13,ENSMUST00000066986.12,ENSMUST00000156613.7	nonsense_mediated_decay,processed_transcript,retained_intron,protein_coding	5.0334	5.00964	5.04724	4.98495
ENSMUSG00000026172	Bcs1l	ENSMUST00000147464.1,ENSMUST00000027358.10,ENSMUST00000113732.1,ENSMUST00000113733.9	retained_intron,protein_coding	3.57149	3.54589	3.29112	3.17174
ENSMUSG00000026171	Rnf25	ENSMUST00000151003.1,ENSMUST00000113721.7,ENSMUST00000149649.1,ENSMUST00000135140.7,ENSMUST00000128491.1,ENSMUST00000127938.7,ENSMUST00000136078.1,ENSMUST00000132081.1,ENSMUST00000027357.11,ENSMUST00000154874.7	nonsense_mediated_decay,retained_intron,protein_coding	4.27016	4.31148	4.59863	4.44065
ENSMUSG00000033276	Stk36	ENSMUST00000148456.7,ENSMUST00000189830.1,ENSMUST00000145673.7,ENSMUST00000087183.10,ENSMUST00000087186.10,ENSMUST00000113694.7,ENSMUST00000157007.7,ENSMUST00000123154.1,ENSMUST00000155473.7	nonsense_mediated_decay,processed_transcript,retained_intron,protein_coding	2.78315	3.01153	2.89403	2.93268
ENSMUSG00000033257	Ttll4	ENSMUST00000145132.7,ENSMUST00000042125.14,ENSMUST00000128891.7,ENSMUST00000129890.7,ENSMUST00000155753.1,ENSMUST00000143925.7,ENSMUST00000153636.7,ENSMUST00000143790.1,ENSMUST00000113678.1,ENSMUST00000140591.1,ENSMUST00000141119.7	processed_transcript,retained_intron,protein_coding	4.50263	4.47929	4.52319	4.27815
ENSMUSG00000026170	Cyp27a1	ENSMUST00000027356.6,ENSMUST00000190781.1,ENSMUST00000189083.1	retained_intron,protein_coding	2.31435	2.773	1.68898	1.95225
ENSMUSG00000006542	Prkag3	ENSMUST00000162093.1,ENSMUST00000160732.7,ENSMUST00000081636.12,ENSMUST00000113672.8,ENSMUST00000159728.1,ENSMUST00000188073.6	nonsense_mediated_decay,protein_coding	-2.46917	-1.64771	-4.03622	-2.44177
ENSMUSG00000033227	Wnt6	ENSMUST00000189544.1,ENSMUST00000006716.7	retained_intron,protein_coding	-0.636445	0.0272305	-0.432145	-0.469011
ENSMUSG00000026167	Wnt10a	ENSMUST00000006718.14,ENSMUST00000187238.1	protein_coding	-1.85411	-1.72666	-3.24102	-2.95186
ENSMUSG00000090071	Cdk5r2	ENSMUST00000160379.3	protein_coding	-3.03054	-3.26797	-2.48029	-2.7627
ENSMUSG00000006546	Cryba2	ENSMUST00000006721.2,ENSMUST00000133833.2	nonsense_mediated_decay,protein_coding	-4.83185	-4.58043	-4.83185	-4.36529
ENSMUSG00000047021	Cfap65	ENSMUST00000094844.3,ENSMUST00000130489.1,ENSMUST00000139950.7	retained_intron,protein_coding	-4.83185	-4.49966	-4.83185	-4.69543
ENSMUSG00000006538	Ihh	ENSMUST00000164097.3,ENSMUST00000213812.1,ENSMUST00000189364.1	retained_intron,protein_coding	-4.41719	-2.57024	-3.36667	-3.77234
ENSMUSG00000026162	Nhej1	ENSMUST00000188033.1,ENSMUST00000152855.1	processed_transcript,protein_coding	0.716151	1.07941	0.779481	0.820802
ENSMUSG00000026205	Slc23a3	ENSMUST00000188080.1,ENSMUST00000027405.5	retained_intron,protein_coding	-2.75505	-2.15983	-1.51416	-1.54948
ENSMUSG00000033159	Cnppd1	ENSMUST00000189403.6,ENSMUST00000168720.7,ENSMUST00000189043.1,ENSMUST00000190679.6,ENSMUST00000041213.11,ENSMUST00000188037.1,ENSMUST00000189809.1,ENSMUST00000187888.1	retained_intron,protein_coding	6.36117	6.42797	6.24933	6.36103
ENSMUSG00000049339	Fam134a	ENSMUST00000097694.10,ENSMUST00000189345.1,ENSMUST00000188873.6,ENSMUST00000186037.6,ENSMUST00000190240.6,ENSMUST00000189650.6,ENSMUST00000187901.1,ENSMUST00000188977.1	nonsense_mediated_decay,retained_intron,protein_coding	6.24677	6.30406	6.09494	6.05374
ENSMUSG00000026197	Zfand2b	ENSMUST00000162768.7,ENSMUST00000027394.11,ENSMUST00000160903.7,ENSMUST00000161657.7,ENSMUST00000160033.7,ENSMUST00000160439.7,ENSMUST00000186227.1,ENSMUST00000161106.7,ENSMUST00000160282.1	retained_intron,protein_coding	3.64395	3.63382	3.43793	3.48741
ENSMUSG00000026198	Abcb6	ENSMUST00000161215.1,ENSMUST00000161103.1,ENSMUST00000160081.7,ENSMUST00000027396.14,ENSMUST00000160757.1,ENSMUST00000159219.7	retained_intron,protein_coding	-1.70257	-1.15898	-1.54155	-1.72214
ENSMUSG00000033124	Atg9a	ENSMUST00000188430.6,ENSMUST00000040689.14,ENSMUST00000187785.1,ENSMUST00000188347.6,ENSMUST00000186744.1,ENSMUST00000189702.6,ENSMUST00000189820.6,ENSMUST00000189665.6,ENSMUST00000187601.6	nonsense_mediated_decay,retained_intron,protein_coding	5.52659	5.63363	5.57464	5.59807
ENSMUSG00000026199	Ankzf1	ENSMUST00000145459.8,ENSMUST00000134233.8,ENSMUST00000127625.2,ENSMUST00000134378.8,ENSMUST00000151887.8,ENSMUST00000127860.1,ENSMUST00000152233.8,ENSMUST00000131788.8	nonsense_mediated_decay,retained_intron,protein_coding	4.52111	4.55943	4.73725	4.63744
ENSMUSG00000026200	Glb1l	ENSMUST00000132507.7,ENSMUST00000113623.7,ENSMUST00000186173.6,ENSMUST00000186148.1,ENSMUST00000131408.1,ENSMUST00000153584.1,ENSMUST00000185449.1,ENSMUST00000155716.7,ENSMUST00000189663.6,ENSMUST00000146713.1,ENSMUST00000185448.1,ENSMUST00000143193.1	nonsense_mediated_decay,processed_transcript,retained_intron,protein_coding	4.27101	4.25999	4.19939	4.24628
ENSMUSG00000026201	Stk16	ENSMUST00000186492.1,ENSMUST00000123825.7,ENSMUST00000126328.1,ENSMUST00000135484.7,ENSMUST00000139627.2,ENSMUST00000186350.1,ENSMUST00000189698.6,ENSMUST00000156012.1,ENSMUST00000145144.1,ENSMUST00000191108.6,ENSMUST00000142052.7,ENSMUST00000144355.7,ENSMUST00000027401.10,ENSMUST00000189242.1,ENSMUST00000131738.7,ENSMUST00000188460.2	nonsense_mediated_decay,processed_transcript,retained_intron,protein_coding	5.08255	5.02963	4.94937	4.91474
ENSMUSG00000026202	Tuba4a	ENSMUST00000186758.6,ENSMUST00000079464.12,ENSMUST00000190717.6,ENSMUST00000186213.6,ENSMUST00000187103.1,ENSMUST00000186971.1,ENSMUST00000189131.1,ENSMUST00000188593.1	retained_intron,protein_coding	4.52174	4.6628	4.45489	4.25604
ENSMUSG00000096094	A630095N17Rik	ENSMUST00000191271.1,ENSMUST00000180101.2,ENSMUST00000179573.1	nonsense_mediated_decay,protein_coding	-4.83185	-4.83185	-4.67522	-4.83185
ENSMUSG00000026203	Dnajb2	ENSMUST00000188346.6,ENSMUST00000187058.6,ENSMUST00000190445.1,ENSMUST00000185403.6,ENSMUST00000188290.6,ENSMUST00000188931.6,ENSMUST00000190379.1,ENSMUST00000188628.1,ENSMUST00000186600.1,ENSMUST00000055223.13,ENSMUST00000082158.12,ENSMUST00000185654.2	nonsense_mediated_decay,retained_intron,protein_coding	5.16847	5.22798	5.13165	5.16948
ENSMUSG00000026204	Ptprn	ENSMUST00000188401.1,ENSMUST00000185849.6,ENSMUST00000189769.6,ENSMUST00000187216.1,ENSMUST00000186178.6,ENSMUST00000027404.11	processed_transcript,retained_intron,protein_coding	6.66991	6.90489	7.08866	7.1415
ENSMUSG00000033061	Resp18	ENSMUST00000189203.1,ENSMUST00000039534.10,ENSMUST00000186229.1,ENSMUST00000191283.1	nonsense_mediated_decay,retained_intron,protein_coding	-4.83185	-4.42216	-4.83185	-4.53181
ENSMUSG00000026209	Dnpep	ENSMUST00000188652.6,ENSMUST00000191254.6,ENSMUST00000187000.6,ENSMUST00000186278.1,ENSMUST00000187836.6,ENSMUST00000185419.6,ENSMUST00000189282.2,ENSMUST00000189551.6,ENSMUST00000187075.6,ENSMUST00000185797.6,ENSMUST00000190005.1,ENSMUST00000113605.9,ENSMUST00000187791.1,ENSMUST00000066668.13	retained_intron,protein_coding	6.42522	6.50138	6.56319	6.53845
ENSMUSG00000026208	Des	ENSMUST00000144894.1,ENSMUST00000027409.9,ENSMUST00000125948.1	retained_intron,protein_coding	6.35775	6.72155	6.29054	6.64673
ENSMUSG00000026207	Speg	ENSMUST00000187214.1,ENSMUST00000113587.7,ENSMUST00000125118.1,ENSMUST00000113590.7,ENSMUST00000113588.7,ENSMUST00000132222.1,ENSMUST00000087122.11,ENSMUST00000113589.7,ENSMUST00000125306.1,ENSMUST00000143679.1,ENSMUST00000137868.7,ENSMUST00000132228.1,ENSMUST00000122266.2,ENSMUST00000148515.7,ENSMUST00000146705.1	nonsense_mediated_decay,processed_transcript,retained_intron,protein_coding	5.52607	5.62607	5.64754	5.67907
ENSMUSG00000033021	Gmppa	ENSMUST00000135453.1,ENSMUST00000124539.1,ENSMUST00000145166.7,ENSMUST00000140287.7,ENSMUST00000131545.7,ENSMUST00000143730.7,ENSMUST00000132291.7,ENSMUST00000141124.1,ENSMUST00000037796.13,ENSMUST00000188097.1,ENSMUST00000133418.7,ENSMUST00000113584.7,ENSMUST00000144874.7	nonsense_mediated_decay,retained_intron,protein_coding	6.08106	6.09419	6.29368	6.31366
ENSMUSG00000033007	Asic4	ENSMUST00000113577.7,ENSMUST00000037708.9	protein_coding	-4.4039	-4.83185	-4.83185	-4.42185
ENSMUSG00000032997	Chpf	ENSMUST00000124042.1,ENSMUST00000143496.7,ENSMUST00000094818.3,ENSMUST00000138683.1,ENSMUST00000079205.13	nonsense_mediated_decay,retained_intron,protein_coding	6.79353	6.96017	6.80695	7.00646
ENSMUSG00000026211	Obsl1	ENSMUST00000150293.1,ENSMUST00000145306.1,ENSMUST00000156499.1,ENSMUST00000127507.7,ENSMUST00000155084.7,ENSMUST00000156705.1,ENSMUST00000145382.1,ENSMUST00000154636.1,ENSMUST00000129403.7,ENSMUST00000132252.1,ENSMUST00000113567.8,ENSMUST00000113565.2,ENSMUST00000138352.1	processed_transcript,retained_intron,protein_coding	5.66901	5.67287	5.92617	5.92002
ENSMUSG00000051703	Tmem198	ENSMUST00000050899.6,ENSMUST00000148980.1,ENSMUST00000113575.8,ENSMUST00000187411.1	protein_coding	0.721207	0.883938	0.521876	0.644394
ENSMUSG00000032968	Inha	ENSMUST00000037330.4	protein_coding	2.10119	2.27289	2.28735	2.21602
ENSMUSG00000026213	Stk11ip	ENSMUST00000129652.1,ENSMUST00000027414.15,ENSMUST00000146575.7,ENSMUST00000140963.7,ENSMUST00000156838.7,ENSMUST00000129794.1,ENSMUST00000113553.1,ENSMUST00000154303.1,ENSMUST00000150560.1	processed_transcript,retained_intron,protein_coding	4.14916	4.16016	4.07519	4.00523
ENSMUSG00000006576	Slc4a3	ENSMUST00000132612.7,ENSMUST00000129703.7,ENSMUST00000027415.11,ENSMUST00000150142.7,ENSMUST00000142257.1,ENSMUST00000154101.7,ENSMUST00000189794.1,ENSMUST00000132110.1,ENSMUST00000124341.7,ENSMUST00000145258.2,ENSMUST00000145516.1,ENSMUST00000138814.1	nonsense_mediated_decay,retained_intron,protein_coding	4.3789	4.43403	4.68376	4.65365
ENSMUSG00000082528	Gm15182	ENSMUST00000120832.1	processed_pseudogene	-4.83185	-4.83185	-4.71466	-4.83185
ENSMUSG00000082012	Gm5257	ENSMUST00000121823.1	processed_pseudogene	-4.83185	-4.83185	-4.71466	-4.27539
ENSMUSG00000100534	Gm816	ENSMUST00000191156.1	lincRNA	-4.83185	-4.4271	-4.83185	-4.67867
ENSMUSG00000026235	Epha4	ENSMUST00000188952.6,ENSMUST00000027451.12,ENSMUST00000189934.1,ENSMUST00000186930.1,ENSMUST00000190149.6,ENSMUST00000187346.1,ENSMUST00000188797.6	nonsense_mediated_decay,retained_intron,protein_coding	4.14254	4.07758	4.99991	4.74546
ENSMUSG00000101849	Gm28386	ENSMUST00000189147.1	lincRNA	-2.95552	-2.94405	-1.84876	-3.50353
ENSMUSG00000101506	Gm28385	ENSMUST00000185671.1	processed_pseudogene	-4.83185	-4.58429	-4.83185	-4.83185
ENSMUSG00000004872	Pax3	ENSMUST00000004994.15,ENSMUST00000172555.1,ENSMUST00000087086.6	processed_transcript,protein_coding	-2.49737	-1.81407	-2.24914	-1.7869
ENSMUSG00000032908	Sgpp2	ENSMUST00000036172.9	protein_coding	-4.83185	-4.2802	-4.83185	-4.36529
ENSMUSG00000026245	Farsb	ENSMUST00000189931.6,ENSMUST00000189529.6,ENSMUST00000170217.7,ENSMUST00000068333.13,ENSMUST00000188247.6,ENSMUST00000191021.1,ENSMUST00000190441.1	nonsense_mediated_decay,processed_transcript,retained_intron,protein_coding	4.99927	5.04898	4.81448	4.81296
ENSMUSG00000012187	Mogat1	ENSMUST00000152111.1,ENSMUST00000125458.1,ENSMUST00000149732.7,ENSMUST00000134947.7,ENSMUST00000012331.6,ENSMUST00000113524.7	processed_transcript,protein_coding	-4.23128	-3.6337	-4.83185	-3.88533
ENSMUSG00000032883	Acsl3	ENSMUST00000154777.1,ENSMUST00000134566.7,ENSMUST00000132997.1,ENSMUST00000148608.1,ENSMUST00000135642.1,ENSMUST00000035779.14,ENSMUST00000142704.7	retained_intron,protein_coding	3.61341	3.65397	3.49592	3.41522
ENSMUSG00000079470	Utp14b	ENSMUST00000151622.1,ENSMUST00000053760.11	protein_coding	1.4013	1.3038	0.847934	1.02047
ENSMUSG00000099377	Gm6159	ENSMUST00000191249.1	processed_pseudogene	-2.46287	-2.49188	-1.98772	-2.43664
ENSMUSG00000099706	Gm29536	ENSMUST00000189296.1	lincRNA	-4.54138	-4.83185	-4.83185	-4.83185
ENSMUSG00000047330	Kcne4	ENSMUST00000057262.7,ENSMUST00000187432.1	protein_coding	8.7972	8.81386	8.71296	8.65698
ENSMUSG00000101324	Gm29187	ENSMUST00000186681.1	lincRNA	-1.05499	-1.14695	-0.604434	-0.902772
ENSMUSG00000072978	Gm5830	ENSMUST00000049117.6	processed_pseudogene	-2.17498	-2.16185	-2.69227	-2.26165
ENSMUSG00000050711	Scg2	ENSMUST00000185234.1,ENSMUST00000049972.5	protein_coding	-1.88937	-1.98863	-1.71915	-0.926326
ENSMUSG00000054702	Ap1s3	ENSMUST00000159312.1,ENSMUST00000160706.1,ENSMUST00000162342.7	nonsense_mediated_decay,protein_coding	-0.182119	-0.473956	0.127177	0.0582096
ENSMUSG00000073643	Wdfy1	ENSMUST00000143368.7,ENSMUST00000130714.7,ENSMUST00000127771.7,ENSMUST00000113514.7,ENSMUST00000113512.7,ENSMUST00000186464.1,ENSMUST00000138319.1,ENSMUST00000113515.7,ENSMUST00000113510.7,ENSMUST00000113511.7,ENSMUST00000125641.1,ENSMUST00000187005.6,ENSMUST00000048820.13,ENSMUST00000113513.7	nonsense_mediated_decay,processed_transcript,retained_intron,protein_coding	3.75827	3.70819	4.4734	4.24829
ENSMUSG00000026248	Mrpl44	ENSMUST00000189176.1,ENSMUST00000027464.8	retained_intron,protein_coding	3.82028	3.58431	3.80438	3.71758
ENSMUSG00000026249	Serpine2	ENSMUST00000191529.1,ENSMUST00000189793.6,ENSMUST00000153862.1,ENSMUST00000190724.1,ENSMUST00000027467.10,ENSMUST00000191026.1	retained_intron,protein_coding	5.97137	6.42804	6.32156	6.56055
ENSMUSG00000067106	Gm5529	ENSMUST00000165691.2	processed_pseudogene	-1.8333	-1.76343	-2.78832	-2.54957
ENSMUSG00000100397	Gm28071	ENSMUST00000190355.1	processed_pseudogene	-4.17238	-4.19743	-4.71466	-4.42927
ENSMUSG00000043230	Fam124b	ENSMUST00000058748.1,ENSMUST00000161427.1	processed_transcript,protein_coding	-2.7742	-2.68854	-3.14679	-3.22318
ENSMUSG00000004364	Cul3	ENSMUST00000170897.7,ENSMUST00000167794.1,ENSMUST00000164108.7,ENSMUST00000167293.1,ENSMUST00000163119.7,ENSMUST00000168372.1	nonsense_mediated_decay,retained_intron,protein_coding	7.13052	7.12004	6.71514	6.69122
ENSMUSG00000101722	Gm29125	ENSMUST00000187121.1	lincRNA	-3.37482	-3.29135	-4.55546	-3.38846
ENSMUSG00000090637	Gm6189	ENSMUST00000164487.2	processed_pseudogene	-4.70249	-3.99531	-4.83185	-4.20204
ENSMUSG00000110100	Gm45261	ENSMUST00000211023.1	protein_coding	-4.24035	-3.03736	-4.68802	-4.68601
ENSMUSG00000038608	Dock10	ENSMUST00000190595.6,ENSMUST00000077946.11,ENSMUST00000187698.1,ENSMUST00000191449.1,ENSMUST00000189486.6,ENSMUST00000186835.1,ENSMUST00000191505.1,ENSMUST00000187774.6,ENSMUST00000187885.1,ENSMUST00000186087.6,ENSMUST00000190983.6	retained_intron,protein_coding	6.89112	6.817	5.87257	5.85463
ENSMUSG00000054976	Nyap2	ENSMUST00000113494.8,ENSMUST00000137862.7,ENSMUST00000123285.1,ENSMUST00000068275.11,ENSMUST00000123720.7	protein_coding	-4.83185	-4.83185	-4.67522	-4.83185
ENSMUSG00000101986	Gm6198	ENSMUST00000191337.1	processed_pseudogene	-4.70249	-4.83185	-4.83185	-4.83185
ENSMUSG00000087008	Gm5530	ENSMUST00000117185.1	processed_pseudogene	-2.91834	-3.10197	-3.17829	-3.97257
ENSMUSG00000100561	Gm7516	ENSMUST00000186198.1	processed_pseudogene	-3.87644	-4.23534	-4.56637	-3.55979
ENSMUSG00000055980	Irs1	ENSMUST00000069799.2	protein_coding	3.61883	3.5644	3.4781	3.38824
ENSMUSG00000022591	Gm9747	ENSMUST00000023262.5	protein_coding	-3.99143	-4.68724	-4.52563	-4.20612
ENSMUSG00000026142	Rhbdd1	ENSMUST00000140020.1,ENSMUST00000027322.13,ENSMUST00000187475.1	retained_intron,protein_coding	5.17407	5.19415	5.56471	5.55066
ENSMUSG00000067158	Col4a4	ENSMUST00000135271.1,ENSMUST00000087050.6	retained_intron,protein_coding	-0.425976	-0.406485	0.102368	0.445929
ENSMUSG00000079465	Col4a3	ENSMUST00000125563.7,ENSMUST00000113457.8,ENSMUST00000141994.1,ENSMUST00000152664.1	nonsense_mediated_decay,retained_intron,protein_coding	-0.586486	-1.60303	-0.0521248	-0.352137
ENSMUSG00000097564	C430014B12Rik	ENSMUST00000187869.1	retained_intron	-1.82969	-1.35269	-1.37279	-1.20398
ENSMUSG00000026150	Mff	ENSMUST00000160750.7,ENSMUST00000160744.1,ENSMUST00000161648.7,ENSMUST00000162573.2,ENSMUST00000160632.7,ENSMUST00000159279.7,ENSMUST00000160044.1,ENSMUST00000162003.7,ENSMUST00000188333.1,ENSMUST00000160786.7,ENSMUST00000078332.12,ENSMUST00000161572.7,ENSMUST00000162794.1,ENSMUST00000162056.7,ENSMUST00000160972.7,ENSMUST00000073025.11	processed_transcript,retained_intron,protein_coding	5.54792	5.54433	5.78499	5.71038
ENSMUSG00000101450	Gm28941	ENSMUST00000185536.1	sense_intronic	-1.593	-1.6604	-1.7461	-1.02
ENSMUSG00000026149	Tm4sf20	ENSMUST00000138787.1,ENSMUST00000027331.2	processed_transcript,protein_coding	-4.83185	-4.48924	-4.83185	-4.31048
ENSMUSG00000100744	Gm17764	ENSMUST00000185925.1	processed_pseudogene	-4.83185	-4.37996	-4.83185	-4.69543
ENSMUSG00000026159	Agfg1	ENSMUST00000190046.6,ENSMUST00000063380.10,ENSMUST00000186043.1,ENSMUST00000187899.6,ENSMUST00000189220.6,ENSMUST00000186302.6,ENSMUST00000190052.6,ENSMUST00000113444.7	protein_coding	6.02505	6.03114	6.31972	6.30569
ENSMUSG00000101784	Gm7553	ENSMUST00000185805.1	processed_pseudogene	-4.69656	-4.53421	-4.31165	-4.58245
ENSMUSG00000038496	Slc19a3	ENSMUST00000142805.1,ENSMUST00000045560.14,ENSMUST00000164473.1	processed_transcript,protein_coding	-0.597413	-0.189714	0.199019	0.232155
ENSMUSG00000100432	Gm7539	ENSMUST00000189789.1	processed_pseudogene	-4.47549	-4.68466	-4.62635	-4.69543
ENSMUSG00000026166	Ccl20	ENSMUST00000027351.12,ENSMUST00000186832.1,ENSMUST00000113437.8	protein_coding	-4.47218	-4.13208	-3.02624	-3.26495
ENSMUSG00000101173	Gm29519	ENSMUST00000186994.1	processed_pseudogene	-4.83185	-4.67882	-4.68226	-4.22768
ENSMUSG00000053161	Daw1	ENSMUST00000065436.9,ENSMUST00000133079.1,ENSMUST00000065403.6,ENSMUST00000113436.7,ENSMUST00000149342.7	nonsense_mediated_decay,retained_intron,protein_coding	-4.83185	-4.68018	-4.58548	-3.79205
ENSMUSG00000101896	Gm6244	ENSMUST00000178732.2	processed_pseudogene	-4.83185	-4.57373	-4.83185	-4.83185
ENSMUSG00000026163	Sphkap	ENSMUST00000053075.14,ENSMUST00000159078.1,ENSMUST00000160237.1,ENSMUST00000160953.7,ENSMUST00000160567.1	retained_intron,protein_coding	-1.9756	-1.43946	-2.39276	-1.29758
ENSMUSG00000079140	Gm6374	ENSMUST00000159051.1	processed_pseudogene	-3.95158	-4.42911	-4.46972	-4.57149
ENSMUSG00000045658	Pid1	ENSMUST00000177458.1,ENSMUST00000176822.1,ENSMUST00000175948.1,ENSMUST00000175996.7,ENSMUST00000187992.1,ENSMUST00000176559.7,ENSMUST00000176720.1,ENSMUST00000168574.8	processed_transcript,retained_intron,protein_coding	5.60597	5.53053	4.66906	4.58648
ENSMUSG00000036766	Dner	ENSMUST00000049126.12,ENSMUST00000191306.1,ENSMUST00000191546.2,ENSMUST00000185606.2	retained_intron,protein_coding	-0.912421	-0.676104	-2.40131	-1.79767
ENSMUSG00000026219	Trip12	ENSMUST00000189841.1,ENSMUST00000190464.6,ENSMUST00000185672.1,ENSMUST00000186648.6,ENSMUST00000187733.1,ENSMUST00000190125.1,ENSMUST00000189496.6,ENSMUST00000186894.6,ENSMUST00000027421.12,ENSMUST00000185909.6,ENSMUST00000187818.1,ENSMUST00000186465.6,ENSMUST00000189670.6,ENSMUST00000191187.1,ENSMUST00000185567.1,ENSMUST00000185720.1,ENSMUST00000190067.6,ENSMUST00000190474.1	nonsense_mediated_decay,retained_intron,protein_coding	7.96153	7.9197	8.28172	8.21099
ENSMUSG00000073633	Fbxo36	ENSMUST00000151737.1,ENSMUST00000097672.3,ENSMUST00000143656.7,ENSMUST00000139562.7	processed_transcript,protein_coding	1.37787	1.46698	1.95381	2.23919
ENSMUSG00000026220	Slc16a14	ENSMUST00000186980.1,ENSMUST00000027422.6	protein_coding	-3.62462	-4.83185	-4.49625	-4.06108
ENSMUSG00000096802	Gm15433	ENSMUST00000097671.1	processed_pseudogene	-1.96926	-0.00507942	-0.0833416	1.84738
ENSMUSG00000099693	Gm29284	ENSMUST00000188363.1	unprocessed_pseudogene	-4.61488	-3.00845	-4.68226	-1.43874
ENSMUSG00000052477	C130026I21Rik	ENSMUST00000159582.7,ENSMUST00000093506.11,ENSMUST00000161685.7,ENSMUST00000162421.1,ENSMUST00000161267.7,ENSMUST00000064341.8,ENSMUST00000159114.1	processed_transcript,protein_coding	-0.543129	2.02592	0.490734	3.07141
ENSMUSG00000064281	Rpl19-ps1	ENSMUST00000121059.1	processed_pseudogene	-0.621153	-0.577829	-0.704463	-0.469408
ENSMUSG00000061852	Gm7582	ENSMUST00000160831.2	unprocessed_pseudogene	-3.12756	-2.00991	-1.88509	0.161763
ENSMUSG00000089976	Gm2389	ENSMUST00000160487.1	unprocessed_pseudogene	-4.83185	-4.67882	-4.42021	-4.69543
ENSMUSG00000101279	Gm18342	ENSMUST00000186987.1	unprocessed_pseudogene	-4.57792	-4.37996	-3.81577	-3.64426
ENSMUSG00000089844	A530032D15Rik	ENSMUST00000161724.7,ENSMUST00000161675.2,ENSMUST00000160792.7	protein_coding	-2.87335	-1.63138	-0.887126	0.372821
ENSMUSG00000073631	Gm10553	ENSMUST00000097669.1	protein_coding	-4.83185	-4.83185	-4.16737	-3.79825
ENSMUSG00000090128	Gm16038	ENSMUST00000159317.1	unprocessed_pseudogene	-4.83185	-4.83185	-4.56637	-4.25554
ENSMUSG00000091199	Gm2619	ENSMUST00000162276.9,ENSMUST00000166777.3	transcribed_unprocessed_pseudogene,processed_transcript	-0.540958	1.32295	0.84767	3.37919
ENSMUSG00000089716	Gm6264	ENSMUST00000162896.1,ENSMUST00000160802.7	transcribed_unprocessed_pseudogene	-4.5672	-3.41573	-4.44045	-3.49348
ENSMUSG00000079457	Gm7609	ENSMUST00000113407.9,ENSMUST00000160058.7,ENSMUST00000161424.2,ENSMUST00000113402.3	transcribed_unprocessed_pseudogene,processed_transcript	-1.88441	0.310681	0.735354	2.93415
ENSMUSG00000079455	Gm16026	ENSMUST00000162652.7,ENSMUST00000159695.1,ENSMUST00000094774.4,ENSMUST00000159849.7,ENSMUST00000162923.7,ENSMUST00000163068.7	transcribed_unprocessed_pseudogene	-4.34017	-2.28007	-3.21725	-1.72278
ENSMUSG00000089652	Gm16025	ENSMUST00000161923.1,ENSMUST00000161282.1	lincRNA	-3.40241	-2.64786	-3.91422	-2.82841
ENSMUSG00000089937	Gm7281	ENSMUST00000160010.1	unprocessed_pseudogene	-3.61189	-3.8674	-2.46075	-2.14019
ENSMUSG00000096292	Gm2666	ENSMUST00000160587.1	processed_pseudogene	-3.67433	-3.3674	-2.41462	-0.991083
ENSMUSG00000101751	Gm2427	ENSMUST00000189121.1	unprocessed_pseudogene	-4.4039	-4.34663	-3.67155	-3.43678
ENSMUSG00000089714	Gm16092	ENSMUST00000161449.1	lincRNA	-2.80574	-2.24278	-3.04659	-2.19783
ENSMUSG00000090186	Gm7592	ENSMUST00000160674.1	transcribed_unprocessed_pseudogene	-1.97331	-0.637341	-0.809474	1.28521
ENSMUSG00000094127	G530012D18Rik	ENSMUST00000178024.1	protein_coding	-4.22938	-4.68018	-4.42895	-4.05234
ENSMUSG00000070034	Sp110	ENSMUST00000150114.7,ENSMUST00000093508.6,ENSMUST00000186740.1,ENSMUST00000143363.7,ENSMUST00000131950.7,ENSMUST00000128339.7,ENSMUST00000130727.1,ENSMUST00000152399.7,ENSMUST00000151690.7	processed_transcript,retained_intron,protein_coding	3.77963	3.58039	5.58395	5.691
ENSMUSG00000070031	Sp140	ENSMUST00000159234.1,ENSMUST00000161497.1,ENSMUST00000113385.2,ENSMUST00000160119.1,ENSMUST00000080204.10,ENSMUST00000162925.1	nonsense_mediated_decay,processed_transcript,retained_intron,protein_coding	4.78697	4.76624	5.88634	6.05952
ENSMUSG00000026222	Sp100	ENSMUST00000145440.7,ENSMUST00000129951.7,ENSMUST00000155094.7,ENSMUST00000153574.7,ENSMUST00000147552.7,ENSMUST00000066427.10,ENSMUST00000141998.1,ENSMUST00000134283.1,ENSMUST00000132641.7,ENSMUST00000150967.7,ENSMUST00000141709.1,ENSMUST00000140758.1,ENSMUST00000054279.14	nonsense_mediated_decay,processed_transcript,retained_intron,protein_coding	6.09059	5.76806	7.36206	7.43978
ENSMUSG00000052760	A630001G21Rik	ENSMUST00000161453.1,ENSMUST00000159325.1,ENSMUST00000162038.7,ENSMUST00000159320.7,ENSMUST00000064788.13,ENSMUST00000159122.7	nonsense_mediated_decay,processed_transcript,protein_coding	1.79894	1.77644	1.95642	2.11507
ENSMUSG00000100217	9930111H07Rik	ENSMUST00000187270.1	lincRNA	-4.70729	-4.83185	-4.83185	-4.83185
ENSMUSG00000036707	Cab39	ENSMUST00000187623.1,ENSMUST00000113360.7,ENSMUST00000130754.7,ENSMUST00000126962.2,ENSMUST00000097666.3	retained_intron,protein_coding	6.26837	6.24054	6.2998	6.28028
ENSMUSG00000026223	Itm2c	ENSMUST00000027425.15,ENSMUST00000139837.1,ENSMUST00000185569.1	retained_intron,protein_coding	8.17648	8.22782	8.88395	8.79471
ENSMUSG00000026224	4933407L21Rik	ENSMUST00000188949.1,ENSMUST00000027426.10,ENSMUST00000129392.1	retained_intron,protein_coding	-2.75073	-3.22986	-2.42263	-3.37143
ENSMUSG00000049608	Gpr55	ENSMUST00000086975.5	protein_coding	-2.50579	-2.8491	-1.40784	-2.76789
ENSMUSG00000099342	Gm18180	ENSMUST00000187562.1	processed_pseudogene	-2.1562	-2.67079	-2.13715	-2.25407
ENSMUSG00000026227	2810459M11Rik	ENSMUST00000165824.2,ENSMUST00000027429.10	protein_coding	-4.69656	-4.83185	-3.52143	-3.76527
ENSMUSG00000026229	Psmd1	ENSMUST00000139715.7,ENSMUST00000147807.7,ENSMUST00000149946.1,ENSMUST00000143200.7,ENSMUST00000152184.1,ENSMUST00000133480.7,ENSMUST00000189234.1,ENSMUST00000027432.8,ENSMUST00000127104.1	nonsense_mediated_decay,processed_transcript,retained_intron,protein_coding	6.35685	6.29995	6.52072	6.38416
ENSMUSG00000026228	Htr2b	ENSMUST00000155077.1,ENSMUST00000027431.6	protein_coding	-4.53234	-4.43887	-1.78803	-3.46736
ENSMUSG00000094638	Gm21972	ENSMUST00000135197.1	nonsense_mediated_decay	-4.83185	-4.83185	-4.83185	-4.4421
ENSMUSG00000062590	Armc9	ENSMUST00000156675.7,ENSMUST00000123618.7,ENSMUST00000135973.7,ENSMUST00000153653.1,ENSMUST00000150059.7,ENSMUST00000027434.14,ENSMUST00000113309.8,ENSMUST00000131412.7,ENSMUST00000153389.7,ENSMUST00000126579.1,ENSMUST00000155168.7,ENSMUST00000186509.6,ENSMUST00000134858.7	nonsense_mediated_decay,processed_transcript,retained_intron,protein_coding	3.60615	3.60262	3.28227	3.35877
ENSMUSG00000079445	B3gnt7	ENSMUST00000189618.1,ENSMUST00000188695.1,ENSMUST00000113306.3	retained_intron,protein_coding	-3.66867	-4.12337	-3.77597	-3.5425
ENSMUSG00000026234	Ncl	ENSMUST00000185785.1,ENSMUST00000186050.1,ENSMUST00000185676.6,ENSMUST00000027438.7,ENSMUST00000189504.1,ENSMUST00000188682.1	retained_intron,protein_coding	8.39645	8.36323	8.16857	8.1846
ENSMUSG00000073627	C130036L24Rik	ENSMUST00000127284.1,ENSMUST00000190804.1,ENSMUST00000137643.1	processed_transcript,retained_intron	-0.429541	-0.269741	-0.483192	-0.418864
ENSMUSG00000110510	Gm45908	ENSMUST00000212977.1	processed_pseudogene	-4.83185	-4.83185	-4.83185	-4.83185
ENSMUSG00000026237	Nmur1	ENSMUST00000212614.1,ENSMUST00000027440.5,ENSMUST00000212541.1,ENSMUST00000212058.1	protein_coding	-4.70249	-4.68466	-4.68226	-4.83185
ENSMUSG00000036574	Tex44	ENSMUST00000046004.5	protein_coding	-4.52133	-4.83185	-4.83185	-4.65149
ENSMUSG00000026238	Ptma	ENSMUST00000045897.14,ENSMUST00000188699.6,ENSMUST00000186255.6,ENSMUST00000186932.1,ENSMUST00000188533.1	processed_transcript,protein_coding	8.27023	8.22713	8.13323	8.18585
ENSMUSG00000026239	Pde6d	ENSMUST00000027444.14,ENSMUST00000150653.1,ENSMUST00000143674.7,ENSMUST00000148683.1,ENSMUST00000146220.1	nonsense_mediated_decay,processed_transcript,retained_intron,protein_coding	4.76657	4.81368	4.85988	4.87299
ENSMUSG00000026240	Cops7b	ENSMUST00000121534.7,ENSMUST00000127219.1,ENSMUST00000122884.1,ENSMUST00000138280.7,ENSMUST00000027446.10,ENSMUST00000149542.1	nonsense_mediated_decay,processed_transcript,protein_coding	3.43423	3.31816	3.40471	3.35852
ENSMUSG00000026241	Nppc	ENSMUST00000027449.5	protein_coding	-2.55372	-2.36667	-3.43737	-2.5829
ENSMUSG00000053333	Dis3l2	ENSMUST00000186682.1,ENSMUST00000190618.6,ENSMUST00000189044.6,ENSMUST00000188121.6,ENSMUST00000065694.7,ENSMUST00000168237.7	nonsense_mediated_decay,processed_transcript,retained_intron,protein_coding	3.46311	3.38745	3.27411	3.3871
ENSMUSG00000100225	Gm29097	ENSMUST00000190273.1	processed_pseudogene	-4.4039	-4.83185	-4.83185	-4.83185
ENSMUSG00000100768	Gm29055	ENSMUST00000186337.1	sense_intronic	-4.83185	-4.31973	-4.83185	-4.83185
ENSMUSG00000084106	Gm6136	ENSMUST00000120149.1	processed_pseudogene	2.57468	2.47106	2.2737	2.42058
ENSMUSG00000101940	Akp-ps1	ENSMUST00000188050.1,ENSMUST00000212812.1	transcribed_unprocessed_pseudogene,processed_transcript	-3.91261	-3.45745	-4.07831	-4.31641
ENSMUSG00000101625	Gm29371	ENSMUST00000186823.1	lincRNA	-4.83185	-4.83185	-4.55546	-4.83185
ENSMUSG00000079440	Alpi	ENSMUST00000113270.2	protein_coding	-4.83185	-4.83185	-4.83185	-4.1685
ENSMUSG00000036500	Akp3	ENSMUST00000187662.1,ENSMUST00000044878.3	retained_intron,protein_coding	-4.53234	-4.58429	-4.83185	-4.83185
ENSMUSG00000099839	Gm29374	ENSMUST00000187198.1	lincRNA	-4.83185	-4.83185	-4.83185	-4.83185
ENSMUSG00000026247	Ecel1	ENSMUST00000027463.10,ENSMUST00000161002.7,ENSMUST00000162015.1,ENSMUST00000160810.1,ENSMUST00000159662.1	processed_transcript,retained_intron,protein_coding	0.218418	0.268801	-1.71946	-0.908426
ENSMUSG00000036480	Prss56	ENSMUST00000044533.8	protein_coding	-4.46473	-3.53123	-4.10038	-4.10995
ENSMUSG00000026251	Chrnd	ENSMUST00000189970.1,ENSMUST00000073252.8,ENSMUST00000186373.1	retained_intron,protein_coding	-4.45786	-4.58429	-4.37288	-4.83185
ENSMUSG00000026253	Chrng	ENSMUST00000185763.6,ENSMUST00000188796.6,ENSMUST00000186038.1,ENSMUST00000027470.13,ENSMUST00000189392.1	retained_intron,protein_coding	-4.83185	-4.58429	-4.83185	-4.68601
ENSMUSG00000026254	Eif4e2	ENSMUST00000113233.7,ENSMUST00000113235.7,ENSMUST00000123735.7,ENSMUST00000113231.3,ENSMUST00000113232.7,ENSMUST00000076362.11,ENSMUST00000113230.7,ENSMUST00000050876.13	protein_coding	6.20708	6.20362	6.26384	6.25786
ENSMUSG00000026255	Efhd1	ENSMUST00000150831.1,ENSMUST00000027472.6,ENSMUST00000118687.7	nonsense_mediated_decay,processed_transcript,protein_coding	-2.08703	-2.04487	-2.71574	-2.02088
ENSMUSG00000048000	Gigyf2	ENSMUST00000173152.1,ENSMUST00000173663.1,ENSMUST00000173636.1,ENSMUST00000172736.7,ENSMUST00000172964.7,ENSMUST00000172976.1,ENSMUST00000164992.8,ENSMUST00000173148.1,ENSMUST00000174671.7,ENSMUST00000174535.1,ENSMUST00000174583.7,ENSMUST00000187038.1,ENSMUST00000174501.7,ENSMUST00000173235.7,ENSMUST00000174334.7,ENSMUST00000173850.7,ENSMUST00000174482.1,ENSMUST00000174605.1,ENSMUST00000027475.14…	nonsense_mediated_decay,processed_transcript,retained_intron,protein_coding	6.46521	6.43989	6.43367	6.36028
ENSMUSG00000079436	Kcnj13	ENSMUST00000174179.1,ENSMUST00000113212.3	protein_coding	-4.83185	-4.83185	-4.62635	-4.83185
ENSMUSG00000026259	Ngef	ENSMUST00000166463.1,ENSMUST00000068681.11,ENSMUST00000168235.1,ENSMUST00000027477.14	retained_intron,protein_coding	-2.685	-3.12531	-1.23987	-1.80615
ENSMUSG00000079434	Neu2	ENSMUST00000070898.5,ENSMUST00000164128.1,ENSMUST00000166259.7,ENSMUST00000172222.7,ENSMUST00000165109.1,ENSMUST00000163606.7,ENSMUST00000166055.7	protein_coding	-4.57792	-4.83185	-4.67522	-4.57149
ENSMUSG00000091123	Gm17181	ENSMUST00000168856.1	processed_pseudogene	-4.56459	-4.83185	-4.37997	-4.50565
ENSMUSG00000090994	Gm6153	ENSMUST00000172004.1	processed_pseudogene	-4.34448	-4.23782	-4.68802	-4.57149
ENSMUSG00000026288	Inpp5d	ENSMUST00000164592.7,ENSMUST00000165554.1,ENSMUST00000042275.14,ENSMUST00000170300.7,ENSMUST00000072999.12,ENSMUST00000168783.7,ENSMUST00000169754.7,ENSMUST00000163548.1,ENSMUST00000163576.1,ENSMUST00000167032.1,ENSMUST00000163222.1	nonsense_mediated_decay,processed_transcript,retained_intron,protein_coding	3.10537	2.71947	3.38677	2.98024
ENSMUSG00000026289	Atg16l1	ENSMUST00000113190.2,ENSMUST00000151037.7,ENSMUST00000139628.1,ENSMUST00000134603.1,ENSMUST00000137638.7,ENSMUST00000133072.7,ENSMUST00000127884.1,ENSMUST00000129431.1,ENSMUST00000027512.12,ENSMUST00000144047.7,ENSMUST00000113186.7	retained_intron,protein_coding	4.73828	4.81654	4.81277	4.82691
ENSMUSG00000056055	Sag	ENSMUST00000128761.7,ENSMUST00000156381.7,ENSMUST00000145385.1,ENSMUST00000177757.1,ENSMUST00000144334.7,ENSMUST00000130886.7,ENSMUST00000136708.1,ENSMUST00000155393.7,ENSMUST00000077772.11	processed_transcript,retained_intron,protein_coding	-2.34345	-2.33465	-2.46815	-3.66429
ENSMUSG00000070738	Dgkd	ENSMUST00000185260.6,ENSMUST00000190061.6,ENSMUST00000189448.1,ENSMUST00000189726.1,ENSMUST00000191589.1,ENSMUST00000190243.1,ENSMUST00000027517.13	retained_intron,protein_coding	4.83968	4.81896	4.79261	4.80031
ENSMUSG00000005501	Usp40	ENSMUST00000189586.1,ENSMUST00000187758.6,ENSMUST00000040783.10,ENSMUST00000188332.6,ENSMUST00000187871.1,ENSMUST00000189409.6,ENSMUST00000186670.1,ENSMUST00000190446.1,ENSMUST00000186315.1	nonsense_mediated_decay,retained_intron,protein_coding	5.2343	5.18178	5.2885	5.27069
ENSMUSG00000084021	Gm5832	ENSMUST00000121704.1	processed_pseudogene	-3.83654	-4.53163	-4.55802	-4.15595
ENSMUSG00000092220	Gm20528	ENSMUST00000173165.1,ENSMUST00000174821.1	processed_transcript	-1.99069	-1.46982	-2.92822	-2.29603
ENSMUSG00000090175	Ugt1a9	ENSMUST00000073772.4	protein_coding	-4.60747	-4.83185	-4.83185	-4.83185
ENSMUSG00000089675	Ugt1a8	ENSMUST00000113139.1	protein_coding	-4.83185	-4.83185	-4.62635	-4.83185
ENSMUSG00000090124	Ugt1a7c	ENSMUST00000126203.7,ENSMUST00000113135.5,ENSMUST00000058237.13,ENSMUST00000150634.7	nonsense_mediated_decay,protein_coding	5.69316	5.85046	5.39123	5.7048
ENSMUSG00000090145	Ugt1a6b	ENSMUST00000113137.1,ENSMUST00000113138.7	protein_coding	1.54577	1.47269	0.768653	1.0697
ENSMUSG00000084195	Gm15372	ENSMUST00000120729.1	unprocessed_pseudogene	-4.83185	-4.83185	-4.83185	-4.83185
ENSMUSG00000081261	Gm15370	ENSMUST00000117158.1	unprocessed_pseudogene	-4.83185	-4.83185	-4.22933	-4.83185
ENSMUSG00000054545	Ugt1a6a	ENSMUST00000113134.7,ENSMUST00000014263.5,ENSMUST00000140092.7,ENSMUST00000124852.1	retained_intron,protein_coding	-0.427099	-1.15132	-1.93592	-1.36054
ENSMUSG00000081602	Gm15369	ENSMUST00000119681.1	unprocessed_pseudogene	-4.69988	-4.83185	-4.83185	-4.83185
ENSMUSG00000082513	Gm15374	ENSMUST00000119313.1	unprocessed_pseudogene	-4.46818	-4.68466	-4.83185	-4.83185
ENSMUSG00000082677	Gm15371	ENSMUST00000117057.1	unprocessed_pseudogene	-4.83185	-4.83185	-4.83185	-4.83185
ENSMUSG00000089943	Ugt1a5	ENSMUST00000097659.4	protein_coding	-4.83185	-4.5043	-4.83185	-4.65149
ENSMUSG00000081488	Gm15368	ENSMUST00000120438.1	unprocessed_pseudogene	-3.53595	-4.27681	-4.83185	-4.83185
ENSMUSG00000083277	Gm15376	ENSMUST00000122258.1	unprocessed_pseudogene	-4.69988	-4.83185	-4.55546	-4.83185
ENSMUSG00000090171	Ugt1a2	ENSMUST00000049289.8	protein_coding	-4.61488	-3.20167	-4.83185	-4.67867
ENSMUSG00000081984	Dnajb3	ENSMUST00000119972.3	protein_coding	-0.3089	-0.495277	1.08206	0.782316
ENSMUSG00000089960	Ugt1a1	ENSMUST00000073049.6	protein_coding	-2.81346	-3.18187	-4.29502	-3.9865
ENSMUSG00000079429	Mroh2a	ENSMUST00000142632.1,ENSMUST00000135948.1,ENSMUST00000148474.1,ENSMUST00000113130.7,ENSMUST00000061013.12	processed_transcript,retained_intron,protein_coding	-1.3222	-1.01958	-2.0227	-1.34053
ENSMUSG00000044783	Hjurp	ENSMUST00000126739.1,ENSMUST00000065420.11,ENSMUST00000148384.1,ENSMUST00000128532.1,ENSMUST00000054674.14,ENSMUST00000147393.1,ENSMUST00000127446.1	retained_intron,protein_coding	6.93992	6.67804	6.10766	6.19139
ENSMUSG00000062310	Glrp1	ENSMUST00000067625.8	protein_coding	-3.98276	-4.58043	-4.00944	-4.24149
ENSMUSG00000100798	Gm19589	ENSMUST00000189394.1	lincRNA	-4.83185	-4.68724	-4.83185	-4.45552
ENSMUSG00000049866	Arl4c	ENSMUST00000051236.10,ENSMUST00000159814.1,ENSMUST00000187810.1	nonsense_mediated_decay,protein_coding	2.1765	2.28377	2.69988	2.67194
ENSMUSG00000097398	Platr5	ENSMUST00000181016.2,ENSMUST00000180596.1	lincRNA	-4.83185	-4.83185	-4.3852	-4.48897
ENSMUSG00000099544	Gm18699	ENSMUST00000190713.1	processed_pseudogene	-4.57792	-4.5043	-4.68226	-4.54959
ENSMUSG00000036206	Sh3bp4	ENSMUST00000123745.1,ENSMUST00000066279.10	processed_transcript,protein_coding	3.85275	4.10023	4.26542	4.32763
ENSMUSG00000102083	Gm5259	ENSMUST00000191231.1	processed_pseudogene	-4.70249	-4.83185	-4.83185	-4.83185
ENSMUSG00000055013	Agap1	ENSMUST00000185417.1,ENSMUST00000190096.6,ENSMUST00000027521.14,ENSMUST00000212924.1,ENSMUST00000074945.6,ENSMUST00000212721.1	retained_intron,protein_coding	6.64188	6.59787	5.77508	5.97936
ENSMUSG00000101662	Gm28499	ENSMUST00000191576.1	sense_intronic	-3.09054	-2.64121	-4.58548	-2.98295
ENSMUSG00000034486	Gbx2	ENSMUST00000187633.1,ENSMUST00000036954.8	retained_intron,protein_coding	-0.750964	-0.594934	3.05549	3.05175
ENSMUSG00000092627	D130058E05Rik	ENSMUST00000189763.1	retained_intron	0.427488	0.431361	2.79725	2.78937
ENSMUSG00000026301	Iqca	ENSMUST00000212859.1,ENSMUST00000189011.1,ENSMUST00000212394.1,ENSMUST00000186403.1,ENSMUST00000189690.6,ENSMUST00000211999.1,ENSMUST00000186522.1,ENSMUST00000113094.8	processed_transcript,protein_coding	-4.69656	-4.28204	-4.14583	-4.83185
ENSMUSG00000100850	4930434B07Rik	ENSMUST00000190254.1	lincRNA	-4.83185	-4.67882	-4.83185	-4.83185
ENSMUSG00000044337	Ackr3	ENSMUST00000159654.1,ENSMUST00000065587.4	protein_coding	6.66693	6.88103	7.24878	7.3815
ENSMUSG00000101951	Gm28721	ENSMUST00000187649.1	lincRNA	-4.4113	-4.83185	-4.58548	-4.43641
ENSMUSG00000101028	Gm28723	ENSMUST00000188640.1	lincRNA	-2.56881	-2.70059	-3.04185	-1.52955
ENSMUSG00000101997	Gm28722	ENSMUST00000187630.1	lincRNA	-4.83185	-4.83185	-4.20649	-4.29663
ENSMUSG00000034432	Cops8	ENSMUST00000191510.6,ENSMUST00000186152.6,ENSMUST00000186750.1,ENSMUST00000189107.1,ENSMUST00000190700.1,ENSMUST00000190057.6,ENSMUST00000036153.11,ENSMUST00000189309.6,ENSMUST00000186882.1	processed_transcript,retained_intron,protein_coding	5.35542	5.34691	5.47604	5.45601
ENSMUSG00000056128	Gm9991	ENSMUST00000070048.3	lincRNA	-3.85865	-4.68724	-4.44045	-4.21797
ENSMUSG00000048126	Col6a3	ENSMUST00000097653.10,ENSMUST00000188587.6,ENSMUST00000187753.1,ENSMUST00000145750.1,ENSMUST00000136916.7,ENSMUST00000130846.8,ENSMUST00000150769.1,ENSMUST00000056925.15	retained_intron,protein_coding	9.28782	9.14843	9.00547	9.00113
ENSMUSG00000026303	Mlph	ENSMUST00000136220.1,ENSMUST00000125149.1,ENSMUST00000027528.6	retained_intron,protein_coding	-0.310893	-0.703193	-0.807219	-0.618313
ENSMUSG00000026304	Rab17	ENSMUST00000130042.1,ENSMUST00000027529.11,ENSMUST00000135819.1,ENSMUST00000128226.7,ENSMUST00000131428.7	processed_transcript,protein_coding	-4.83185	-4.68724	-4.58548	-4.57149
ENSMUSG00000026305	Lrrfip1	ENSMUST00000188094.6,ENSMUST00000068167.12,ENSMUST00000185531.6,ENSMUST00000097649.9,ENSMUST00000189617.2,ENSMUST00000187375.1,ENSMUST00000187532.1,ENSMUST00000189505.6,ENSMUST00000188708.1,ENSMUST00000068116.12,ENSMUST00000186762.6,ENSMUST00000097650.9	processed_transcript,retained_intron,protein_coding	6.40714	6.44134	6.50327	6.43186
ENSMUSG00000070732	Rbm44	ENSMUST00000190965.1,ENSMUST00000185229.1,ENSMUST00000094698.1,ENSMUST00000188818.1	retained_intron,protein_coding	-2.386	-1.57033	-3.61107	-2.38044
ENSMUSG00000100018	Gm7776	ENSMUST00000191211.1	processed_pseudogene	-4.07836	-4.00184	-4.14359	-3.73046
ENSMUSG00000034353	Ramp1	ENSMUST00000188475.6,ENSMUST00000097648.5,ENSMUST00000165855.7	protein_coding	2.17985	1.71026	1.44047	1.63496
ENSMUSG00000034343	Ube2f	ENSMUST00000171112.7,ENSMUST00000189589.1,ENSMUST00000191368.6,ENSMUST00000059743.11,ENSMUST00000188576.1,ENSMUST00000187494.1,ENSMUST00000191533.1,ENSMUST00000185950.1,ENSMUST00000171165.7,ENSMUST00000185697.1,ENSMUST00000178627.7	retained_intron,protein_coding	5.63493	5.57598	5.2868	5.21899
ENSMUSG00000083064	Gm7785	ENSMUST00000117121.1	processed_pseudogene	-1.10658	-0.845705	-1.10171	-0.768659
ENSMUSG00000026307	Scly	ENSMUST00000153621.7,ENSMUST00000142488.7,ENSMUST00000142802.1,ENSMUST00000147523.7,ENSMUST00000123651.7,ENSMUST00000145843.2,ENSMUST00000027532.12,ENSMUST00000154045.7,ENSMUST00000124832.7,ENSMUST00000137074.2	nonsense_mediated_decay,processed_transcript,retained_intron,protein_coding	5.7933	5.76635	5.62027	5.55999
ENSMUSG00000049515	Espnl	ENSMUST00000176156.1,ENSMUST00000088904.9	protein_coding	-2.37429	-1.27493	-2.44574	-1.85835
ENSMUSG00000026308	Klhl30	ENSMUST00000027533.8	protein_coding	-4.29881	-4.32231	-4.23189	-3.66531
ENSMUSG00000047443	Erfe	ENSMUST00000190998.1,ENSMUST00000086861.11	protein_coding	1.05949	1.14017	0.0434171	0.366372
ENSMUSG00000026309	Ilkap	ENSMUST00000187678.6,ENSMUST00000190519.1,ENSMUST00000187105.6,ENSMUST00000187231.1,ENSMUST00000186433.1,ENSMUST00000191230.6,ENSMUST00000186986.6,ENSMUST00000187306.6,ENSMUST00000189651.1,ENSMUST00000187049.6,ENSMUST00000190747.6,ENSMUST00000185886.6,ENSMUST00000027534.12	nonsense_mediated_decay,processed_transcript,retained_intron,protein_coding	5.17571	5.18891	5.08871	5.0743
ENSMUSG00000067071	Hes6	ENSMUST00000086851.1,ENSMUST00000155752.1,ENSMUST00000150520.1,ENSMUST00000132188.7,ENSMUST00000126136.7	processed_transcript,retained_intron,protein_coding	4.15596	4.16834	4.1289	4.13145
ENSMUSG00000055866	Per2	ENSMUST00000185298.1,ENSMUST00000069620.9	processed_transcript,protein_coding	4.25302	4.65525	4.38368	4.56877
ENSMUSG00000034292	Traf3ip1	ENSMUST00000047242.8,ENSMUST00000187588.1,ENSMUST00000189341.6	retained_intron,protein_coding	3.50546	3.54419	3.42171	3.54741
ENSMUSG00000026311	Asb1	ENSMUST00000188081.6,ENSMUST00000027538.8,ENSMUST00000186068.1,ENSMUST00000188879.1,ENSMUST00000185718.6,ENSMUST00000190484.6,ENSMUST00000086843.10	processed_transcript,protein_coding	3.58503	3.6828	3.68388	3.69541
ENSMUSG00000101705	Gm28380	ENSMUST00000188800.1	lincRNA	-4.83185	-4.58429	-4.83185	-4.83185
ENSMUSG00000007805	Twist2	ENSMUST00000186075.1,ENSMUST00000007949.3	protein_coding	4.09762	4.35524	3.85792	3.86981
ENSMUSG00000101414	Gm29101	ENSMUST00000188329.1	sense_intronic	-2.53282	-4.03081	-4.22989	-4.1853
ENSMUSG00000026313	Hdac4	ENSMUST00000186002.2,ENSMUST00000185341.6,ENSMUST00000187622.1,ENSMUST00000191327.1,ENSMUST00000212408.1,ENSMUST00000212867.1,ENSMUST00000097644.8,ENSMUST00000185267.1,ENSMUST00000189303.6,ENSMUST00000008995.14,ENSMUST00000187308.1,ENSMUST00000189730.1	processed_transcript,retained_intron,protein_coding	4.52086	4.54342	4.84513	4.79002
ENSMUSG00000096941	Gm26720	ENSMUST00000181260.1	lincRNA	-4.69988	-4.57373	-4.27737	-4.83185
ENSMUSG00000026260	Ndufa10	ENSMUST00000187098.1,ENSMUST00000185251.1,ENSMUST00000153897.1,ENSMUST00000189503.6,ENSMUST00000027478.6,ENSMUST00000185466.1,ENSMUST00000187141.6,ENSMUST00000189582.1	nonsense_mediated_decay,processed_transcript,retained_intron,protein_coding	5.82236	5.83074	5.48344	5.49811
ENSMUSG00000042849	Olfr1414	ENSMUST00000062353.11,ENSMUST00000189174.1	protein_coding	-4.83185	-4.83185	-4.83185	-4.83185
ENSMUSG00000063583	Olfr1410	ENSMUST00000217316.1,ENSMUST00000079790.4,ENSMUST00000216553.1	protein_coding	-4.60347	-4.83185	-4.83185	-4.37032
ENSMUSG00000061616	Olfr12	ENSMUST00000081274.5,ENSMUST00000213247.1	protein_coding	-4.83185	-4.83185	-4.71466	-4.83185
ENSMUSG00000073616	Cops9	ENSMUST00000097642.3,ENSMUST00000148508.1,ENSMUST00000112999.7,ENSMUST00000129730.1,ENSMUST00000154129.7	nonsense_mediated_decay,retained_intron,protein_coding	4.73082	4.69562	4.40354	4.44543
ENSMUSG00000044055	Otos	ENSMUST00000053144.3,ENSMUST00000159803.1	retained_intron,protein_coding	-3.77228	-4.57172	-4.48252	-4.53181
ENSMUSG00000034220	Gpc1	ENSMUST00000045970.7,ENSMUST00000190215.1,ENSMUST00000191373.1,ENSMUST00000190677.1,ENSMUST00000190586.1	processed_transcript,retained_intron,protein_coding	5.19948	5.45893	5.97225	6.00148
ENSMUSG00000034212	Ankmy1	ENSMUST00000160548.7,ENSMUST00000112998.1,ENSMUST00000212504.1	protein_coding	-2.6663	-2.63241	-2.22142	-2.38071
ENSMUSG00000047067	Dusp28	ENSMUST00000060913.7	protein_coding	0.674613	0.990067	2.34692	2.17165
ENSMUSG00000026269	Rnpepl1	ENSMUST00000179993.1,ENSMUST00000179127.7,ENSMUST00000178816.7,ENSMUST00000180306.1,ENSMUST00000179531.1,ENSMUST00000179854.7,ENSMUST00000179837.1,ENSMUST00000178361.1,ENSMUST00000178778.1,ENSMUST00000027487.14,ENSMUST00000178116.7,ENSMUST00000178662.7	nonsense_mediated_decay,retained_intron,protein_coding	5.39276	5.30222	5.61228	5.46424
ENSMUSG00000026270	Capn10	ENSMUST00000152983.7,ENSMUST00000027488.10,ENSMUST00000136598.1,ENSMUST00000128429.1,ENSMUST00000117814.7,ENSMUST00000153828.1,ENSMUST00000187342.1	nonsense_mediated_decay,processed_transcript,retained_intron,protein_coding	3.91647	3.80061	3.886	3.73937
ENSMUSG00000026271	Gpr35	ENSMUST00000169198.2,ENSMUST00000186298.6,ENSMUST00000189697.1,ENSMUST00000064480.6,ENSMUST00000185421.1,ENSMUST00000027489.8	protein_coding	5.04617	4.83367	5.3983	5.14774
ENSMUSG00000045091	Aqp12	ENSMUST00000059676.4	protein_coding	-4.83185	-4.48924	-4.83185	-4.83185
ENSMUSG00000014602	Kif1a	ENSMUST00000186861.1,ENSMUST00000186828.1,ENSMUST00000188493.1,ENSMUST00000190723.6,ENSMUST00000112958.8,ENSMUST00000188136.1,ENSMUST00000171796.7,ENSMUST00000190854.1,ENSMUST00000171556.7,ENSMUST00000190249.1,ENSMUST00000086819.11	nonsense_mediated_decay,processed_transcript,retained_intron,protein_coding	6.3002	6.74462	6.59261	6.58265
ENSMUSG00000101378	Gm28086	ENSMUST00000191586.1	lincRNA	-4.41719	-4.83185	-4.83185	-3.95901
ENSMUSG00000026272	Agxt	ENSMUST00000027491.6,ENSMUST00000190603.1,ENSMUST00000191039.1	processed_transcript,retained_intron,protein_coding	0.17593	0.471702	0.0205808	-0.182759
ENSMUSG00000034159	2310007B03Rik	ENSMUST00000143419.1,ENSMUST00000043718.11	protein_coding	-3.45968	-2.84193	-3.09277	-2.54159
ENSMUSG00000084989	Crocc2	ENSMUST00000138595.2	protein_coding	3.023	2.84607	1.8077	1.92023
ENSMUSG00000047793	Sned1	ENSMUST00000165883.1,ENSMUST00000062202.13,ENSMUST00000165843.1,ENSMUST00000163688.1,ENSMUST00000168122.1,ENSMUST00000172289.7	processed_transcript,retained_intron,protein_coding	9.67553	9.64176	8.61692	8.90877
ENSMUSG00000026273	Mterf4	ENSMUST00000136754.1,ENSMUST00000027492.13,ENSMUST00000152307.1,ENSMUST00000112942.1,ENSMUST00000112944.7	processed_transcript,retained_intron,protein_coding	3.26783	3.3076	3.30444	3.19152
ENSMUSG00000100351	Gm7867	ENSMUST00000189856.1	processed_pseudogene	-4.05329	-4.06217	-4.31165	-3.41305
ENSMUSG00000026274	Pask	ENSMUST00000133886.1,ENSMUST00000128655.7,ENSMUST00000027493.3,ENSMUST00000139028.1,ENSMUST00000148355.1,ENSMUST00000128253.1	retained_intron,protein_coding	3.47778	3.19591	2.5234	2.70673
ENSMUSG00000026275	Ppp1r7	ENSMUST00000185498.6,ENSMUST00000127141.1,ENSMUST00000027494.10	nonsense_mediated_decay,protein_coding	5.52471	5.45527	5.36762	5.40305
ENSMUSG00000034107	Ano7	ENSMUST00000058682.10,ENSMUST00000186641.6,ENSMUST00000190340.1	protein_coding	-1.30289	-1.7481	-2.71646	-1.5415
ENSMUSG00000034088	Hdlbp	ENSMUST00000188988.6,ENSMUST00000170883.7,ENSMUST00000186787.6,ENSMUST00000189025.6,ENSMUST00000190321.6,ENSMUST00000186164.6,ENSMUST00000189951.6,ENSMUST00000188844.1,ENSMUST00000185349.6,ENSMUST00000188165.1,ENSMUST00000042498.13	retained_intron,protein_coding	9.55932	9.61364	9.77812	9.76697
ENSMUSG00000090489	Gm17415	ENSMUST00000096427.5	processed_pseudogene	-4.02682	-3.99274	-3.92311	-4.08947
ENSMUSG00000026276	Sept2	ENSMUST00000157021.1,ENSMUST00000112912.7,ENSMUST00000152778.1,ENSMUST00000136182.7,ENSMUST00000142401.7,ENSMUST00000129211.7,ENSMUST00000131175.8,ENSMUST00000149532.7,ENSMUST00000027495.14,ENSMUST00000150931.1,ENSMUST00000153826.7,ENSMUST00000188923.1,ENSMUST00000152476.1	retained_intron,protein_coding	0.78113	0.650231	0.879957	0.764903
ENSMUSG00000034066	Farp2	ENSMUST00000120301.7,ENSMUST00000122402.2	protein_coding	3.53356	3.51287	3.05936	3.24492
ENSMUSG00000026277	Stk25	ENSMUST00000133769.7,ENSMUST00000154008.7,ENSMUST00000027498.13,ENSMUST00000125778.1,ENSMUST00000151068.7,ENSMUST00000186287.1	retained_intron,protein_coding	6.55319	6.62561	6.6345	6.68813
ENSMUSG00000026278	Bok	ENSMUST00000188394.1,ENSMUST00000200888.1,ENSMUST00000201863.3,ENSMUST00000027499.12,ENSMUST00000185685.1	processed_transcript,protein_coding	4.51684	4.53329	4.43828	4.51715
ENSMUSG00000026279	Thap4	ENSMUST00000189173.1,ENSMUST00000187445.1,ENSMUST00000112905.3,ENSMUST00000189728.6,ENSMUST00000190116.6,ENSMUST00000189472.1	nonsense_mediated_decay,retained_intron,protein_coding	4.6517	4.73331	4.92082	4.90127
ENSMUSG00000026280	Atg4b	ENSMUST00000189872.1,ENSMUST00000135762.7,ENSMUST00000185482.6,ENSMUST00000027502.15,ENSMUST00000187824.6,ENSMUST00000186811.1,ENSMUST00000186124.1,ENSMUST00000149436.7,ENSMUST00000185754.1,ENSMUST00000189152.1,ENSMUST00000186001.1	nonsense_mediated_decay,processed_transcript,retained_intron,protein_coding	5.36203	5.37138	5.42058	5.46735
ENSMUSG00000026281	Dtymk	ENSMUST00000027503.13,ENSMUST00000112890.2,ENSMUST00000144106.1,ENSMUST00000112893.1	processed_transcript,protein_coding	4.2112	4.13348	3.49657	3.49137
ENSMUSG00000026283	Ing5	ENSMUST00000027505.12,ENSMUST00000188402.1,ENSMUST00000190476.1	nonsense_mediated_decay,protein_coding	3.92034	3.78811	3.89269	3.77232
ENSMUSG00000073609	D2hgdh	ENSMUST00000097633.9,ENSMUST00000187321.1,ENSMUST00000112881.7,ENSMUST00000186783.1,ENSMUST00000189154.1,ENSMUST00000188532.1,ENSMUST00000149397.7,ENSMUST00000141701.1	nonsense_mediated_decay,processed_transcript,protein_coding	3.72064	3.8339	3.60751	3.83184
ENSMUSG00000094651	Gal3st2	ENSMUST00000187896.1,ENSMUST00000094663.3,ENSMUST00000190710.1	processed_transcript,protein_coding	0.500612	0.671334	1.4488	1.64467
ENSMUSG00000101660	Gm18666	ENSMUST00000190039.1	unprocessed_pseudogene	-4.70729	-4.83185	-4.67522	-4.83185
ENSMUSG00000093805	Gm9994	ENSMUST00000177958.1,ENSMUST00000178757.7	protein_coding	-4.70729	-4.68724	-4.52563	-4.57149
ENSMUSG00000099624	Gm7889	ENSMUST00000185591.1	unprocessed_pseudogene	-4.69988	-4.83185	-4.83185	-4.83185
ENSMUSG00000073608	Gm6086	ENSMUST00000097632.4	protein_coding	-4.83185	-4.83185	-4.83185	-4.83185
ENSMUSG00000026285	Pdcd1	ENSMUST00000027507.7	protein_coding	-4.59841	-4.83185	-4.49537	-4.83185
ENSMUSG00000100347	Gm7895	ENSMUST00000187459.1	processed_pseudogene	-2.26145	-2.57033	-2.14965	-2.27325
ENSMUSG00000099592	Gm5264	ENSMUST00000190584.1	processed_pseudogene	-4.47959	-4.24416	-4.42884	-4.36188
ENSMUSG00000051185	Fam174a	ENSMUST00000186780.1,ENSMUST00000059975.7	protein_coding	3.70507	3.74505	3.83853	3.96821
ENSMUSG00000081051	Gm15427	ENSMUST00000117288.1	processed_pseudogene	4.08049	4.05311	3.95679	3.9741
ENSMUSG00000040710	St8sia4	ENSMUST00000043336.10,ENSMUST00000187936.1,ENSMUST00000189556.1,ENSMUST00000186853.1	retained_intron,protein_coding	1.60901	1.61879	2.42211	2.12738
ENSMUSG00000100777	4930598F16Rik	ENSMUST00000187352.1	lincRNA	-4.60347	-4.83185	-4.83185	-4.83185
ENSMUSG00000100362	Gm1833	ENSMUST00000191608.1	processed_pseudogene	-4.83185	-4.83185	-4.83185	-4.67867
ENSMUSG00000040693	Slco4c1	ENSMUST00000071985.5	protein_coding	-4.83185	-4.83185	-4.83185	-4.83185
ENSMUSG00000100454	Gm28901	ENSMUST00000188810.1	lincRNA	-4.53234	-4.67882	-4.83185	-4.83185
ENSMUSG00000044757	Gm6430	ENSMUST00000054664.7	processed_pseudogene	-2.30032	-2.44173	-2.40283	-2.80779
ENSMUSG00000044768	D1Ertd622e	ENSMUST00000149927.1,ENSMUST00000053033.13,ENSMUST00000153115.7,ENSMUST00000142234.1	protein_coding	2.61308	2.53348	2.77139	2.9253
ENSMUSG00000040648	Ppip5k2	ENSMUST00000112845.7,ENSMUST00000042509.12,ENSMUST00000152788.1,ENSMUST00000189992.1,ENSMUST00000191556.1,ENSMUST00000171129.7,ENSMUST00000137758.1	retained_intron,protein_coding	4.49632	4.47052	4.60785	4.54512
ENSMUSG00000026333	Gin1	ENSMUST00000027571.12,ENSMUST00000188101.1,ENSMUST00000138142.7,ENSMUST00000112842.7,ENSMUST00000122925.1,ENSMUST00000112844.9,ENSMUST00000189031.1	nonsense_mediated_decay,processed_transcript,retained_intron,protein_coding	1.64502	1.26251	1.14685	1.32098
ENSMUSG00000026335	Pam	ENSMUST00000159428.7,ENSMUST00000159585.7,ENSMUST00000159841.1,ENSMUST00000163007.1,ENSMUST00000162681.1,ENSMUST00000097625.9,ENSMUST00000159041.7,ENSMUST00000162426.1,ENSMUST00000161071.1,ENSMUST00000058762.14,ENSMUST00000186731.1,ENSMUST00000159131.1,ENSMUST00000160210.1,ENSMUST00000161567.7,ENSMUST00000162803.1	processed_transcript,retained_intron,protein_coding	8.58986	8.62437	8.63107	8.60678
ENSMUSG00000089782	Gm3531	ENSMUST00000162698.1	processed_pseudogene	0.614104	0.553003	0.495413	0.646823
ENSMUSG00000089706	B230216N24Rik	ENSMUST00000159353.1,ENSMUST00000159324.7,ENSMUST00000160588.1,ENSMUST00000161661.1,ENSMUST00000187924.1	sense_intronic,retained_intron	-2.09392	-1.22175	-1.81065	-1.79626
ENSMUSG00000100182	1810006J02Rik	ENSMUST00000191060.6,ENSMUST00000186473.1	lincRNA	-4.1909	-3.65081	-4.22989	-4.83185
ENSMUSG00000100711	Gm29461	ENSMUST00000189232.1	lincRNA	-4.60747	-4.68724	-4.83185	-4.83185
ENSMUSG00000097608	Gm7952	ENSMUST00000180540.1	processed_pseudogene	-4.70729	-4.68018	-4.83185	-4.4983
ENSMUSG00000099634	Gm29462	ENSMUST00000191458.1	processed_pseudogene	-3.17477	-3.52935	-3.95218	-3.79971
ENSMUSG00000089791	Gm3555	ENSMUST00000160287.1	processed_pseudogene	-3.34323	-3.58389	-2.44005	-2.99449
ENSMUSG00000100009	Gm7967	ENSMUST00000190991.1,ENSMUST00000191409.6,ENSMUST00000191042.1	lincRNA	-2.55818	-2.32536	-1.85934	-2.74827
ENSMUSG00000099686	Gm29460	ENSMUST00000188607.1	processed_pseudogene	-4.35698	-3.78905	-4.50572	-4.45552
ENSMUSG00000067028	Cntnap5b	ENSMUST00000188735.1,ENSMUST00000086738.9,ENSMUST00000185484.1	processed_transcript,protein_coding	-4.37099	-4.5043	-4.83185	-4.83185
ENSMUSG00000082431	Tdpx-ps1	ENSMUST00000117372.1	processed_pseudogene	-1.5667	-1.61519	-1.68449	-1.86071
ENSMUSG00000099835	Gm29668	ENSMUST00000187802.1	processed_pseudogene	-1.03545	-1.34085	-0.89491	-0.451424
ENSMUSG00000100794	Gm29667	ENSMUST00000190817.1	processed_pseudogene	-2.88131	-2.90919	-2.40163	-2.21468
ENSMUSG00000100222	Psmb6-ps2	ENSMUST00000187074.1	processed_pseudogene	-4.83185	-4.68466	-4.07898	-4.83185
ENSMUSG00000100349	Gm28188	ENSMUST00000190483.1	processed_pseudogene	-3.62912	-4.09866	-3.99767	-4.39112
ENSMUSG00000099375	Gm28187	ENSMUST00000186885.1	lincRNA	-2.00149	-1.99528	-1.97712	-2.67413
ENSMUSG00000099989	Gm20281	ENSMUST00000188225.1	processed_pseudogene	-4.69656	-4.83185	-4.68802	-4.83185
ENSMUSG00000099469	Gm29141	ENSMUST00000190357.1	unprocessed_pseudogene	-4.83185	-4.83185	-4.83185	-4.83185
ENSMUSG00000047496	Rnf152	ENSMUST00000172299.1,ENSMUST00000058688.6	protein_coding	0.372121	0.259005	2.62124	2.19164
ENSMUSG00000067017	Gm3608	ENSMUST00000086725.5	pseudogene	1.22074	1.12043	1.45373	1.30642
ENSMUSG00000056536	Pign	ENSMUST00000190811.6,ENSMUST00000188858.1,ENSMUST00000187537.6,ENSMUST00000186195.1,ENSMUST00000185209.1,ENSMUST00000186485.6,ENSMUST00000190139.1,ENSMUST00000187909.1,ENSMUST00000191408.6,ENSMUST00000070699.14,ENSMUST00000190945.6,ENSMUST00000185983.6	processed_transcript,retained_intron,protein_coding	5.40059	5.40101	5.50926	5.42347
ENSMUSG00000100672	Gm28404	ENSMUST00000190242.1	sense_intronic	-4.46473	-4.83185	-4.34909	-4.51924
ENSMUSG00000101219	Gm20302	ENSMUST00000080671.7	processed_pseudogene	-2.91884	-2.86314	-3.02067	-3.28045
ENSMUSG00000026319	2310035C23Rik	ENSMUST00000189091.6,ENSMUST00000185750.1,ENSMUST00000191293.6,ENSMUST00000086721.9,ENSMUST00000188969.1,ENSMUST00000190501.6,ENSMUST00000185692.6,ENSMUST00000039173.12,ENSMUST00000188588.1,ENSMUST00000191150.1,ENSMUST00000190459.6,ENSMUST00000186807.6	nonsense_mediated_decay,processed_transcript,retained_intron,protein_coding	4.6614	4.66662	4.60668	4.59321
ENSMUSG00000101330	Gm10193	ENSMUST00000188288.1	processed_pseudogene	-3.56481	-3.31882	-3.72424	-3.93629
ENSMUSG00000026321	Tnfrsf11a	ENSMUST00000187658.1,ENSMUST00000187812.1,ENSMUST00000027559.7	retained_intron,protein_coding	2.37404	2.20792	2.13492	2.15582
ENSMUSG00000099448	Gm18801	ENSMUST00000186616.1	processed_pseudogene	-4.83185	-4.83185	-4.83185	-4.83185
ENSMUSG00000099843	Gm7160	ENSMUST00000188519.1,ENSMUST00000185535.1	lincRNA	0.784504	0.318908	0.885843	0.213846
ENSMUSG00000038866	Zcchc2	ENSMUST00000131830.2,ENSMUST00000188954.6,ENSMUST00000119166.7,ENSMUST00000186983.6,ENSMUST00000118196.7	nonsense_mediated_decay,protein_coding	5.22952	5.19173	5.63713	5.71389
ENSMUSG00000097612	Gm26509	ENSMUST00000180947.1	processed_pseudogene	-4.47384	-4.57373	-4.67522	-4.83185
ENSMUSG00000101583	Gm20753	ENSMUST00000190105.1	lincRNA	-3.24049	-3.92317	-4.09741	-4.2903
ENSMUSG00000044340	Phlpp1	ENSMUST00000061047.6,ENSMUST00000124895.1,ENSMUST00000135810.2	processed_transcript,retained_intron,protein_coding	5.36678	5.3167	4.80829	4.81787
ENSMUSG00000100247	A530053M12Rik	ENSMUST00000187918.1	lincRNA	-4.70249	-4.83185	-4.41512	-4.83185
ENSMUSG00000099604	Gm6651	ENSMUST00000189471.1	processed_pseudogene	-4.60747	-4.67882	-4.83185	-4.83185
ENSMUSG00000057329	Bcl2	ENSMUST00000189999.1,ENSMUST00000112751.1	protein_coding	3.68261	3.5604	3.98096	3.70487
ENSMUSG00000009905	Kdsr	ENSMUST00000010049.5,ENSMUST00000187617.1,ENSMUST00000187319.1	retained_intron,protein_coding	5.64118	5.70068	5.18239	5.29976
ENSMUSG00000009907	Vps4b	ENSMUST00000112736.7,ENSMUST00000190531.1,ENSMUST00000127606.1,ENSMUST00000094646.5,ENSMUST00000126057.1,ENSMUST00000147705.1	processed_transcript,retained_intron,protein_coding	5.97335	5.87687	6.00351	5.9804
ENSMUSG00000067006	Serpinb5	ENSMUST00000112730.7,ENSMUST00000086701.12,ENSMUST00000112729.2,ENSMUST00000188745.2	protein_coding	-3.87432	-3.2006	-3.65225	-4.36529
ENSMUSG00000059956	Serpinb12	ENSMUST00000126812.1,ENSMUST00000112724.2,ENSMUST00000081277.8	retained_intron,protein_coding	-4.69988	-4.83185	-4.32546	-4.83185
ENSMUSG00000058017	Serpinb3d	ENSMUST00000023861.4	protein_coding	-4.83185	-4.83185	-4.83185	-4.50209
ENSMUSG00000026327	Serpinb11	ENSMUST00000027566.2,ENSMUST00000191425.6	protein_coding	-4.83185	-4.83185	-4.49537	-4.83185
ENSMUSG00000067001	Serpinb7	ENSMUST00000086690.5,ENSMUST00000154538.7	protein_coding	0.132712	-0.153504	-1.62445	-2.09729
ENSMUSG00000062345	Serpinb2	ENSMUST00000143832.7,ENSMUST00000009356.10,ENSMUST00000064916.8,ENSMUST00000146597.1	nonsense_mediated_decay,protein_coding	5.39607	5.46883	6.72281	6.10082
ENSMUSG00000092572	Serpinb10	ENSMUST00000194951.1,ENSMUST00000182198.7,ENSMUST00000172762.1	polymorphic_pseudogene,processed_transcript,protein_coding	-4.70729	-4.31675	-4.83185	-4.21713
ENSMUSG00000026315	Serpinb8	ENSMUST00000123086.1,ENSMUST00000000514.10,ENSMUST00000112706.3,ENSMUST00000151283.1	retained_intron,protein_coding	4.84621	4.54109	3.36547	3.10951
ENSMUSG00000100457	D830032E09Rik	ENSMUST00000186875.6,ENSMUST00000189845.6,ENSMUST00000189497.1	lincRNA	-4.34214	-4.83185	-4.83185	-4.83185
ENSMUSG00000100041	Gm5702	ENSMUST00000185629.1	processed_pseudogene	-4.83185	-4.53163	-4.83185	-4.57149
ENSMUSG00000101097	Gm6679	ENSMUST00000191467.1	processed_pseudogene	-4.83185	-4.68466	-4.83185	-4.69543
ENSMUSG00000100025	Gm8141	ENSMUST00000190856.1	processed_pseudogene	-2.92943	-3.57355	-2.80478	-3.23332
ENSMUSG00000099926	Gm6693	ENSMUST00000189583.1	processed_pseudogene	-4.83185	-4.83185	-4.71466	-4.83185
ENSMUSG00000047216	Cdh19	ENSMUST00000187555.1,ENSMUST00000094626.4	processed_transcript,protein_coding	-2.94228	-3.23587	-3.80097	-4.27337
ENSMUSG00000100555	Gm8173	ENSMUST00000186797.1	processed_pseudogene	-3.83088	-3.73779	-4.67522	-4.28922
ENSMUSG00000038702	Dsel	ENSMUST00000189370.1,ENSMUST00000186365.1,ENSMUST00000035462.6,ENSMUST00000189731.1	processed_transcript,protein_coding	4.46177	4.59092	4.45312	4.59055
ENSMUSG00000101875	Gm6028	ENSMUST00000077111.4	processed_pseudogene	-4.24946	-4.38253	-3.96684	-4.35246
ENSMUSG00000099732	Gm17752	ENSMUST00000185787.1	processed_pseudogene	-4.83185	-4.83185	-4.68226	-4.68601
ENSMUSG00000101220	Gm6717	ENSMUST00000185549.1	processed_pseudogene	-4.83185	-4.83185	-4.83185	-4.83185
ENSMUSG00000101687	Gm4854	ENSMUST00000185902.1	processed_pseudogene	-4.83185	-4.83185	-4.71466	-4.83185
ENSMUSG00000070695	Cntnap5a	ENSMUST00000043725.8	protein_coding	-1.27691	-0.842864	-1.54271	-2.27893
ENSMUSG00000099534	Gm28169	ENSMUST00000190342.1	processed_pseudogene	-4.83185	-4.68018	-4.68226	-4.57149
ENSMUSG00000101363	Gm29490	ENSMUST00000190923.1	processed_pseudogene	-4.83185	-4.68018	-4.83185	-4.83185
ENSMUSG00000099870	Gm7200	ENSMUST00000188426.1	processed_pseudogene	-4.83185	-4.83185	-4.68226	-4.83185
ENSMUSG00000026374	Tsn	ENSMUST00000188882.1,ENSMUST00000189768.6,ENSMUST00000186163.1,ENSMUST00000186608.6,ENSMUST00000188512.6,ENSMUST00000027623.8	processed_transcript,retained_intron,protein_coding	5.89303	5.88238	5.76583	5.75477
ENSMUSG00000026377	Nifk	ENSMUST00000112688.9,ENSMUST00000027626.12,ENSMUST00000161495.1	protein_coding	4.65104	4.66073	4.53609	4.61876
ENSMUSG00000064302	Clasp1	ENSMUST00000203646.2,ENSMUST00000186349.6,ENSMUST00000178710.7,ENSMUST00000189676.6,ENSMUST00000205176.1,ENSMUST00000204904.2,ENSMUST00000185405.6,ENSMUST00000190135.3,ENSMUST00000204325.1,ENSMUST00000204552.1,ENSMUST00000191445.6,ENSMUST00000192387.2,ENSMUST00000191823.5,ENSMUST00000189738.6,ENSMUST00000187575.2,ENSMUST00000188710.6,ENSMUST00000049404.12,ENSMUST00000203870.1,ENSMUST00000204886.2…	nonsense_mediated_decay,processed_transcript,retained_intron,protein_coding	6.38043	6.41828	6.54019	6.43497
ENSMUSG00000026380	Tfcp2l1	ENSMUST00000190652.1,ENSMUST00000027629.9	processed_transcript,protein_coding	1.98739	2.34719	-1.16438	-1.35782
ENSMUSG00000048402	Gli2	ENSMUST00000159839.7,ENSMUST00000161301.7,ENSMUST00000161056.7,ENSMUST00000160991.7,ENSMUST00000159678.2,ENSMUST00000062483.14,ENSMUST00000162552.7,ENSMUST00000162607.1,ENSMUST00000161451.7	nonsense_mediated_decay,processed_transcript,protein_coding	4.38628	4.37412	4.05507	4.14345
ENSMUSG00000097408	Gm26831	ENSMUST00000181458.1	lincRNA	-4.46473	-4.68724	-4.67522	-4.83185
ENSMUSG00000100767	Gm3508	ENSMUST00000186012.1	processed_pseudogene	-4.83185	-4.68724	-4.41512	-4.83185
ENSMUSG00000101179	Gm29455	ENSMUST00000186697.1,ENSMUST00000186504.1	lincRNA	-4.83185	-4.83185	-4.83185	-4.83185
ENSMUSG00000037035	Inhbb	ENSMUST00000038765.5	protein_coding	6.79223	6.91792	7.12684	7.11155
ENSMUSG00000004451	Ralb	ENSMUST00000156213.1,ENSMUST00000004565.14,ENSMUST00000142945.2	retained_intron,protein_coding	5.88806	5.92117	5.81859	5.77886
ENSMUSG00000098923	Tmem185b	ENSMUST00000183607.1,ENSMUST00000183952.1	processed_transcript,protein_coding	3.83562	3.84984	3.89663	4.01882
ENSMUSG00000101731	3830432H09Rik	ENSMUST00000188909.1,ENSMUST00000186206.1	lincRNA	-4.83185	-4.68724	-4.32546	-4.83185
ENSMUSG00000026383	Epb41l5	ENSMUST00000185467.1,ENSMUST00000187194.1,ENSMUST00000027632.13,ENSMUST00000191046.6,ENSMUST00000187239.1,ENSMUST00000052404.12,ENSMUST00000163147.7,ENSMUST00000191162.1,ENSMUST00000189042.1	retained_intron,protein_coding	2.24207	2.08653	2.22131	1.86389
ENSMUSG00000026384	Ptpn4	ENSMUST00000168429.7,ENSMUST00000163435.7,ENSMUST00000168808.1,ENSMUST00000166624.1,ENSMUST00000163621.1,ENSMUST00000064091.11,ENSMUST00000168303.7,ENSMUST00000164086.7,ENSMUST00000166422.7,ENSMUST00000164269.1,ENSMUST00000163179.7	nonsense_mediated_decay,retained_intron,protein_coding	3.07872	3.01365	3.05203	2.98054
ENSMUSG00000100636	Gm3551	ENSMUST00000190750.1	processed_pseudogene	-4.47019	-4.83185	-4.83185	-4.57149
ENSMUSG00000101224	Gm28209	ENSMUST00000187956.1	lincRNA	-4.83185	-4.49164	-4.68226	-4.83185
ENSMUSG00000036975	Tmem177	ENSMUST00000037906.5	protein_coding	2.62756	2.44369	2.25548	2.14353
ENSMUSG00000036962	Cfap221	ENSMUST00000174458.1,ENSMUST00000037840.11,ENSMUST00000174370.7	protein_coding	-4.69988	-4.83185	-4.3373	-4.57149
ENSMUSG00000026387	Sctr	ENSMUST00000189037.1,ENSMUST00000072886.10	protein_coding	-4.59841	-3.68259	-4.34666	-3.91431
ENSMUSG00000050777	Tmem37	ENSMUST00000056089.7	protein_coding	3.51896	3.63487	3.1781	3.07386
ENSMUSG00000026385	Dbi	ENSMUST00000027634.12,ENSMUST00000135937.1,ENSMUST00000149628.1,ENSMUST00000128408.7,ENSMUST00000112648.7,ENSMUST00000132118.1,ENSMUST00000151708.2	nonsense_mediated_decay,processed_transcript,retained_intron,protein_coding	6.86018	6.78166	5.40974	5.32973
ENSMUSG00000026388	3110009E18Rik	ENSMUST00000056038.14,ENSMUST00000187809.1,ENSMUST00000128578.1,ENSMUST00000153037.1,ENSMUST00000112644.8,ENSMUST00000027637.12	processed_transcript,protein_coding	-0.0992912	-0.410875	-0.564743	-0.0806719
ENSMUSG00000026389	Steap3	ENSMUST00000140490.7,ENSMUST00000112643.1,ENSMUST00000112640.7,ENSMUST00000112639.7,ENSMUST00000112641.7	protein_coding	6.19834	6.42541	4.90637	5.34903
ENSMUSG00000036907	C1ql2	ENSMUST00000037286.9	protein_coding	-4.69656	-3.83998	-4.68802	-4.51924
ENSMUSG00000026390	Marco	ENSMUST00000186432.2,ENSMUST00000027639.7	protein_coding	3.58663	0.277149	3.11726	0.120414
ENSMUSG00000058665	En1	ENSMUST00000079721.8	protein_coding	5.18528	5.18247	4.22846	4.44674
ENSMUSG00000099957	2610027F03Rik	ENSMUST00000185443.1,ENSMUST00000186982.1	lincRNA	-4.31299	-3.99266	-4.17012	-3.46299
ENSMUSG00000101386	Gm29346	ENSMUST00000188147.1	lincRNA	-3.93683	-3.98772	-4.83185	-4.83185
ENSMUSG00000101922	Gm29345	ENSMUST00000189213.1	lincRNA	-4.46473	-4.83185	-4.48288	-4.83185
ENSMUSG00000099336	Gm29348	ENSMUST00000189555.1	lincRNA	-4.60747	-4.83185	-4.83185	-4.83185
ENSMUSG00000100979	Gm29347	ENSMUST00000186695.1	lincRNA	-4.54138	-4.83185	-4.83185	-4.83185
ENSMUSG00000097881	Celrr	ENSMUST00000181183.2,ENSMUST00000190612.1,ENSMUST00000181433.7,ENSMUST00000185678.1	lincRNA	-2.80772	-3.68723	-4.68802	-4.29999
ENSMUSG00000003721	Insig2	ENSMUST00000159085.7,ENSMUST00000160968.7,ENSMUST00000003818.13,ENSMUST00000159125.1,ENSMUST00000162582.1,ENSMUST00000161068.1,ENSMUST00000186915.1,ENSMUST00000071064.12,ENSMUST00000159528.1,ENSMUST00000162019.1,ENSMUST00000162790.1,ENSMUST00000160688.1,ENSMUST00000161818.1,ENSMUST00000159192.1	retained_intron,protein_coding	5.06599	4.97957	5.33605	5.14463
ENSMUSG00000101791	2210011K15Rik	ENSMUST00000190690.1	lincRNA	-3.56149	-3.737	-3.95519	-4.58245
ENSMUSG00000026339	Ccdc93	ENSMUST00000156459.7,ENSMUST00000128924.1,ENSMUST00000112621.1,ENSMUST00000155673.7,ENSMUST00000152959.1,ENSMUST00000036025.15	processed_transcript,retained_intron,protein_coding	5.77446	5.72841	5.30348	5.27708
ENSMUSG00000083582	Gm15393	ENSMUST00000120499.1	processed_pseudogene	-4.69656	-4.83185	-4.83185	-4.83185
ENSMUSG00000050534	Htr5b	ENSMUST00000055884.7	protein_coding	-4.45786	-4.43581	-4.37997	-4.58245
ENSMUSG00000001674	Ddx18	ENSMUST00000001724.11,ENSMUST00000134417.2,ENSMUST00000148809.1,ENSMUST00000131471.1	processed_transcript,retained_intron,protein_coding	4.828	4.81893	4.81433	4.89047
ENSMUSG00000100913	Gm8392	ENSMUST00000185647.1	processed_pseudogene	-3.92866	-4.28414	-4.4142	-4.83185
ENSMUSG00000100405	Gm28911	ENSMUST00000188837.1	processed_pseudogene	-2.9328	-3.15359	-3.09312	-3.14736
ENSMUSG00000036815	Dpp10	ENSMUST00000140361.2,ENSMUST00000187202.1,ENSMUST00000112603.3,ENSMUST00000112606.7	processed_transcript,protein_coding	-4.70729	-4.83185	-4.31175	-4.28241
ENSMUSG00000026341	Actr3	ENSMUST00000027579.16,ENSMUST00000191544.6,ENSMUST00000178474.7,ENSMUST00000185280.1,ENSMUST00000188362.1,ENSMUST00000191004.6,ENSMUST00000188827.1,ENSMUST00000189192.1,ENSMUST00000187460.6,ENSMUST00000186008.6,ENSMUST00000191578.6,ENSMUST00000188497.6	nonsense_mediated_decay,retained_intron,protein_coding	7.50073	7.48122	7.59571	7.58922
ENSMUSG00000026342	Slc35f5	ENSMUST00000190037.6,ENSMUST00000027580.10,ENSMUST00000189443.1	nonsense_mediated_decay,protein_coding	5.96102	6.03366	5.81138	5.85452
ENSMUSG00000026343	Gpr39	ENSMUST00000159359.1,ENSMUST00000027581.6	processed_transcript,protein_coding	3.39357	3.89185	3.81953	4.22521
ENSMUSG00000026344	Lypd1	ENSMUST00000027582.9,ENSMUST00000162899.7,ENSMUST00000159529.1,ENSMUST00000159417.1,ENSMUST00000161361.2	protein_coding	1.88358	1.81462	1.64996	1.93055
ENSMUSG00000049690	Nckap5	ENSMUST00000162647.1,ENSMUST00000160693.1,ENSMUST00000159934.1,ENSMUST00000162877.7,ENSMUST00000162646.7,ENSMUST00000094609.9,ENSMUST00000162664.7,ENSMUST00000160736.1,ENSMUST00000161954.7,ENSMUST00000057846.14,ENSMUST00000112583.7,ENSMUST00000094610.4	processed_transcript,retained_intron,protein_coding	1.26434	1.40716	0.830565	1.1088
ENSMUSG00000036155	Mgat5	ENSMUST00000038361.10,ENSMUST00000190921.1,ENSMUST00000171405.1,ENSMUST00000189427.6	retained_intron,protein_coding	4.94841	4.9905	5.27937	5.17033
ENSMUSG00000099471	Gm8451	ENSMUST00000170338.2	processed_pseudogene	2.83802	2.69336	2.60932	2.54791
ENSMUSG00000026347	Tmem163	ENSMUST00000162406.1,ENSMUST00000160111.7,ENSMUST00000185560.1,ENSMUST00000160616.7,ENSMUST00000027585.13	nonsense_mediated_decay,processed_transcript,retained_intron,protein_coding	-3.52443	-4.83185	-4.49625	-4.83185
ENSMUSG00000026348	Acmsd	ENSMUST00000038006.7,ENSMUST00000186537.1	processed_transcript,protein_coding	-4.52747	-4.83185	-4.68802	-4.83185
ENSMUSG00000026349	Ccnt2	ENSMUST00000153359.1,ENSMUST00000112570.1,ENSMUST00000149760.7,ENSMUST00000027587.14,ENSMUST00000126850.7,ENSMUST00000143513.1,ENSMUST00000125760.7	processed_transcript,retained_intron,protein_coding	4.94731	4.94242	4.90294	4.88882
ENSMUSG00000051590	Map3k19	ENSMUST00000189398.6,ENSMUST00000187653.6,ENSMUST00000208183.1,ENSMUST00000061512.4,ENSMUST00000191333.6	protein_coding	-2.30238	-1.6059	-1.71828	-1.82594
ENSMUSG00000036104	Rab3gap1	ENSMUST00000150945.1,ENSMUST00000142662.1,ENSMUST00000212506.1,ENSMUST00000189259.1,ENSMUST00000037649.5,ENSMUST00000186865.6,ENSMUST00000131884.1	processed_transcript,retained_intron,protein_coding	5.69868	5.69144	5.82843	5.81583
ENSMUSG00000036086	Zranb3	ENSMUST00000127393.7,ENSMUST00000097597.6,ENSMUST00000112538.3,ENSMUST00000131732.1,ENSMUST00000124876.1,ENSMUST00000143389.1,ENSMUST00000086614.11	processed_transcript,retained_intron,protein_coding	3.04945	2.86236	2.70855	2.67546
ENSMUSG00000058603	Rpl28-ps1	ENSMUST00000121497.1	processed_pseudogene	4.30719	4.14279	4.02293	4.11169
ENSMUSG00000056211	R3hdm1	ENSMUST00000189982.1,ENSMUST00000188381.6,ENSMUST00000187900.6,ENSMUST00000188570.1,ENSMUST00000190288.1,ENSMUST00000185389.1,ENSMUST00000036288.10,ENSMUST00000191274.6,ENSMUST00000187557.1,ENSMUST00000189317.2,ENSMUST00000191016.6,ENSMUST00000185853.6,ENSMUST00000187605.1,ENSMUST00000185471.1,ENSMUST00000187023.6,ENSMUST00000190056.2	retained_intron,protein_coding	6.30592	6.36614	6.56408	6.58668
ENSMUSG00000026353	Ubxn4	ENSMUST00000189895.1,ENSMUST00000190736.6,ENSMUST00000027592.5,ENSMUST00000187031.1	retained_intron,protein_coding	6.65043	6.66855	6.79868	6.83747
ENSMUSG00000026354	Lct	ENSMUST00000162067.1,ENSMUST00000073490.6	retained_intron,protein_coding	-3.91275	-3.37178	-3.22538	-4.02204
ENSMUSG00000026355	Mcm6	ENSMUST00000188755.1,ENSMUST00000027601.10,ENSMUST00000191454.1,ENSMUST00000190495.1	retained_intron,protein_coding	5.34953	5.13074	4.94543	4.94002
ENSMUSG00000026356	Dars	ENSMUST00000186398.1,ENSMUST00000064309.8,ENSMUST00000027602.14	retained_intron,protein_coding	5.81444	5.82185	5.90427	6.00531
ENSMUSG00000100078	Gm6170	ENSMUST00000187672.1	processed_pseudogene	0.622319	0.528247	0.621194	0.394235
ENSMUSG00000045382	Cxcr4	ENSMUST00000052172.6,ENSMUST00000142893.1	protein_coding	1.83277	1.51171	3.18461	2.71184
ENSMUSG00000042581	Thsd7b	ENSMUST00000190870.1,ENSMUST00000073527.12,ENSMUST00000140834.1,ENSMUST00000151700.7,ENSMUST00000140629.1,ENSMUST00000143130.1,ENSMUST00000148051.1,ENSMUST00000040311.13,ENSMUST00000152305.2	processed_transcript,retained_intron,protein_coding	-4.59841	-4.68466	-4.83185	-4.22102
ENSMUSG00000089648	Gm15790	ENSMUST00000161109.1	processed_pseudogene	-4.07551	-3.44775	-3.96386	-3.90655
ENSMUSG00000094122	Rpl31-ps9	ENSMUST00000086596.1	processed_pseudogene	-2.82921	-2.5391	-2.50305	-2.8502
ENSMUSG00000026401	Cd55b	ENSMUST00000136497.1,ENSMUST00000119432.1,ENSMUST00000112488.8	processed_transcript,protein_coding	-4.56459	-4.1142	-4.3852	-4.83185
ENSMUSG00000086825	Gm15675	ENSMUST00000130486.1	lincRNA	1.96083	1.52718	0.638311	0.805376
ENSMUSG00000026399	Cd55	ENSMUST00000027650.12,ENSMUST00000140725.7,ENSMUST00000140400.1,ENSMUST00000133057.1,ENSMUST00000122830.1	processed_transcript,retained_intron,protein_coding	5.7405	5.64609	4.99527	5.19234
ENSMUSG00000042554	Zp3r	ENSMUST00000128128.7,ENSMUST00000142416.1,ENSMUST00000039862.10	protein_coding	-4.47019	-4.5043	-4.68226	-4.36529
ENSMUSG00000026405	C4bp	ENSMUST00000171642.7,ENSMUST00000190624.1,ENSMUST00000137276.2,ENSMUST00000027657.13	retained_intron,protein_coding	1.81246	1.94826	-0.761771	0.329696
ENSMUSG00000101904	Gm29427	ENSMUST00000188520.1	nonsense_mediated_decay	-4.29294	-4.67882	-4.32546	-4.83185
ENSMUSG00000100257	C4bp-ps1	ENSMUST00000189393.1	unprocessed_pseudogene	-4.83185	-4.68466	-4.55546	-4.31271
ENSMUSG00000026409	Pfkfb2	ENSMUST00000186777.1,ENSMUST00000191301.1,ENSMUST00000185233.6,ENSMUST00000050406.10,ENSMUST00000066863.12,ENSMUST00000191347.6,ENSMUST00000189534.6,ENSMUST00000187522.1,ENSMUST00000171479.7,ENSMUST00000189167.6,ENSMUST00000187089.6,ENSMUST00000169659.7,ENSMUST00000186867.6	nonsense_mediated_decay,retained_intron,protein_coding	3.06347	2.86351	2.54212	2.46685
ENSMUSG00000046404	Yod1	ENSMUST00000049813.5	protein_coding	2.7029	2.38304	2.67009	2.37992
ENSMUSG00000042510	AA986860	ENSMUST00000186185.1,ENSMUST00000039323.7,ENSMUST00000190859.1	processed_transcript,retained_intron,protein_coding	0.800095	1.11992	0.764141	1.09436
ENSMUSG00000026415	Fcamr	ENSMUST00000027670.3,ENSMUST00000112477.8	protein_coding	-1.0688	-1.33566	-3.69306	-2.9742
ENSMUSG00000026417	Pigr	ENSMUST00000137782.1,ENSMUST00000027675.13,ENSMUST00000133792.7	protein_coding	-4.83185	-4.83185	-4.83185	-4.48897
ENSMUSG00000042474	Fcmr	ENSMUST00000145446.1,ENSMUST00000038829.6,ENSMUST00000149355.1,ENSMUST00000126821.1	processed_transcript,protein_coding	-4.48035	-4.83185	-4.83185	-4.83185
ENSMUSG00000026420	Il24	ENSMUST00000121040.7,ENSMUST00000188148.1,ENSMUST00000187650.6,ENSMUST00000191279.1	nonsense_mediated_decay,protein_coding	-4.83185	-4.83185	-4.83185	-4.50209
ENSMUSG00000016524	Il19	ENSMUST00000187916.6,ENSMUST00000016668.12,ENSMUST00000187410.6,ENSMUST00000112465.1	protein_coding	-2.17605	-2.00122	-4.68802	-3.56874
ENSMUSG00000016529	Il10	ENSMUST00000016673.5	protein_coding	-4.47019	-4.68724	-4.23561	-4.83185
ENSMUSG00000016528	Mapkapk2	ENSMUST00000188459.3,ENSMUST00000016672.10	protein_coding	6.68631	6.77212	6.92552	6.84061
ENSMUSG00000016526	Dyrk3	ENSMUST00000189756.1,ENSMUST00000016670.8	protein_coding	1.17934	1.59544	0.782086	0.871788
ENSMUSG00000026427	Eif2d	ENSMUST00000068791.10,ENSMUST00000153651.1,ENSMUST00000149119.7,ENSMUST00000112446.8,ENSMUST00000068805.13,ENSMUST00000131855.1,ENSMUST00000139468.1,ENSMUST00000151874.7	nonsense_mediated_decay,processed_transcript,retained_intron,protein_coding	5.36504	5.41166	5.26671	5.22457
ENSMUSG00000026430	Rassf5	ENSMUST00000212202.1,ENSMUST00000068564.14,ENSMUST00000124796.1,ENSMUST00000027688.14,ENSMUST00000112442.1	processed_transcript,protein_coding	3.8027	3.85334	3.81145	3.82771
ENSMUSG00000042349	Ikbke	ENSMUST00000162285.1,ENSMUST00000161764.7,ENSMUST00000062108.9,ENSMUST00000160748.7,ENSMUST00000159195.1,ENSMUST00000163029.1,ENSMUST00000162437.1	retained_intron,protein_coding	5.7011	5.78599	5.36149	5.37987
ENSMUSG00000026425	Srgap2	ENSMUST00000187042.6,ENSMUST00000187273.2,ENSMUST00000189893.6,ENSMUST00000188604.1,ENSMUST00000190336.6,ENSMUST00000185445.2,ENSMUST00000188770.6,ENSMUST00000186543.6,ENSMUST00000189892.1,ENSMUST00000188437.1,ENSMUST00000097588.8,ENSMUST00000185596.1	processed_transcript,retained_intron,protein_coding	6.64593	6.64676	6.51571	6.53648
ENSMUSG00000101778	Gm29488	ENSMUST00000191427.1	sense_intronic	-3.67043	-3.82694	-4.71466	-4.69543
ENSMUSG00000055184	Fam72a	ENSMUST00000068613.4	protein_coding	1.46445	1.1949	0.632479	0.66319
ENSMUSG00000026432	Avpr1b	ENSMUST00000190410.1,ENSMUST00000027690.6	protein_coding	-4.53234	-4.83185	-4.83185	-4.83185
ENSMUSG00000095841	Gm8532	ENSMUST00000179174.2	processed_pseudogene	-4.83185	-4.83185	-4.83185	-4.57149
ENSMUSG00000004552	Ctse	ENSMUST00000112411.1,ENSMUST00000073350.12,ENSMUST00000141061.1	retained_intron,protein_coding	-4.83185	-4.57172	-4.83185	-4.83185
ENSMUSG00000052688	Rab7b	ENSMUST00000129905.1,ENSMUST00000136247.7,ENSMUST00000064679.8,ENSMUST00000130848.1,ENSMUST00000064664.9	processed_transcript,protein_coding	5.53121	5.50691	4.93277	4.91836
ENSMUSG00000042268	Slc26a9	ENSMUST00000049027.9,ENSMUST00000186122.6,ENSMUST00000147800.1,ENSMUST00000130544.1	nonsense_mediated_decay,retained_intron,protein_coding	-3.21415	-3.57176	-3.81062	-3.33699
ENSMUSG00000042251	Pm20d1	ENSMUST00000048660.11,ENSMUST00000112393.8,ENSMUST00000132450.1,ENSMUST00000152989.1	processed_transcript,protein_coding	-0.318544	-0.0625546	-2.22951	-0.778272
ENSMUSG00000013275	Slc41a1	ENSMUST00000132585.1,ENSMUST00000146360.1,ENSMUST00000086559.6	processed_transcript,retained_intron,protein_coding	6.18987	6.32493	6.50165	6.51335
ENSMUSG00000026433	Rab29	ENSMUST00000112386.7,ENSMUST00000125925.1,ENSMUST00000187084.1,ENSMUST00000027693.7	nonsense_mediated_decay,retained_intron,protein_coding	4.67448	4.53556	4.72942	4.69177
ENSMUSG00000026434	Nucks1	ENSMUST00000189946.6,ENSMUST00000187405.1,ENSMUST00000062264.7	retained_intron,protein_coding	6.46344	6.3177	5.7736	5.70619
ENSMUSG00000026435	Slc45a3	ENSMUST00000185387.1,ENSMUST00000190322.1,ENSMUST00000177943.7,ENSMUST00000027695.7	processed_transcript,protein_coding	4.43623	4.30052	3.80231	3.71095
ENSMUSG00000026436	Elk4	ENSMUST00000131159.2,ENSMUST00000146432.1,ENSMUST00000086556.11,ENSMUST00000124579.1,ENSMUST00000146188.1,ENSMUST00000147218.1,ENSMUST00000027696.9	nonsense_mediated_decay,processed_transcript,protein_coding	5.41963	5.39786	5.327	5.38984
ENSMUSG00000059149	Mfsd4a	ENSMUST00000159382.1,ENSMUST00000112365.8,ENSMUST00000144548.8,ENSMUST00000112370.8,ENSMUST00000162628.1,ENSMUST00000161864.1,ENSMUST00000159038.7,ENSMUST00000160656.7,ENSMUST00000146267.7,ENSMUST00000189227.1,ENSMUST00000163016.1,ENSMUST00000126927.7,ENSMUST00000046658.9	nonsense_mediated_decay,processed_transcript,retained_intron,protein_coding	0.0464884	0.392407	0.420578	0.616534
ENSMUSG00000097454	Gm26892	ENSMUST00000181695.1	lincRNA	-4.70729	-4.16404	-4.55546	-4.83185
ENSMUSG00000026437	Cdk18	ENSMUST00000188387.6,ENSMUST00000189733.1,ENSMUST00000112362.2,ENSMUST00000027697.11,ENSMUST00000185601.1	nonsense_mediated_decay,retained_intron,protein_coding	3.72434	3.81915	3.52736	3.67533
ENSMUSG00000079330	Lemd1	ENSMUST00000185436.6,ENSMUST00000185223.1,ENSMUST00000191418.1,ENSMUST00000187339.6,ENSMUST00000188175.1,ENSMUST00000188169.6,ENSMUST00000189086.1,ENSMUST00000112357.8,ENSMUST00000189062.1	nonsense_mediated_decay,processed_transcript,retained_intron,protein_coding	-4.17939	-4.17248	-4.24024	-4.23956
ENSMUSG00000101549	Gm29630	ENSMUST00000185761.1	lincRNA	-4.59841	-4.83185	-4.83185	-4.83185
ENSMUSG00000089808	Gm7241	ENSMUST00000159853.1	processed_pseudogene	-4.39218	-4.49966	-4.57684	-4.43506
ENSMUSG00000042115	Klhdc8a	ENSMUST00000046071.4	protein_coding	0.2304	0.25579	-0.8148	-0.0498924
ENSMUSG00000009772	Nuak2	ENSMUST00000082125.5,ENSMUST00000133246.1,ENSMUST00000072177.13,ENSMUST00000128661.1	processed_transcript,retained_intron,protein_coding	3.29783	3.45521	3.40535	3.6634
ENSMUSG00000100658	F730311O21Rik	ENSMUST00000189288.1	lincRNA	-0.936016	-0.577814	-0.201459	-0.641852
ENSMUSG00000042066	Tmcc2	ENSMUST00000125439.1,ENSMUST00000142609.7,ENSMUST00000136828.1,ENSMUST00000045473.15,ENSMUST00000132435.1,ENSMUST00000138717.1	processed_transcript,retained_intron,protein_coding	4.47993	4.64018	4.44053	4.5741
ENSMUSG00000042046	Dstyk	ENSMUST00000191494.1,ENSMUST00000188006.1,ENSMUST00000188973.1,ENSMUST00000188389.1,ENSMUST00000187092.1,ENSMUST00000045110.13	processed_transcript,retained_intron,protein_coding	5.13013	5.22649	5.15069	5.15595
ENSMUSG00000097760	6030442K20Rik	ENSMUST00000188203.1	retained_intron	-3.31593	-3.192	-3.35296	-3.73318
ENSMUSG00000026439	Rbbp5	ENSMUST00000188575.6,ENSMUST00000190997.6,ENSMUST00000187834.1,ENSMUST00000189786.2,ENSMUST00000027700.14,ENSMUST00000190825.6,ENSMUST00000187505.6	retained_intron,protein_coding	4.71994	4.48458	4.60861	4.50457
ENSMUSG00000048174	Tmem81	ENSMUST00000188789.1,ENSMUST00000058167.2	protein_coding	1.27206	1.27287	1.46205	1.48231
ENSMUSG00000053024	Cntn2	ENSMUST00000186487.6,ENSMUST00000188065.6,ENSMUST00000188143.1,ENSMUST00000186530.2,ENSMUST00000188943.1,ENSMUST00000190601.6,ENSMUST00000189528.6,ENSMUST00000086521.10	nonsense_mediated_decay,retained_intron,protein_coding	1.36916	0.779124	0.594537	0.765177
ENSMUSG00000026442	Nfasc	ENSMUST00000186539.1,ENSMUST00000043189.13,ENSMUST00000191294.1,ENSMUST00000186389.6,ENSMUST00000163770.7,ENSMUST00000188307.1,ENSMUST00000189219.1,ENSMUST00000094569.10,ENSMUST00000187861.6,ENSMUST00000186330.1	processed_transcript,retained_intron,protein_coding	6.11912	6.01109	5.74785	5.96349
ENSMUSG00000026443	Lrrn2	ENSMUST00000027706.3,ENSMUST00000159088.1	processed_transcript,protein_coding	-1.83983	-1.68461	-0.689622	-0.438266
ENSMUSG00000054387	Mdm4	ENSMUST00000189596.1,ENSMUST00000191212.6,ENSMUST00000067429.9,ENSMUST00000188090.6,ENSMUST00000067398.12,ENSMUST00000185398.6,ENSMUST00000185418.1,ENSMUST00000186513.1,ENSMUST00000190312.6,ENSMUST00000190807.1,ENSMUST00000187529.1,ENSMUST00000187244.1,ENSMUST00000186645.1,ENSMUST00000186617.6	nonsense_mediated_decay,processed_transcript,retained_intron,protein_coding	6.12201	6.1774	6.05468	6.07334
ENSMUSG00000100228	Gm29257	ENSMUST00000186115.1	processed_pseudogene	-0.472387	-0.832116	-0.651023	-0.750246
ENSMUSG00000026447	Pik3c2b	ENSMUST00000145153.7,ENSMUST00000124934.7,ENSMUST00000153707.7,ENSMUST00000077730.6	retained_intron,protein_coding	-0.425562	0.156938	-0.385033	-0.132863
ENSMUSG00000046062	Ppp1r15b	ENSMUST00000122956.1,ENSMUST00000052529.3	processed_transcript,protein_coding	6.35025	6.39906	6.59055	6.61084
ENSMUSG00000041757	Plekha6	ENSMUST00000212252.1,ENSMUST00000190186.6,ENSMUST00000190884.1,ENSMUST00000189598.1,ENSMUST00000038295.14,ENSMUST00000187285.6,ENSMUST00000105082.8,ENSMUST00000186917.6,ENSMUST00000190694.1,ENSMUST00000187299.1,ENSMUST00000190208.1,ENSMUST00000212142.1	processed_transcript,retained_intron,protein_coding	0.219856	0.563256	0.766204	0.949594
ENSMUSG00000070645	Ren1	ENSMUST00000094556.2,ENSMUST00000112287.1	protein_coding	-4.83185	-4.83185	-4.83185	-4.57149
ENSMUSG00000070644	Etnk2	ENSMUST00000131450.1,ENSMUST00000129213.1,ENSMUST00000156832.1,ENSMUST00000135222.8,ENSMUST00000147909.7	processed_transcript,retained_intron,protein_coding	-3.20333	-3.69914	-1.87074	-1.46606
ENSMUSG00000070643	Sox13	ENSMUST00000094551.4,ENSMUST00000144386.7,ENSMUST00000145922.1,ENSMUST00000153799.7,ENSMUST00000126530.1	retained_intron,protein_coding	2.69123	2.77641	2.86013	3.1021
ENSMUSG00000090553	Snrpe	ENSMUST00000171264.1,ENSMUST00000172079.1,ENSMUST00000166915.7,ENSMUST00000164096.1,ENSMUST00000164574.1,ENSMUST00000166291.7	nonsense_mediated_decay,protein_coding	4.36304	4.4043	4.20355	4.20412
ENSMUSG00000097014	Gm26706	ENSMUST00000180718.1	lincRNA	-3.68382	-3.94152	-4.50572	-3.7957
ENSMUSG00000102976	Zc3h11a	ENSMUST00000191896.5,ENSMUST00000192775.1,ENSMUST00000192107.5,ENSMUST00000027736.12,ENSMUST00000195424.5,ENSMUST00000195067.1,ENSMUST00000191828.1,ENSMUST00000195669.1,ENSMUST00000193504.5,ENSMUST00000191932.1,ENSMUST00000191705.5,ENSMUST00000192148.1,ENSMUST00000194668.5	processed_transcript,retained_intron,protein_coding	3.99392	3.97009	3.94078	3.88157
ENSMUSG00000094410	Gm38394	ENSMUST00000186476.6,ENSMUST00000179598.3	nonsense_mediated_decay,protein_coding	2.46276	2.50868	2.54346	2.5631
ENSMUSG00000051998	Lax1	ENSMUST00000189524.1,ENSMUST00000169295.7	protein_coding	-3.57364	-4.22099	-3.00765	-3.72897
ENSMUSG00000026463	Atp2b4	ENSMUST00000128692.1,ENSMUST00000167348.1,ENSMUST00000143567.7,ENSMUST00000165602.8,ENSMUST00000112264.1,ENSMUST00000140810.1,ENSMUST00000048953.13,ENSMUST00000125659.7	processed_transcript,retained_intron,protein_coding	2.16416	1.98989	2.40687	2.47767
ENSMUSG00000010311	Optc	ENSMUST00000124051.8,ENSMUST00000149380.7,ENSMUST00000153617.8,ENSMUST00000124245.2,ENSMUST00000126123.1	retained_intron,protein_coding	-0.956817	-1.01252	-0.489721	-0.8797
ENSMUSG00000041577	Prelp	ENSMUST00000048432.5,ENSMUST00000127583.1	processed_transcript,protein_coding	9.82248	9.84898	9.90189	9.91142
ENSMUSG00000100987	Gm1627	ENSMUST00000188504.1	lincRNA	-2.27689	-2.95406	-1.10914	-2.55167
ENSMUSG00000041559	Fmod	ENSMUST00000162779.1,ENSMUST00000048183.7	protein_coding	3.7334	4.02107	4.96573	5.06873
ENSMUSG00000020423	Btg2	ENSMUST00000020692.6	protein_coding	5.22889	6.42304	5.3429	5.91028
ENSMUSG00000073559	Gm8618	ENSMUST00000097570.2	processed_pseudogene	-4.34506	-4.53556	-4.56637	-4.35433
ENSMUSG00000026450	Chit1	ENSMUST00000159963.7,ENSMUST00000086475.2,ENSMUST00000160060.7	protein_coding	-3.97131	-3.41583	-3.08404	-4.05428
ENSMUSG00000064246	Chil1	ENSMUST00000082060.9,ENSMUST00000156873.7,ENSMUST00000153856.7,ENSMUST00000133701.7,ENSMUST00000139254.7,ENSMUST00000134812.1,ENSMUST00000132873.7,ENSMUST00000144819.1	retained_intron,protein_coding	-3.83698	-3.95296	-3.99153	-4.27144
ENSMUSG00000042451	Mybph	ENSMUST00000191577.1,ENSMUST00000038445.12	protein_coding	-4.59841	-4.83185	-4.12147	-4.83185
ENSMUSG00000042429	Adora1	ENSMUST00000086465.5,ENSMUST00000187631.1,ENSMUST00000038191.7,ENSMUST00000169927.1	protein_coding	-2.50049	-4.1431	-2.56463	-2.98508
ENSMUSG00000026459	Myog	ENSMUST00000027730.5	protein_coding	-4.35698	-4.83185	-4.03051	-4.38087
ENSMUSG00000026458	Ppfia4	ENSMUST00000189361.1,ENSMUST00000186553.1,ENSMUST00000168515.7,ENSMUST00000186964.6,ENSMUST00000189862.6,ENSMUST00000186730.6	processed_transcript,retained_intron,protein_coding	-0.582285	-0.845951	-1.26889	-1.36593
ENSMUSG00000042305	Tmem183a	ENSMUST00000185903.1,ENSMUST00000191237.6,ENSMUST00000188205.1,ENSMUST00000189572.1,ENSMUST00000049470.10	nonsense_mediated_decay,retained_intron,protein_coding	4.86817	4.81888	4.93129	4.85578
ENSMUSG00000050526	4933406M09Rik	ENSMUST00000162187.1	protein_coding	-4.83185	-4.67882	-4.68226	-4.83185
ENSMUSG00000026456	Cyb5r1	ENSMUST00000127412.8,ENSMUST00000173908.7,ENSMUST00000027726.13,ENSMUST00000172496.7,ENSMUST00000154237.7,ENSMUST00000133686.7,ENSMUST00000174315.7,ENSMUST00000172795.1,ENSMUST00000186489.6,ENSMUST00000130836.7	nonsense_mediated_decay,processed_transcript,retained_intron,protein_coding	5.11885	5.40427	5.7861	5.89278
ENSMUSG00000026457	Adipor1	ENSMUST00000156433.1,ENSMUST00000112237.1,ENSMUST00000027727.14,ENSMUST00000148822.1	processed_transcript,retained_intron,protein_coding	7.25561	7.32143	7.40591	7.3909
ENSMUSG00000101061	Platr1	ENSMUST00000188474.1	lincRNA	-4.83185	-4.68724	-4.83185	-4.83185
ENSMUSG00000026455	Klhl12	ENSMUST00000116528.1,ENSMUST00000027725.10,ENSMUST00000133721.7,ENSMUST00000141458.1,ENSMUST00000112232.7,ENSMUST00000189981.1	retained_intron,protein_coding	4.22413	4.27035	4.19089	4.26379
ENSMUSG00000042229	Rabif	ENSMUST00000047978.8	protein_coding	4.40334	4.4555	4.3808	4.48353
ENSMUSG00000096712	Gm15454	ENSMUST00000179718.1	processed_pseudogene	-3.38186	-3.27149	-3.75865	-3.19561
ENSMUSG00000101955	Gm29376	ENSMUST00000189357.1	unprocessed_pseudogene	-4.21016	-4.42216	-4.83185	-4.13695
ENSMUSG00000046367	Mgat4e	ENSMUST00000052911.7,ENSMUST00000172898.1,ENSMUST00000185836.1	nonsense_mediated_decay,protein_coding	-4.83185	-4.14149	-3.61573	-4.65149
ENSMUSG00000042207	Kdm5b	ENSMUST00000133725.1,ENSMUST00000112197.2,ENSMUST00000186128.1,ENSMUST00000112198.2,ENSMUST00000191572.1,ENSMUST00000047714.13	retained_intron,protein_coding	6.18334	6.15888	6.89666	6.69005
ENSMUSG00000026452	Syt2	ENSMUST00000121990.1,ENSMUST00000187725.6,ENSMUST00000187702.1,ENSMUST00000188842.6	processed_transcript,protein_coding	-4.30308	-4.42911	-4.53843	-4.83185
ENSMUSG00000073557	Ppp1r12b	ENSMUST00000141419.1,ENSMUST00000191540.1,ENSMUST00000156348.7,ENSMUST00000112163.1,ENSMUST00000045665.12,ENSMUST00000146639.1,ENSMUST00000086444.5,ENSMUST00000137022.1,ENSMUST00000132025.1,ENSMUST00000168381.7	processed_transcript,retained_intron,protein_coding	6.86573	6.8895	5.92353	5.89934
ENSMUSG00000026429	Ube2t	ENSMUST00000188177.1,ENSMUST00000139617.1,ENSMUST00000185369.1,ENSMUST00000027687.7	retained_intron,protein_coding	2.51786	2.21698	0.618664	0.978077
ENSMUSG00000042793	Lgr6	ENSMUST00000137968.7,ENSMUST00000044828.13,ENSMUST00000139369.1	processed_transcript,protein_coding	-2.56758	-1.46627	0.578034	-0.0330028
ENSMUSG00000097993	Ptprv	ENSMUST00000183317.7,ENSMUST00000182718.1,ENSMUST00000086432.6,ENSMUST00000182387.1,ENSMUST00000183089.1,ENSMUST00000182012.1,ENSMUST00000182570.1,ENSMUST00000183328.1,ENSMUST00000182541.7,ENSMUST00000183212.1,ENSMUST00000182120.1	processed_transcript,retained_intron	-0.881816	-1.11951	-1.91622	-1.4965
ENSMUSG00000031506	Ptpn7	ENSMUST00000167080.2,ENSMUST00000049449.10,ENSMUST00000187985.6,ENSMUST00000188478.1	retained_intron,protein_coding	-2.35403	-2.71025	-1.81532	-2.68818
ENSMUSG00000026426	Arl8a	ENSMUST00000125774.1,ENSMUST00000123344.1,ENSMUST00000141177.1,ENSMUST00000027684.10	retained_intron,protein_coding	6.34233	6.40787	6.34567	6.42312
ENSMUSG00000026424	Gpr37l1	ENSMUST00000027682.8	protein_coding	-4.59841	-4.57172	-4.83185	-4.83185
ENSMUSG00000079139	Gm4204	ENSMUST00000110798.4	processed_pseudogene	4.07441	4.05661	3.89765	3.76614
ENSMUSG00000003051	Elf3	ENSMUST00000003135.13,ENSMUST00000188895.1,ENSMUST00000185752.1	retained_intron,protein_coding	-2.74053	-3.78591	-2.96438	-2.33982
ENSMUSG00000041926	Rnpep	ENSMUST00000189615.1,ENSMUST00000141234.1,ENSMUST00000077340.13,ENSMUST00000190632.1,ENSMUST00000152169.1,ENSMUST00000074357.7,ENSMUST00000130069.1,ENSMUST00000141092.1,ENSMUST00000188053.1	processed_transcript,retained_intron,protein_coding	6.50122	6.40018	6.31951	6.16795
ENSMUSG00000062580	Timm17a	ENSMUST00000081104.9,ENSMUST00000134088.2,ENSMUST00000125454.2,ENSMUST00000152706.1	retained_intron,protein_coding	5.15855	5.14464	5.13291	5.16754
ENSMUSG00000048096	Lmod1	ENSMUST00000059352.2	protein_coding	5.36358	5.54126	5.46519	5.62456
ENSMUSG00000041889	Shisa4	ENSMUST00000159918.1,ENSMUST00000041240.3,ENSMUST00000159181.1	retained_intron,protein_coding	4.62829	4.81202	4.35823	4.44594
ENSMUSG00000041879	Ipo9	ENSMUST00000162858.1,ENSMUST00000159017.1,ENSMUST00000041023.13,ENSMUST00000159089.1,ENSMUST00000161934.1,ENSMUST00000161135.7,ENSMUST00000159173.1,ENSMUST00000161258.7,ENSMUST00000161189.7,ENSMUST00000159487.1,ENSMUST00000161032.7,ENSMUST00000161750.7,ENSMUST00000161704.7,ENSMUST00000161838.7	nonsense_mediated_decay,processed_transcript,retained_intron,protein_coding	6.81635	6.82445	6.79058	6.72239
ENSMUSG00000100620	Gm28277	ENSMUST00000187450.1	sense_intronic	-4.83185	-4.58429	-4.83185	-4.83185
ENSMUSG00000009418	Nav1	ENSMUST00000067414.12,ENSMUST00000040599.14,ENSMUST00000190735.1,ENSMUST00000187311.1,ENSMUST00000190298.6,ENSMUST00000189252.1,ENSMUST00000189362.6,ENSMUST00000190130.1	processed_transcript,retained_intron,protein_coding	7.26884	7.26843	7.26057	7.24919
ENSMUSG00000090399	Gm38399	ENSMUST00000112103.1	lincRNA	3.08714	3.16961	3.26836	3.23381
ENSMUSG00000026421	Csrp1	ENSMUST00000027677.7,ENSMUST00000097561.8	protein_coding	7.56395	7.5801	8.5279	8.53703
ENSMUSG00000041801	Phlda3	ENSMUST00000038945.5,ENSMUST00000136445.1	processed_transcript,protein_coding	7.1947	7.27806	7.08336	7.22133
ENSMUSG00000026418	Tnni1	ENSMUST00000148201.7,ENSMUST00000154463.7,ENSMUST00000152075.7,ENSMUST00000152208.7,ENSMUST00000132795.7,ENSMUST00000139986.7,ENSMUST00000137331.7,ENSMUST00000187830.6,ENSMUST00000129217.1	processed_transcript,protein_coding	-2.57871	-2.04324	-2.37251	-1.01178
ENSMUSG00000041782	Lad1	ENSMUST00000038760.9,ENSMUST00000190773.6,ENSMUST00000185756.1	processed_transcript,protein_coding	-3.09021	-2.61275	-3.54336	-2.73865
ENSMUSG00000026414	Tnnt2	ENSMUST00000112085.8,ENSMUST00000178854.7,ENSMUST00000191055.1,ENSMUST00000179863.7,ENSMUST00000027671.11,ENSMUST00000178204.7,ENSMUST00000189732.6,ENSMUST00000188098.1,ENSMUST00000189826.6,ENSMUST00000189355.6,ENSMUST00000112087.8,ENSMUST00000112086.2,ENSMUST00000186225.1,ENSMUST00000188028.6,ENSMUST00000190451.6	retained_intron,protein_coding	-3.48345	-3.72523	-3.31222	-2.5728
ENSMUSG00000101482	Gm28883	ENSMUST00000189256.1	processed_pseudogene	-4.47384	-4.09625	-3.7825	-3.15778
ENSMUSG00000026413	Pkp1	ENSMUST00000027667.12,ENSMUST00000189805.6,ENSMUST00000163260.7,ENSMUST00000132793.1	nonsense_mediated_decay,retained_intron,protein_coding	-1.25875	-2.81156	-2.93178	-2.96632
ENSMUSG00000051985	Igfn1	ENSMUST00000124134.2,ENSMUST00000140703.7,ENSMUST00000166193.8	nonsense_mediated_decay,protein_coding	-4.83185	-4.83185	-4.12147	-4.83185
ENSMUSG00000026411	Tmem9	ENSMUST00000063719.14,ENSMUST00000117950.1,ENSMUST00000140545.1,ENSMUST00000118832.3,ENSMUST00000165125.7	processed_transcript,retained_intron,protein_coding	5.36048	5.38076	5.81849	5.6992
ENSMUSG00000097918	Ascl5	ENSMUST00000180436.1	protein_coding	-4.83185	-4.83185	-4.83185	-4.83185
ENSMUSG00000026407	Cacna1s	ENSMUST00000161865.1,ENSMUST00000160641.7,ENSMUST00000159106.1,ENSMUST00000161700.1,ENSMUST00000112068.9,ENSMUST00000112064.7	processed_transcript,retained_intron,protein_coding	-4.60747	-4.48924	-4.28161	-3.90516
ENSMUSG00000086264	Gm15850	ENSMUST00000165464.1,ENSMUST00000146091.9,ENSMUST00000134998.7,ENSMUST00000166747.7	processed_transcript	-2.74137	-2.79552	-1.44876	-1.7566
ENSMUSG00000041642	Kif21b	ENSMUST00000075164.10,ENSMUST00000165333.1,ENSMUST00000127624.2,ENSMUST00000130864.8,ENSMUST00000122892.1,ENSMUST00000171381.1	nonsense_mediated_decay,processed_transcript,retained_intron,protein_coding	5.22927	5.33461	6.44428	6.28411
ENSMUSG00000087230	Mroh3	ENSMUST00000212798.1,ENSMUST00000133030.2,ENSMUST00000166708.1,ENSMUST00000168561.8,ENSMUST00000146112.2	nonsense_mediated_decay,processed_transcript,retained_intron,protein_coding	-4.69988	-4.10937	-4.62635	-4.50209
ENSMUSG00000041605	5730559C18Rik	ENSMUST00000120339.7,ENSMUST00000150163.7,ENSMUST00000144464.6,ENSMUST00000195177.1,ENSMUST00000153910.1,ENSMUST00000194374.1	nonsense_mediated_decay,retained_intron,protein_coding	-0.399897	-0.0169603	1.28181	1.37481
ENSMUSG00000052759	Gpr25	ENSMUST00000086395.6	protein_coding	-4.83185	-4.83185	-4.57684	-4.67867
ENSMUSG00000041570	Camsap2	ENSMUST00000048309.11,ENSMUST00000192314.1,ENSMUST00000192001.5,ENSMUST00000194730.1,ENSMUST00000192933.1,ENSMUST00000194808.5	processed_transcript,protein_coding	6.08603	6.02274	6.26336	6.1994
ENSMUSG00000097403	9230116N13Rik	ENSMUST00000194227.1	retained_intron	-1.48892	-1.54986	-1.71455	-1.92217
ENSMUSG00000026404	Ddx59	ENSMUST00000027655.7,ENSMUST00000122959.1,ENSMUST00000149783.1,ENSMUST00000129218.6	processed_transcript,retained_intron,protein_coding	2.32085	2.34314	2.33794	2.28559
ENSMUSG00000041498	Kif14	ENSMUST00000201158.1,ENSMUST00000201676.3,ENSMUST00000187963.6,ENSMUST00000193587.1,ENSMUST00000189413.6,ENSMUST00000047817.11,ENSMUST00000195390.5,ENSMUST00000195274.2	nonsense_mediated_decay,processed_transcript,retained_intron,protein_coding	4.16966	3.73484	1.2763	1.72212
ENSMUSG00000099337	Gm29486	ENSMUST00000088648.4	processed_pseudogene	-4.19421	-4.68724	-4.83185	-4.83185
ENSMUSG00000101413	Gm29485	ENSMUST00000190220.1	processed_pseudogene	-3.42841	-4.23534	-4.21128	-4.69543
ENSMUSG00000104414	Gm37799	ENSMUST00000194018.1	lincRNA	-4.83185	-4.58429	-4.44045	-4.42185
ENSMUSG00000097229	Platr23	ENSMUST00000180797.1	lincRNA	-4.22938	-4.58429	-4.14616	-3.91316
ENSMUSG00000041483	Zfp281	ENSMUST00000112046.1,ENSMUST00000047734.14	protein_coding	5.36021	5.48206	5.72844	5.76692
ENSMUSG00000097113	Gm19705	ENSMUST00000180962.1,ENSMUST00000181491.1,ENSMUST00000180495.7,ENSMUST00000181524.7	lincRNA	0.0577596	-0.22351	0.0415614	0.230591
ENSMUSG00000097448	Platr22	ENSMUST00000181274.1	lincRNA	-1.73921	-2.19651	-2.53832	-2.13048
ENSMUSG00000104360	Gm8762	ENSMUST00000193486.1	processed_pseudogene	-2.47201	-2.39657	-2.10463	-2.36739
ENSMUSG00000103953	Gm29718	ENSMUST00000193396.1	processed_pseudogene	-3.74365	-4.16409	-4.31869	-3.71554
ENSMUSG00000026398	Nr5a2	ENSMUST00000195428.1,ENSMUST00000192357.5,ENSMUST00000192587.1,ENSMUST00000027649.13,ENSMUST00000192929.5,ENSMUST00000168126.6	retained_intron,protein_coding	1.81083	1.61859	1.78419	1.56119
ENSMUSG00000098243	Gm4258	ENSMUST00000187561.1,ENSMUST00000182127.1	lincRNA,retained_intron	-4.11114	-3.48517	-3.71169	-3.42438
ENSMUSG00000102142	Gm26930	ENSMUST00000194874.1	sense_intronic	-4.37908	-4.58429	-4.23894	-4.83185
ENSMUSG00000098206	A430106G13Rik	ENSMUST00000182158.1	lincRNA	-3.53595	-3.53363	-3.35975	-4.05234
ENSMUSG00000026395	Ptprc	ENSMUST00000182138.7,ENSMUST00000182283.7,ENSMUST00000112036.4,ENSMUST00000183262.7,ENSMUST00000195533.5,ENSMUST00000182755.7,ENSMUST00000188596.2,ENSMUST00000185570.1,ENSMUST00000183301.7,ENSMUST00000187586.1,ENSMUST00000186628.1,ENSMUST00000183229.2,ENSMUST00000193650.1	retained_intron,protein_coding	-0.391161	-1.72429	0.290409	-1.98859
ENSMUSG00000026393	Nek7	ENSMUST00000186017.6,ENSMUST00000187407.6,ENSMUST00000191549.2,ENSMUST00000027642.4	retained_intron,protein_coding	7.3964	7.3933	7.25469	7.27718
ENSMUSG00000100459	Gm5833	ENSMUST00000186285.1,ENSMUST00000190707.6	lincRNA	-4.69988	-4.83185	-4.83185	-4.83185
ENSMUSG00000019230	Lhx9	ENSMUST00000019374.13,ENSMUST00000112026.3,ENSMUST00000046870.12,ENSMUST00000093486.9,ENSMUST00000112030.8,ENSMUST00000194557.1,ENSMUST00000192425.1	nonsense_mediated_decay,retained_intron,protein_coding	-2.19558	-1.21557	-0.502603	-0.282366
ENSMUSG00000079283	2310009B15Rik	ENSMUST00000193374.1,ENSMUST00000195075.1,ENSMUST00000112025.2	nonsense_mediated_decay,retained_intron,protein_coding	2.38368	2.47236	2.54632	2.38213
ENSMUSG00000056268	Dennd1b	ENSMUST00000198418.1,ENSMUST00000200295.4,ENSMUST00000199634.1,ENSMUST00000200429.4,ENSMUST00000198759.4,ENSMUST00000094505.5,ENSMUST00000168527.7,ENSMUST00000196816.1,ENSMUST00000200533.4	nonsense_mediated_decay,processed_transcript,retained_intron,protein_coding	3.94659	3.88063	4.32584	4.19528
ENSMUSG00000104436	Gm37423	ENSMUST00000194246.1	retained_intron	-4.02406	-4.48924	-3.87417	-4.27337
ENSMUSG00000104900	4930596I21Rik	ENSMUST00000200494.1	sense_intronic	-4.83185	-4.53556	-4.24924	-3.88943
ENSMUSG00000102626	Gm18553	ENSMUST00000194152.1	processed_pseudogene	-4.83185	-4.58429	-4.83185	-4.83185
ENSMUSG00000085361	Gm16305	ENSMUST00000140747.2	processed_pseudogene	-4.57051	-4.83185	-4.67522	-4.83185
ENSMUSG00000063681	Crb1	ENSMUST00000199291.1,ENSMUST00000198445.4,ENSMUST00000197035.1,ENSMUST00000059825.11,ENSMUST00000200340.1,ENSMUST00000196402.4,ENSMUST00000199479.1	nonsense_mediated_decay,retained_intron,protein_coding	-4.4113	-4.83185	-4.83185	-4.83185
ENSMUSG00000033964	Zbtb41	ENSMUST00000200243.4,ENSMUST00000199011.1,ENSMUST00000039867.9	nonsense_mediated_decay,protein_coding	4.37764	4.38861	4.54857	4.39698
ENSMUSG00000033952	Aspm	ENSMUST00000053364.11,ENSMUST00000200083.4,ENSMUST00000197096.1,ENSMUST00000196272.1,ENSMUST00000199998.1	processed_transcript,retained_intron,protein_coding	5.8308	5.3169	2.76502	2.79779
ENSMUSG00000026368	F13b	ENSMUST00000027615.6,ENSMUST00000141842.1	processed_transcript,protein_coding	-4.83185	-4.83185	-4.83185	-4.83185
ENSMUSG00000070594	Gm4788	ENSMUST00000111989.8,ENSMUST00000111986.7,ENSMUST00000027612.10	protein_coding	-4.04124	-4.67882	-4.41163	-4.4421
ENSMUSG00000033898	Cfhr2	ENSMUST00000094489.4,ENSMUST00000194186.5	protein_coding	-3.21514	-3.25368	-4.40587	-4.00453
ENSMUSG00000089991	Gm16332	ENSMUST00000134229.2	unprocessed_pseudogene	-1.78258	-1.69008	-2.13059	-2.16976
ENSMUSG00000104496	Gm5837	ENSMUST00000191844.1	processed_pseudogene	-1.85516	-2.03608	-1.58644	-2.15984
ENSMUSG00000085867	Gm5834	ENSMUST00000126680.1	unprocessed_pseudogene	-3.55266	-2.20456	-3.02502	-3.07545
ENSMUSG00000103691	Gm38019	ENSMUST00000195133.1	processed_pseudogene	-4.61488	-4.83185	-4.83185	-4.83185
ENSMUSG00000026365	Cfh	ENSMUST00000194688.1,ENSMUST00000111977.7,ENSMUST00000148225.1,ENSMUST00000192880.5,ENSMUST00000066859.12,ENSMUST00000123238.1,ENSMUST00000111976.8,ENSMUST00000192919.5	nonsense_mediated_decay,retained_intron,protein_coding	6.87369	6.88014	6.46629	6.65998
ENSMUSG00000052726	Kcnt2	ENSMUST00000119786.7,ENSMUST00000145077.2,ENSMUST00000120709.7,ENSMUST00000120796.7,ENSMUST00000193606.1,ENSMUST00000192840.1	nonsense_mediated_decay,processed_transcript,retained_intron,protein_coding	0.818236	1.00402	0.240006	1.06416
ENSMUSG00000101795	Gm5835	ENSMUST00000185806.2	processed_pseudogene	1.15111	1.27059	1.04054	1.14162
ENSMUSG00000026361	Cdc73	ENSMUST00000188838.1,ENSMUST00000159794.1,ENSMUST00000189597.1,ENSMUST00000162638.1,ENSMUST00000212510.1,ENSMUST00000018337.8	nonsense_mediated_decay,processed_transcript,retained_intron,protein_coding	4.91159	4.83422	4.8718	4.85364
ENSMUSG00000033849	B3galt2	ENSMUST00000038252.3	protein_coding	-4.54138	-4.83185	-4.83185	-4.57149
ENSMUSG00000089640	Gm6397	ENSMUST00000161973.1	processed_pseudogene	-3.46329	-3.54307	-3.79899	-3.03238
ENSMUSG00000018196	Glrx2	ENSMUST00000188783.1,ENSMUST00000145969.7,ENSMUST00000185367.1,ENSMUST00000129653.2,ENSMUST00000145571.1,ENSMUST00000190211.1,ENSMUST00000185362.6,ENSMUST00000152435.1,ENSMUST00000126514.1,ENSMUST00000111957.9,ENSMUST00000149103.1,ENSMUST00000050491.10,ENSMUST00000148600.2	nonsense_mediated_decay,processed_transcript,retained_intron,protein_coding	3.66945	3.77293	3.67206	3.57418
ENSMUSG00000018199	Trove2	ENSMUST00000018343.8,ENSMUST00000159879.1	retained_intron,protein_coding	5.34954	5.34778	5.15452	5.10171
ENSMUSG00000018189	Uchl5	ENSMUST00000185742.1,ENSMUST00000018333.12,ENSMUST00000190258.1,ENSMUST00000185493.6,ENSMUST00000189936.6,ENSMUST00000191512.1,ENSMUST00000185539.1,ENSMUST00000189433.1	nonsense_mediated_decay,retained_intron,protein_coding	3.50777	3.419	3.10249	3.0454
ENSMUSG00000100455	Gm29170	ENSMUST00000190224.1	sense_intronic	-2.07675	-2.14381	-3.4937	-2.62043
ENSMUSG00000026360	Rgs2	ENSMUST00000027606.3,ENSMUST00000134817.1,ENSMUST00000127206.7,ENSMUST00000153527.2	nonsense_mediated_decay,retained_intron,protein_coding	5.61982	5.48172	5.21703	5.06917
ENSMUSG00000051079	Rgs13	ENSMUST00000111941.1,ENSMUST00000052375.7	protein_coding	-4.83185	-4.83185	-4.83185	-4.83185
ENSMUSG00000100389	Rbm6-ps2	ENSMUST00000186440.1	processed_pseudogene	-4.70249	-4.83185	-4.83185	-4.1592
ENSMUSG00000026358	Rgs1	ENSMUST00000169042.1,ENSMUST00000189061.6,ENSMUST00000170870.2,ENSMUST00000169409.2,ENSMUST00000185714.1,ENSMUST00000172388.7,ENSMUST00000189916.1,ENSMUST00000167812.1,ENSMUST00000167317.7	nonsense_mediated_decay,retained_intron,protein_coding	-2.07454	-4.02702	-1.55913	-3.30081
ENSMUSG00000100441	Gm7266	ENSMUST00000187999.1	processed_pseudogene	-2.14439	-2.27398	-2.77187	-2.53803
ENSMUSG00000026357	Rgs18	ENSMUST00000027603.3	protein_coding	-4.28522	-4.83185	-4.07045	-4.50209
ENSMUSG00000099617	Gm6550	ENSMUST00000187574.1	processed_pseudogene	-4.83185	-4.83185	-4.83185	-4.83185
ENSMUSG00000097130	Gm5262	ENSMUST00000180655.1	processed_pseudogene	-4.69988	-4.68724	-4.83185	-4.44603
ENSMUSG00000090323	Gm5263	ENSMUST00000163646.2	processed_pseudogene	-4.18502	-4.34205	-4.62635	-4.42564
ENSMUSG00000035131	Brinp3	ENSMUST00000128345.2,ENSMUST00000125331.1,ENSMUST00000132847.7,ENSMUST00000074622.10,ENSMUST00000166814.7	nonsense_mediated_decay,retained_intron,protein_coding	-0.101458	-0.333468	0.787269	-0.570288
ENSMUSG00000080078	Gm15583	ENSMUST00000116191.2	processed_pseudogene	-4.70249	-4.53421	-4.68226	-4.68601
ENSMUSG00000101735	Gm18505	ENSMUST00000187360.1	processed_pseudogene	-4.70729	-4.83185	-4.83185	-4.83185
ENSMUSG00000099842	Gm4034	ENSMUST00000187674.1	processed_pseudogene	-4.83185	-4.58043	-4.33873	-4.83185
ENSMUSG00000101564	Gm5703	ENSMUST00000186658.1	processed_pseudogene	-4.83185	-4.19142	-4.71466	-4.4983
ENSMUSG00000082588	Gm15443	ENSMUST00000118947.1	processed_pseudogene	-2.30015	-2.78569	-2.83512	-2.27438
ENSMUSG00000056220	Pla2g4a	ENSMUST00000190507.1,ENSMUST00000111926.8,ENSMUST00000134676.1,ENSMUST00000155438.1,ENSMUST00000070200.14,ENSMUST00000142040.1	processed_transcript,retained_intron,protein_coding	4.61804	4.68042	5.56079	5.39672
ENSMUSG00000097028	Ptgs2os	ENSMUST00000181460.2	retained_intron	-3.48697	-4.17873	-2.94602	-3.93553
ENSMUSG00000032487	Ptgs2	ENSMUST00000190784.1,ENSMUST00000035065.8	protein_coding	2.70026	3.57201	5.07728	5.01363
ENSMUSG00000101199	Gm9687	ENSMUST00000189312.1	processed_pseudogene	-4.69988	-4.83185	-4.4454	-4.22102
ENSMUSG00000097754	Ptgs2os2	ENSMUST00000181308.1	lincRNA	-0.142059	-0.737321	0.374687	0.678312
ENSMUSG00000099875	Gm15453	ENSMUST00000121422.1	processed_pseudogene	-1.38306	-1.20628	-1.39053	-1.57176
ENSMUSG00000006007	Pdc	ENSMUST00000191228.6,ENSMUST00000165062.7,ENSMUST00000185698.1,ENSMUST00000186572.6	protein_coding	-4.83185	-4.83185	-4.3373	-4.21919
ENSMUSG00000006010	BC003331	ENSMUST00000132809.7,ENSMUST00000148389.7,ENSMUST00000097546.8,ENSMUST00000094477.3,ENSMUST00000140112.1,ENSMUST00000111913.8,ENSMUST00000006167.12,ENSMUST00000097547.9,ENSMUST00000150615.7	nonsense_mediated_decay,processed_transcript,retained_intron,protein_coding	5.32241	5.32318	5.45376	5.51715
ENSMUSG00000006005	Tpr	ENSMUST00000138718.7,ENSMUST00000132522.1,ENSMUST00000128417.7,ENSMUST00000152967.7,ENSMUST00000150752.8,ENSMUST00000132257.8,ENSMUST00000151563.1,ENSMUST00000124973.8,ENSMUST00000131701.1,ENSMUST00000147769.1,ENSMUST00000130779.1,ENSMUST00000124484.1,ENSMUST00000119161.8,ENSMUST00000141827.2	processed_transcript,retained_intron,protein_coding	7.90853	7.90498	7.85934	7.84324
ENSMUSG00000006014	Prg4	ENSMUST00000164600.7,ENSMUST00000161611.7,ENSMUST00000159035.1,ENSMUST00000006171.15,ENSMUST00000111902.8,ENSMUST00000111901.8,ENSMUST00000162367.7,ENSMUST00000161320.7	protein_coding	7.33238	7.26059	8.0008	7.87228
ENSMUSG00000101519	Ska2l-ps	ENSMUST00000186208.1	processed_pseudogene	-4.24775	-4.38253	-4.27925	-4.67867
ENSMUSG00000066842	Hmcn1	ENSMUST00000155715.1,ENSMUST00000177036.1,ENSMUST00000074783.11,ENSMUST00000151899.1,ENSMUST00000137909.1,ENSMUST00000137197.8	processed_transcript,retained_intron,protein_coding	3.28773	3.62026	3.24506	3.18737
ENSMUSG00000097426	Gm8941	ENSMUST00000181451.1	processed_pseudogene	-3.80255	-3.28117	-2.18314	-3.03468
ENSMUSG00000102095	C730036E19Rik	ENSMUST00000188305.1	lincRNA	-3.99664	-4.02402	-3.85552	-4.27144
ENSMUSG00000100954	Gm10138	ENSMUST00000206952.1	pseudogene	0.477651	0.817375	0.921452	0.930569
ENSMUSG00000023150	Ivns1abp	ENSMUST00000186745.1,ENSMUST00000097543.7,ENSMUST00000111887.9,ENSMUST00000190872.1,ENSMUST00000023918.12	nonsense_mediated_decay,protein_coding	5.63703	5.67242	6.74486	6.41667
ENSMUSG00000052748	Swt1	ENSMUST00000185247.1,ENSMUST00000064771.11,ENSMUST00000189595.1,ENSMUST00000129939.1,ENSMUST00000131312.1,ENSMUST00000111883.8,ENSMUST00000138095.1,ENSMUST00000141977.2,ENSMUST00000124880.1,ENSMUST00000139244.1	nonsense_mediated_decay,retained_intron,protein_coding	2.94644	2.87148	3.24009	3.04555
ENSMUSG00000053286	Trmt1l	ENSMUST00000188179.6,ENSMUST00000186244.1,ENSMUST00000065625.11,ENSMUST00000188679.1,ENSMUST00000188843.6,ENSMUST00000189655.1,ENSMUST00000185230.6	nonsense_mediated_decay,retained_intron,protein_coding	4.84985	4.71488	4.84254	4.86329
ENSMUSG00000026484	Rnf2	ENSMUST00000190070.6,ENSMUST00000187991.1,ENSMUST00000188871.1,ENSMUST00000187048.6,ENSMUST00000186415.6,ENSMUST00000185945.1,ENSMUST00000076110.10	processed_transcript,retained_intron,protein_coding	4.59262	4.64672	4.89758	4.94295
ENSMUSG00000100551	Gm19503	ENSMUST00000187109.1	processed_pseudogene	-2.17208	-2.4352	-2.60165	-3.06767
ENSMUSG00000026483	Fam129a	ENSMUST00000148810.7,ENSMUST00000097541.9,ENSMUST00000134499.7,ENSMUST00000086267.5,ENSMUST00000111875.1	nonsense_mediated_decay,processed_transcript,protein_coding	6.24273	6.61435	5.53202	6.09926
ENSMUSG00000100594	2810414N06Rik	ENSMUST00000186444.1	lincRNA	0.0248346	0.135236	-0.18935	0.155829
ENSMUSG00000043019	Edem3	ENSMUST00000191070.1,ENSMUST00000059498.11,ENSMUST00000187951.6,ENSMUST00000188145.6	protein_coding	5.75541	5.75969	5.96186	5.87662
ENSMUSG00000032666	1700025G04Rik	ENSMUST00000128433.7,ENSMUST00000187603.6,ENSMUST00000121533.2,ENSMUST00000044581.13	nonsense_mediated_decay,retained_intron,protein_coding	6.72889	6.68004	6.05551	6.0291
ENSMUSG00000014980	Tsen15	ENSMUST00000015124.14,ENSMUST00000188105.1,ENSMUST00000161717.1,ENSMUST00000159717.1,ENSMUST00000162371.1,ENSMUST00000163027.1,ENSMUST00000159270.1	processed_transcript,retained_intron,protein_coding	3.24704	3.12491	2.92597	3.05246
ENSMUSG00000032649	Colgalt2	ENSMUST00000044311.8,ENSMUST00000127586.7	nonsense_mediated_decay,protein_coding	0.525848	0.322042	-0.107072	-0.319443
ENSMUSG00000026482	Rgl1	ENSMUST00000149536.2,ENSMUST00000128251.7,ENSMUST00000188395.1,ENSMUST00000027760.13,ENSMUST00000111859.7,ENSMUST00000111857.2	nonsense_mediated_decay,processed_transcript,retained_intron,protein_coding	6.75673	6.85825	7.03266	7.05788
ENSMUSG00000086145	Gm15479	ENSMUST00000139309.1	sense_intronic	-3.33663	-4.53556	-4.2147	-3.55298
ENSMUSG00000080950	Gm7278	ENSMUST00000119836.1	processed_pseudogene	-2.42704	-2.64538	-2.59426	-2.4992
ENSMUSG00000099868	Gm28792	ENSMUST00000191482.1	sense_intronic	-4.83185	-4.83185	-4.83185	-4.83185
ENSMUSG00000055547	Apobec4	ENSMUST00000068875.4	protein_coding	-4.83185	-4.83185	-4.68802	-4.31271
ENSMUSG00000008475	Arpc5	ENSMUST00000143008.1,ENSMUST00000097536.5,ENSMUST00000077755.10	retained_intron,protein_coding	6.43933	6.4325	6.50434	6.48067
ENSMUSG00000026480	Ncf2	ENSMUST00000189135.1,ENSMUST00000027754.6,ENSMUST00000187235.1,ENSMUST00000187641.1,ENSMUST00000190323.6,ENSMUST00000186568.6	retained_intron,protein_coding	2.67822	2.29953	2.92467	2.40558
ENSMUSG00000042772	Smg7	ENSMUST00000043560.14,ENSMUST00000188937.1,ENSMUST00000111836.3,ENSMUST00000186692.1,ENSMUST00000073441.12,ENSMUST00000186900.1	processed_transcript,retained_intron,protein_coding	6.07923	5.98051	6.36902	6.32181
ENSMUSG00000100394	Gm28791	ENSMUST00000185888.1	sense_intronic	-4.69988	-4.83185	-3.75918	-4.06784
ENSMUSG00000100702	Gm8976	ENSMUST00000187136.1	processed_pseudogene	-3.74116	-3.22787	-3.49628	-4.00977
ENSMUSG00000042751	Nmnat2	ENSMUST00000043313.14,ENSMUST00000186368.6,ENSMUST00000187569.1,ENSMUST00000185241.1,ENSMUST00000190960.1,ENSMUST00000186621.1	nonsense_mediated_decay,processed_transcript,retained_intron,protein_coding	1.99188	2.53075	1.51719	2.24354
ENSMUSG00000026479	Lamc2	ENSMUST00000188831.1,ENSMUST00000188206.1,ENSMUST00000027753.12,ENSMUST00000185356.6,ENSMUST00000189005.1,ENSMUST00000185328.1	retained_intron,protein_coding	4.30185	4.40187	3.93415	4.11439
ENSMUSG00000026478	Lamc1	ENSMUST00000159251.1,ENSMUST00000161744.1,ENSMUST00000027752.14,ENSMUST00000160515.1,ENSMUST00000163011.1	nonsense_mediated_decay,retained_intron,protein_coding	10.3043	10.3947	9.74551	9.95795
ENSMUSG00000079138	Gm8818	ENSMUST00000110797.1	processed_pseudogene	-2.67931	-2.57323	-3.31763	-3.90665
ENSMUSG00000073538	E330020D12Rik	ENSMUST00000188717.1,ENSMUST00000097535.10,ENSMUST00000186785.6	lincRNA,processed_transcript,retained_intron	-4.52747	-4.83185	-4.3852	-4.83185
ENSMUSG00000042708	Shcbp1l	ENSMUST00000042373.11,ENSMUST00000136614.1,ENSMUST00000137861.1	nonsense_mediated_decay,retained_intron,protein_coding	-3.92451	-4.09727	-4.44045	-4.42185
ENSMUSG00000042699	Dhx9	ENSMUST00000189516.1,ENSMUST00000042141.11,ENSMUST00000190383.1,ENSMUST00000190544.6,ENSMUST00000189425.1,ENSMUST00000188345.1,ENSMUST00000189509.1,ENSMUST00000186380.6,ENSMUST00000186966.6	nonsense_mediated_decay,retained_intron,protein_coding	6.82006	6.70355	6.53389	6.45923
ENSMUSG00000042684	Npl	ENSMUST00000041874.8,ENSMUST00000187747.1	retained_intron,protein_coding	1.38149	0.884102	1.30666	0.97859
ENSMUSG00000099858	Gm6652	ENSMUST00000186414.1	processed_pseudogene	-1.21228	-1.31239	-1.82598	-1.85272
ENSMUSG00000042671	Rgs8	ENSMUST00000147700.7,ENSMUST00000111812.7,ENSMUST00000111814.7,ENSMUST00000152114.7,ENSMUST00000124500.7,ENSMUST00000111815.7,ENSMUST00000147794.1,ENSMUST00000041776.11,ENSMUST00000111810.1,ENSMUST00000147482.7	processed_transcript,protein_coding	-3.07551	-3.52356	-2.22034	-1.47142
ENSMUSG00000100334	C230024C17Rik	ENSMUST00000190663.1	lincRNA	-4.1478	-3.01351	-3.22394	-3.55657
ENSMUSG00000026475	Rgs16	ENSMUST00000027748.7	protein_coding	5.63954	6.10486	6.48383	6.69732
ENSMUSG00000066800	Rnasel	ENSMUST00000086209.9,ENSMUST00000182016.1,ENSMUST00000182538.2,ENSMUST00000183241.7,ENSMUST00000182722.7,ENSMUST00000182131.1	processed_transcript,retained_intron,protein_coding	5.98117	5.76099	5.28174	5.36725
ENSMUSG00000100183	Gm28512	ENSMUST00000187415.1	sense_intronic	-2.57458	-2.37611	-1.50493	-1.81417
ENSMUSG00000042641	Rgsl1	ENSMUST00000184095.2,ENSMUST00000134030.7,ENSMUST00000206321.1,ENSMUST00000185164.6,ENSMUST00000124558.9,ENSMUST00000141249.7,ENSMUST00000145308.7	nonsense_mediated_decay,processed_transcript,retained_intron,protein_coding	-0.840957	-0.937762	-1.9039	-2.46277
ENSMUSG00000045968	Teddm2	ENSMUST00000190620.1,ENSMUST00000123490.1,ENSMUST00000059607.7	retained_intron,protein_coding	-0.0934988	0.0451853	-0.524166	-0.507873
ENSMUSG00000043282	Teddm1b	ENSMUST00000055314.3	protein_coding	-4.69656	-4.43887	-4.68226	-4.45552
ENSMUSG00000047053	Teddm1a	ENSMUST00000050660.5	protein_coding	-4.83185	-4.68724	-4.49537	-4.83185
ENSMUSG00000026473	Glul	ENSMUST00000153134.2,ENSMUST00000086199.11,ENSMUST00000140685.2,ENSMUST00000139476.7,ENSMUST00000154576.1	processed_transcript,retained_intron,protein_coding	9.61063	9.55552	8.64092	8.7419
ENSMUSG00000100014	Gm29290	ENSMUST00000185385.1	lincRNA	-4.83185	-4.68724	-4.68226	-4.83185
ENSMUSG00000101903	Gm29291	ENSMUST00000186055.1,ENSMUST00000188927.1	lincRNA	-4.41719	-4.32415	-4.83185	-4.43641
ENSMUSG00000100502	Gm28286	ENSMUST00000188704.1	lincRNA	-4.52747	-4.83185	-4.83185	-4.69543
ENSMUSG00000100627	A830008E24Rik	ENSMUST00000190485.1,ENSMUST00000185465.6	lincRNA	-4.11493	-3.58389	-4.58548	-4.37032
ENSMUSG00000066797	Zfp648	ENSMUST00000086195.6	protein_coding	-4.45786	-4.83185	-4.83185	-4.83185
ENSMUSG00000099933	4930452N14Rik	ENSMUST00000189240.1	lincRNA	-4.83185	-4.83185	-4.83185	-4.83185
ENSMUSG00000004110	Cacna1e	ENSMUST00000186256.1,ENSMUST00000188384.1,ENSMUST00000188321.1,ENSMUST00000211821.1,ENSMUST00000004214.14,ENSMUST00000187541.6,ENSMUST00000188965.6	retained_intron,protein_coding	-1.31009	-2.68593	-2.11903	-2.84279
ENSMUSG00000101880	Gm29282	ENSMUST00000190720.1	lincRNA	-4.83185	-4.83185	-4.57684	-4.38087
ENSMUSG00000096950	Gm9530	ENSMUST00000181160.2	lincRNA	-0.717159	-1.02562	-1.22257	-1.12098
ENSMUSG00000056708	Ier5	ENSMUST00000055322.5	protein_coding	5.80926	5.8782	6.00356	6.09857
ENSMUSG00000026471	Mr1	ENSMUST00000191773.5,ENSMUST00000027744.9,ENSMUST00000195579.1,ENSMUST00000192410.1,ENSMUST00000194612.5	nonsense_mediated_decay,retained_intron,protein_coding	5.56764	5.47593	5.74396	5.67594
ENSMUSG00000026470	Stx6	ENSMUST00000193059.5,ENSMUST00000192519.5,ENSMUST00000191769.1,ENSMUST00000027743.12,ENSMUST00000192690.1,ENSMUST00000195693.5,ENSMUST00000192311.1,ENSMUST00000195302.5,ENSMUST00000192091.1,ENSMUST00000194158.1	nonsense_mediated_decay,processed_transcript,retained_intron,protein_coding	5.35779	5.35273	5.48901	5.47141
ENSMUSG00000104181	Gm8850	ENSMUST00000195316.1	processed_pseudogene	-4.11993	-4.0219	-3.30103	-2.82584
ENSMUSG00000033722	BC034090	ENSMUST00000186551.1,ENSMUST00000185937.1,ENSMUST00000187096.1,ENSMUST00000035914.4,ENSMUST00000188492.1,ENSMUST00000190976.1,ENSMUST00000186082.2,ENSMUST00000186156.6,ENSMUST00000187781.1	processed_transcript,retained_intron,protein_coding	4.91507	5.22037	5.00535	5.25759
ENSMUSG00000026469	Xpr1	ENSMUST00000027741.11,ENSMUST00000111774.1,ENSMUST00000139925.1,ENSMUST00000111775.7,ENSMUST00000143529.2,ENSMUST00000129271.7,ENSMUST00000192359.1	processed_transcript,retained_intron,protein_coding	5.94248	5.90465	5.86686	5.81798
ENSMUSG00000073535	Gm5532	ENSMUST00000194133.1,ENSMUST00000097531.2	lincRNA	-0.292715	-0.158055	-0.398725	-0.317336
ENSMUSG00000033701	Acbd6	ENSMUST00000194476.1,ENSMUST00000035560.8,ENSMUST00000080138.12,ENSMUST00000192730.1,ENSMUST00000159339.1,ENSMUST00000097529.4	nonsense_mediated_decay,processed_transcript,retained_intron,protein_coding	5.33478	5.39597	5.28391	5.40627
ENSMUSG00000026468	Lhx4	ENSMUST00000195275.1,ENSMUST00000027740.13	protein_coding	-4.83185	-4.17873	-4.83185	-4.83185
ENSMUSG00000033684	Qsox1	ENSMUST00000151368.1,ENSMUST00000140809.1,ENSMUST00000194632.1,ENSMUST00000111764.7,ENSMUST00000132495.1,ENSMUST00000130701.1,ENSMUST00000035325.14,ENSMUST00000195419.1	processed_transcript,retained_intron,protein_coding	7.60948	7.67003	7.83851	7.84666
ENSMUSG00000033671	Cep350	ENSMUST00000124495.2,ENSMUST00000138762.7,ENSMUST00000146987.1,ENSMUST00000132189.1,ENSMUST00000192899.1,ENSMUST00000129865.8	processed_transcript,retained_intron,protein_coding	6.23248	6.18986	6.46543	6.3567
ENSMUSG00000103717	Gm38038	ENSMUST00000193803.1	processed_pseudogene	-4.83185	-4.83185	-4.83185	-4.65149
ENSMUSG00000026466	Tor1aip1	ENSMUST00000124212.1,ENSMUST00000169241.7,ENSMUST00000136397.7,ENSMUST00000141878.7,ENSMUST00000141980.1,ENSMUST00000097527.9,ENSMUST00000123705.7,ENSMUST00000136331.7,ENSMUST00000027738.13,ENSMUST00000130995.3	nonsense_mediated_decay,retained_intron,protein_coding	6.87333	6.77873	7.78799	7.80267
ENSMUSG00000050565	Tor1aip2	ENSMUST00000125371.1,ENSMUST00000097526.2,ENSMUST00000131359.1,ENSMUST00000128941.7,ENSMUST00000065648.14,ENSMUST00000111757.9,ENSMUST00000133152.1,ENSMUST00000111754.8,ENSMUST00000060404.4	processed_transcript,retained_intron,protein_coding	7.17326	7.12872	8.12147	8.1383
ENSMUSG00000015484	Fam163a	ENSMUST00000015628.3	protein_coding	-4.83185	-4.83185	-4.71466	-4.83185
ENSMUSG00000060985	Tdrd5	ENSMUST00000141760.3,ENSMUST00000167528.8,ENSMUST00000121146.9,ENSMUST00000148277.1,ENSMUST00000193755.1	processed_transcript,retained_intron,protein_coding	-4.83185	-3.76713	-4.16737	-4.43506
ENSMUSG00000026602	Nphs2	ENSMUST00000193020.1,ENSMUST00000027896.9	protein_coding	-4.83185	-4.83185	-4.21736	-4.67867
ENSMUSG00000026601	Axdnd1	ENSMUST00000179572.1,ENSMUST00000179985.7,ENSMUST00000179744.1,ENSMUST00000180173.1,ENSMUST00000177858.1,ENSMUST00000027895.7,ENSMUST00000213088.1,ENSMUST00000212747.1,ENSMUST00000177824.7,ENSMUST00000178036.7,ENSMUST00000212342.1	processed_transcript,protein_coding	-1.62421	-1.80449	-1.02493	-0.655999
ENSMUSG00000078193	Gm2000	ENSMUST00000102782.3	protein_coding	3.59383	3.44752	3.29457	3.24435
ENSMUSG00000026600	Soat1	ENSMUST00000051396.12,ENSMUST00000188027.1,ENSMUST00000191379.6,ENSMUST00000187987.1,ENSMUST00000187073.1,ENSMUST00000186420.1,ENSMUST00000189661.6,ENSMUST00000187507.6	retained_intron,protein_coding	6.27661	6.31486	6.74123	6.68613
ENSMUSG00000101523	Gm10031	ENSMUST00000190422.1	protein_coding	-0.0594793	-0.0764568	-0.218568	-0.0372924
ENSMUSG00000026596	Abl2	ENSMUST00000190749.1,ENSMUST00000166172.8,ENSMUST00000027888.12,ENSMUST00000173929.7	protein_coding	5.73455	5.68729	5.9404	5.87642
ENSMUSG00000060519	Tor3a	ENSMUST00000188964.6,ENSMUST00000150557.7,ENSMUST00000152604.1,ENSMUST00000122242.7,ENSMUST00000079625.10,ENSMUST00000156861.7,ENSMUST00000154353.1,ENSMUST00000190607.1	nonsense_mediated_decay,processed_transcript,protein_coding	5.68163	5.4898	7.80488	7.69694
ENSMUSG00000033557	Fam20b	ENSMUST00000188941.1,ENSMUST00000122424.7,ENSMUST00000190878.1,ENSMUST00000147931.1,ENSMUST00000086153.7	processed_transcript,retained_intron,protein_coding	5.85397	5.83158	6.0253	5.9512
ENSMUSG00000046057	Gm15428	ENSMUST00000121352.1	processed_pseudogene	-3.10335	-3.17855	-4.23495	-4.83185
ENSMUSG00000026594	Ralgps2	ENSMUST00000185198.6,ENSMUST00000172057.7,ENSMUST00000185970.1,ENSMUST00000027886.13,ENSMUST00000188656.6,ENSMUST00000189316.6,ENSMUST00000192343.5,ENSMUST00000190762.6,ENSMUST00000189648.1,ENSMUST00000191503.1,ENSMUST00000190648.6,ENSMUST00000171292.7,ENSMUST00000191605.6,ENSMUST00000189208.1,ENSMUST00000063199.12	nonsense_mediated_decay,retained_intron,protein_coding	2.90899	3.16083	2.5549	2.83311
ENSMUSG00000101964	Gm28693	ENSMUST00000190758.1,ENSMUST00000189622.1	transcribed_processed_pseudogene,processed_transcript	-4.36478	-4.24022	-4.83185	-4.25917
ENSMUSG00000033544	Angptl1	ENSMUST00000111720.1,ENSMUST00000027885.7	protein_coding	-4.40036	-4.01685	-4.44045	-4.27337
ENSMUSG00000101768	Gm28694	ENSMUST00000190681.1	lincRNA	-4.60347	-4.83185	-4.83185	-4.83185
ENSMUSG00000026592	Tex35	ENSMUST00000148649.2,ENSMUST00000121911.7,ENSMUST00000027884.12,ENSMUST00000119526.1,ENSMUST00000118207.7,ENSMUST00000187546.6	nonsense_mediated_decay,protein_coding	-4.83185	-4.52715	-4.83185	-4.27516
ENSMUSG00000070565	Rasal2	ENSMUST00000143358.2,ENSMUST00000129880.7,ENSMUST00000143080.1,ENSMUST00000132699.7,ENSMUST00000134543.7,ENSMUST00000078308.12,ENSMUST00000128538.1	processed_transcript,retained_intron,protein_coding	3.3347	3.49277	3.92897	3.72806
ENSMUSG00000087632	Gm6058	ENSMUST00000154261.1	processed_pseudogene	-4.83185	-4.83185	-4.83185	-4.83185
ENSMUSG00000049881	2810025M15Rik	ENSMUST00000189791.1,ENSMUST00000061537.11,ENSMUST00000187761.1	transcribed_processed_pseudogene,processed_transcript	2.38028	2.49807	2.20943	2.25267
ENSMUSG00000033488	BC026585	ENSMUST00000195702.1,ENSMUST00000194220.1,ENSMUST00000119891.6,ENSMUST00000046743.10,ENSMUST00000193791.5	nonsense_mediated_decay,protein_coding	3.02267	3.2988	3.09541	3.41491
ENSMUSG00000026589	Sec16b	ENSMUST00000155665.1,ENSMUST00000111700.7,ENSMUST00000086130.8,ENSMUST00000146873.2,ENSMUST00000027881.14	retained_intron,protein_coding	4.27056	4.46807	4.0688	4.51609
ENSMUSG00000102245	Gm37713	ENSMUST00000191746.1	processed_pseudogene	-4.83185	-4.67882	-4.67522	-4.83185
ENSMUSG00000004031	Brinp2	ENSMUST00000192709.1,ENSMUST00000194578.1,ENSMUST00000004133.10,ENSMUST00000195271.4	nonsense_mediated_decay,processed_transcript,retained_intron,protein_coding	-3.54825	-4.03777	-4.16347	-4.17245
ENSMUSG00000026587	Astn1	ENSMUST00000195311.5,ENSMUST00000194041.1,ENSMUST00000193599.1,ENSMUST00000194217.1,ENSMUST00000194658.1,ENSMUST00000193042.5,ENSMUST00000170718.6,ENSMUST00000192619.1,ENSMUST00000046110.15,ENSMUST00000192821.1,ENSMUST00000194369.5	nonsense_mediated_decay,processed_transcript,retained_intron,protein_coding	1.44054	0.913846	1.52526	1.27269
ENSMUSG00000073530	Pappa2	ENSMUST00000160206.2,ENSMUST00000159861.8,ENSMUST00000159892.1,ENSMUST00000161589.2,ENSMUST00000177789.1,ENSMUST00000159860.7	processed_transcript,retained_intron,protein_coding	-1.10514	-1.11374	-0.92657	-1.29369
ENSMUSG00000061992	Gm4953	ENSMUST00000077309.2	processed_pseudogene	-3.96137	-4.02209	-3.73952	-4.36566
ENSMUSG00000040782	Rfwd2	ENSMUST00000195044.1,ENSMUST00000194713.1,ENSMUST00000192215.5,ENSMUST00000192841.1,ENSMUST00000195554.5,ENSMUST00000194049.1,ENSMUST00000194798.1,ENSMUST00000192597.1,ENSMUST00000192044.1,ENSMUST00000076894.10,ENSMUST00000192762.5,ENSMUST00000195800.5,ENSMUST00000193776.1	nonsense_mediated_decay,retained_intron,protein_coding	5.67907	5.68516	5.83336	5.68064
ENSMUSG00000015829	Tnr	ENSMUST00000192457.1,ENSMUST00000193325.1,ENSMUST00000192069.5,ENSMUST00000111669.8,ENSMUST00000195199.1	retained_intron,protein_coding	-1.16241	-0.93219	-0.765965	-0.835995
ENSMUSG00000090394	4930523C07Rik	ENSMUST00000163892.7,ENSMUST00000165923.1,ENSMUST00000191933.1,ENSMUST00000097513.3,ENSMUST00000060298.14,ENSMUST00000168250.7	lincRNA,retained_intron,protein_coding	4.45527	4.36107	3.73248	3.63784
ENSMUSG00000026729	4930562F07Rik	ENSMUST00000169600.1,ENSMUST00000164249.2,ENSMUST00000028061.8	lincRNA	-3.64301	-3.41751	-3.54104	-4.10995
ENSMUSG00000026725	Tnn	ENSMUST00000131919.1,ENSMUST00000039178.11	protein_coding	0.22473	0.049527	-0.857457	-0.448663
ENSMUSG00000058267	Mrps14	ENSMUST00000097193.2,ENSMUST00000078878.13,ENSMUST00000135680.7	nonsense_mediated_decay,protein_coding	3.80908	3.86515	3.50217	3.58839
ENSMUSG00000014226	Cacybp	ENSMUST00000195654.1,ENSMUST00000194167.1,ENSMUST00000014370.10	retained_intron,protein_coding	4.47308	4.46306	4.38999	4.34525
ENSMUSG00000026721	Rabgap1l	ENSMUST00000192281.1,ENSMUST00000192019.5,ENSMUST00000194696.1,ENSMUST00000194623.1,ENSMUST00000193810.1,ENSMUST00000195114.1,ENSMUST00000193115.1,ENSMUST00000191941.1,ENSMUST00000028049.12,ENSMUST00000028052.11,ENSMUST00000193185.5,ENSMUST00000191651.5,ENSMUST00000191909.5,ENSMUST00000195442.5,ENSMUST00000194824.5,ENSMUST00000193729.1	nonsense_mediated_decay,processed_transcript,retained_intron,protein_coding	4.56652	4.61546	4.65462	4.74162
ENSMUSG00000103693	Gm37529	ENSMUST00000195618.1	sense_intronic	-4.42817	-4.03777	-4.40084	-4.83185
ENSMUSG00000103200	Gm37328	ENSMUST00000193191.1	sense_intronic	-4.14915	-4.57172	-4.68802	-3.71732
ENSMUSG00000102852	Gm37083	ENSMUST00000195784.1	lincRNA	-4.83185	-4.83185	-4.83185	-4.65149
ENSMUSG00000057499	Gm6177	ENSMUST00000085589.2	processed_pseudogene	-3.57588	-3.44926	-3.57082	-3.80371
ENSMUSG00000040423	Rc3h1	ENSMUST00000035911.4,ENSMUST00000161708.1,ENSMUST00000161609.7	retained_intron,protein_coding	5.68857	5.59493	5.72833	5.53515
ENSMUSG00000026715	Serpinc1	ENSMUST00000194592.1,ENSMUST00000191936.1,ENSMUST00000195438.5,ENSMUST00000194777.1,ENSMUST00000064725.10,ENSMUST00000193477.1,ENSMUST00000194455.1,ENSMUST00000195760.1	nonsense_mediated_decay,retained_intron,protein_coding	-2.26584	-2.5207	-2.19721	-2.85113
ENSMUSG00000043467	Zbtb37	ENSMUST00000159250.8,ENSMUST00000160056.8,ENSMUST00000172044.7,ENSMUST00000162226.8,ENSMUST00000177003.1,ENSMUST00000171748.2,ENSMUST00000163079.8	nonsense_mediated_decay,protein_coding	4.13446	3.98865	3.84494	3.71483
ENSMUSG00000053332	Gas5	ENSMUST00000161623.7,ENSMUST00000162289.7,ENSMUST00000160152.7,ENSMUST00000162163.7,ENSMUST00000159890.7,ENSMUST00000159399.7,ENSMUST00000161461.7,ENSMUST00000159706.7,ENSMUST00000161005.7,ENSMUST00000160429.7,ENSMUST00000160497.1,ENSMUST00000160551.1,ENSMUST00000159404.7,ENSMUST00000065709.11,ENSMUST00000159119.7,ENSMUST00000159157.7,ENSMUST00000162558.7,ENSMUST00000159438.7,ENSMUST00000159037.1…	lincRNA,retained_intron	6.88829	6.9587	6.73723	6.81473
ENSMUSG00000026709	Dars2	ENSMUST00000160591.7,ENSMUST00000159922.2,ENSMUST00000162398.1,ENSMUST00000161748.7,ENSMUST00000035430.3,ENSMUST00000160759.7,ENSMUST00000162654.7	processed_transcript,retained_intron,protein_coding	4.11825	4.07252	3.49633	3.55805
ENSMUSG00000026708	Cenpl	ENSMUST00000111618.7,ENSMUST00000155808.1,ENSMUST00000028035.13,ENSMUST00000195212.1,ENSMUST00000195571.1,ENSMUST00000192150.5,ENSMUST00000194855.5,ENSMUST00000111620.9,ENSMUST00000192850.5,ENSMUST00000143486.6	nonsense_mediated_decay,processed_transcript,protein_coding	2.6834	2.50842	1.88135	1.60944
ENSMUSG00000026705	Klhl20	ENSMUST00000145736.2,ENSMUST00000192890.1,ENSMUST00000195584.1,ENSMUST00000148952.7,ENSMUST00000140905.7,ENSMUST00000111611.7,ENSMUST00000117467.6	nonsense_mediated_decay,retained_intron,protein_coding	5.09907	5.08986	5.11175	5.06143
ENSMUSG00000044835	Ankrd45	ENSMUST00000150721.3,ENSMUST00000052245.8,ENSMUST00000192384.5,ENSMUST00000111608.7,ENSMUST00000125018.7	nonsense_mediated_decay,protein_coding	-4.83185	-4.68724	-4.83185	-4.57149
ENSMUSG00000102817	Gm6185	ENSMUST00000193379.1,ENSMUST00000212885.1	transcribed_unprocessed_pseudogene,processed_transcript	-4.4113	-4.83185	-4.3581	-4.40139
ENSMUSG00000026701	Prdx6	ENSMUST00000139387.7,ENSMUST00000156678.7,ENSMUST00000156318.7,ENSMUST00000155135.1,ENSMUST00000194613.1,ENSMUST00000051925.4,ENSMUST00000192639.5,ENSMUST00000130867.1,ENSMUST00000071718.11	nonsense_mediated_decay,processed_transcript,retained_intron,protein_coding	8.59743	8.75379	8.11642	8.31199
ENSMUSG00000026700	Tnfsf4	ENSMUST00000028024.4	protein_coding	-3.90772	-4.83185	-4.37997	-4.83185
ENSMUSG00000066755	Tnfsf18	ENSMUST00000086084.1	protein_coding	-3.90157	-3.84804	-2.92924	-2.71757
ENSMUSG00000040323	Gm15429	ENSMUST00000151268.1	processed_pseudogene	-0.991703	-0.886535	-1.23222	-0.919491
ENSMUSG00000102399	Gm5049	ENSMUST00000195878.1	processed_pseudogene	-4.83185	-4.83185	-4.57083	-4.83185
ENSMUSG00000000817	Fasl	ENSMUST00000193648.1,ENSMUST00000000834.3	protein_coding	-4.83185	-4.83185	-4.50572	-4.83185
ENSMUSG00000040297	Suco	ENSMUST00000192570.1,ENSMUST00000194388.1,ENSMUST00000192422.1,ENSMUST00000191841.1,ENSMUST00000194106.1,ENSMUST00000191975.1,ENSMUST00000048377.10	processed_transcript,retained_intron,protein_coding	5.12556	5.24751	5.46001	5.49255
ENSMUSG00000086277	4930558K02Rik	ENSMUST00000162676.1,ENSMUST00000141397.1	processed_transcript,protein_coding	-4.83185	-4.83185	-4.83185	-4.50209
ENSMUSG00000026698	Pigc	ENSMUST00000159648.1,ENSMUST00000160881.1,ENSMUST00000193784.1,ENSMUST00000028021.6,ENSMUST00000111594.2	protein_coding	4.11651	4.10983	4.05983	4.08827
ENSMUSG00000040265	Dnm3	ENSMUST00000161155.7,ENSMUST00000193110.1,ENSMUST00000159763.7,ENSMUST00000162330.7,ENSMUST00000160173.1,ENSMUST00000070330.13,ENSMUST00000086074.11,ENSMUST00000161894.1,ENSMUST00000160665.7,ENSMUST00000195403.1,ENSMUST00000161539.1,ENSMUST00000195768.1	processed_transcript,retained_intron,protein_coding	1.46985	1.47229	2.45257	2.26212
ENSMUSG00000026694	Mettl13	ENSMUST00000195027.1,ENSMUST00000159255.1,ENSMUST00000176689.1,ENSMUST00000159316.2,ENSMUST00000028017.15,ENSMUST00000159817.8,ENSMUST00000176220.2,ENSMUST00000161760.1	nonsense_mediated_decay,processed_transcript,retained_intron,protein_coding	3.39085	3.6307	3.42937	3.37055
ENSMUSG00000026696	Vamp4	ENSMUST00000138499.1,ENSMUST00000128704.7,ENSMUST00000132158.7,ENSMUST00000150040.7,ENSMUST00000050010.10,ENSMUST00000135241.7,ENSMUST00000155003.1,ENSMUST00000194810.5	processed_transcript,retained_intron,protein_coding	4.20672	4.26687	4.27172	4.30425
ENSMUSG00000026697	Myoc	ENSMUST00000028020.10	protein_coding	-4.83185	-3.94596	-3.90597	-4.11234
ENSMUSG00000091060	7420461P10Rik	ENSMUST00000169439.2,ENSMUST00000193898.1,ENSMUST00000193257.1	processed_transcript,protein_coding	-4.83185	-4.83185	-4.83185	-4.83185
ENSMUSG00000040225	Prrc2c	ENSMUST00000182448.1,ENSMUST00000183011.7,ENSMUST00000182535.1,ENSMUST00000193937.1,ENSMUST00000182593.7,ENSMUST00000182149.7,ENSMUST00000182288.1,ENSMUST00000183223.7,ENSMUST00000183286.1,ENSMUST00000182331.1,ENSMUST00000182393.7,ENSMUST00000182660.7,ENSMUST00000028016.15,ENSMUST00000182308.1	processed_transcript,retained_intron,protein_coding	8.38474	8.3989	8.44675	8.42455
ENSMUSG00000026692	Fmo4	ENSMUST00000144916.7,ENSMUST00000193508.1,ENSMUST00000140031.7,ENSMUST00000028014.9,ENSMUST00000140274.1,ENSMUST00000111525.7	retained_intron,protein_coding	-1.12917	-0.665378	-1.33059	-1.08369
ENSMUSG00000040181	Fmo1	ENSMUST00000111518.2,ENSMUST00000136120.1,ENSMUST00000134098.7,ENSMUST00000131058.7,ENSMUST00000193078.5,ENSMUST00000193766.1,ENSMUST00000143902.1,ENSMUST00000046049.13	processed_transcript,retained_intron,protein_coding	5.51994	5.59757	3.74725	4.02686
ENSMUSG00000040170	Fmo2	ENSMUST00000143123.2,ENSMUST00000194197.1,ENSMUST00000147617.1,ENSMUST00000156860.1,ENSMUST00000194061.1,ENSMUST00000045902.12,ENSMUST00000111510.7	processed_transcript,retained_intron,protein_coding	10.8226	10.8018	9.20876	9.52342
ENSMUSG00000095576	Fmo6	ENSMUST00000178465.2,ENSMUST00000195576.4	nonsense_mediated_decay,protein_coding	-3.29341	-3.59565	-4.21898	-4.0038
ENSMUSG00000026691	Fmo3	ENSMUST00000142759.1,ENSMUST00000028010.8	retained_intron,protein_coding	6.03163	6.38684	2.72211	3.61844
ENSMUSG00000071890	Mroh9	ENSMUST00000096608.4	protein_coding	-4.22949	-4.58429	-4.71466	-4.59668
ENSMUSG00000026586	Prrx1	ENSMUST00000174397.2,ENSMUST00000027878.13,ENSMUST00000174098.1,ENSMUST00000183691.2,ENSMUST00000075805.12	processed_transcript,retained_intron,protein_coding	8.76065	8.72779	8.93883	8.73737
ENSMUSG00000096984	Gm26523	ENSMUST00000180713.1	lincRNA	-2.82042	-1.66363	-2.99817	-1.83676
ENSMUSG00000040124	Gorab	ENSMUST00000185299.1,ENSMUST00000186402.1,ENSMUST00000045138.5	nonsense_mediated_decay,retained_intron,protein_coding	3.50358	3.45158	3.72278	3.70937
ENSMUSG00000102117	Rpsa-ps1	ENSMUST00000191040.1	processed_pseudogene	-1.13709	-1.23319	-1.95735	-1.70238
ENSMUSG00000040113	Mettl11b	ENSMUST00000159679.7,ENSMUST00000160495.1	nonsense_mediated_decay,protein_coding	-4.83185	-4.83185	-4.83185	-4.58245
ENSMUSG00000089700	Gm2343	ENSMUST00000161177.1	processed_pseudogene	-4.69656	-4.83185	-4.83185	-4.83185
ENSMUSG00000026585	Kifap3	ENSMUST00000027877.6,ENSMUST00000077642.11	protein_coding	5.91095	5.90882	5.70188	5.70039
ENSMUSG00000026584	Scyl3	ENSMUST00000163033.1,ENSMUST00000162234.1,ENSMUST00000027876.10,ENSMUST00000162920.1,ENSMUST00000159516.1,ENSMUST00000161908.7,ENSMUST00000170359.7	nonsense_mediated_decay,processed_transcript,retained_intron,protein_coding	4.48116	4.54432	4.59483	4.52824
ENSMUSG00000041406	BC055324	ENSMUST00000160926.1,ENSMUST00000159617.1,ENSMUST00000161321.1,ENSMUST00000097493.9,ENSMUST00000045876.7,ENSMUST00000162949.1	nonsense_mediated_decay,processed_transcript,retained_intron,protein_coding	2.18694	2.00361	1.32469	1.22156
ENSMUSG00000041396	Mettl18	ENSMUST00000111490.1,ENSMUST00000045694.13	protein_coding	0.844564	1.25776	1.23378	1.23692
ENSMUSG00000026582	Sele	ENSMUST00000027874.5	protein_coding	-0.199566	-0.130563	-0.620771	0.174618
ENSMUSG00000026581	Sell	ENSMUST00000192047.5,ENSMUST00000097491.9,ENSMUST00000195358.1,ENSMUST00000027871.12	protein_coding	-2.48074	-3.64948	-2.14708	-3.97851
ENSMUSG00000026580	Selp	ENSMUST00000162102.1,ENSMUST00000161020.7,ENSMUST00000162746.1,ENSMUST00000160000.1,ENSMUST00000161152.7	nonsense_mediated_decay,retained_intron,protein_coding	5.05269	5.46616	5.22927	5.66783
ENSMUSG00000086593	Gm16548	ENSMUST00000133341.2	lincRNA	-3.99664	-3.23442	-2.95751	-2.609
ENSMUSG00000026579	F5	ENSMUST00000086040.5	protein_coding	0.10591	0.528725	-0.0667223	0.464913
ENSMUSG00000040918	Slc19a2	ENSMUST00000169394.1,ENSMUST00000159230.7,ENSMUST00000160773.1,ENSMUST00000044021.11	retained_intron,protein_coding	5.53788	5.49981	5.03167	5.04854
ENSMUSG00000026578	Ccdc181	ENSMUST00000027867.6	protein_coding	3.00233	2.89506	2.66285	2.77531
ENSMUSG00000026577	Blzf1	ENSMUST00000148884.1,ENSMUST00000124007.1,ENSMUST00000086032.3,ENSMUST00000120447.7,ENSMUST00000027866.10	processed_transcript,retained_intron,protein_coding	3.6654	3.77695	3.98257	3.99811
ENSMUSG00000026575	Nme7	ENSMUST00000192710.1,ENSMUST00000086028.5,ENSMUST00000192225.1,ENSMUST00000193683.5,ENSMUST00000193808.5,ENSMUST00000193591.5,ENSMUST00000195474.5,ENSMUST00000191947.5,ENSMUST00000193237.1,ENSMUST00000194694.5	nonsense_mediated_decay,processed_transcript,retained_intron,protein_coding	3.99773	4.05915	3.8567	3.76313
ENSMUSG00000026576	Atp1b1	ENSMUST00000193367.1,ENSMUST00000027863.12,ENSMUST00000192522.1,ENSMUST00000193980.1	processed_transcript,retained_intron,protein_coding	0.238593	0.541933	-0.591021	0.0977891
ENSMUSG00000104011	Gm32391	ENSMUST00000191839.1	lincRNA	-4.42817	-4.33552	-4.83185	-4.83185
ENSMUSG00000097281	Gm26685	ENSMUST00000181831.2	lincRNA	-4.83185	-4.83185	-4.83185	-4.83185
ENSMUSG00000102761	Gm37184	ENSMUST00000194720.1	lincRNA	-4.83185	-4.83185	-4.83185	-4.83185
ENSMUSG00000026574	Dpt	ENSMUST00000027861.5	protein_coding	3.20208	3.00258	2.70756	2.91752
ENSMUSG00000026573	Xcl1	ENSMUST00000027860.7	protein_coding	-4.83185	-4.83185	-4.55546	-4.83185
ENSMUSG00000026572	Tbx19	ENSMUST00000161777.7,ENSMUST00000027859.11,ENSMUST00000160350.1,ENSMUST00000161144.1	processed_transcript,protein_coding	-4.45786	-4.83185	-4.83185	-4.83185
ENSMUSG00000089967	Gm16550	ENSMUST00000162550.1	processed_pseudogene	-4.46818	-4.38253	-4.35613	-4.58245
ENSMUSG00000040848	Sft2d2	ENSMUST00000192565.1,ENSMUST00000192185.5,ENSMUST00000043338.9	nonsense_mediated_decay,protein_coding	5.28737	5.23645	5.2284	5.25724
ENSMUSG00000040843	Tiprl	ENSMUST00000156102.1,ENSMUST00000142191.1,ENSMUST00000192436.5,ENSMUST00000195248.2,ENSMUST00000043235.7,ENSMUST00000192726.1	nonsense_mediated_decay,processed_transcript,retained_intron,protein_coding	4.45785	4.43248	4.50029	4.6435
ENSMUSG00000102302	Gm38190	ENSMUST00000192350.1	sense_intronic	-0.742085	-0.889547	-0.309676	-0.885068
ENSMUSG00000040836	Gpr161	ENSMUST00000111450.2,ENSMUST00000178700.7	protein_coding	4.60659	4.59336	4.35781	4.48016
ENSMUSG00000026571	Dcaf6	ENSMUST00000027856.12,ENSMUST00000195686.1,ENSMUST00000193353.1,ENSMUST00000195220.1,ENSMUST00000194869.5	processed_transcript,retained_intron,protein_coding	5.65835	5.71371	5.81832	5.74857
ENSMUSG00000102401	Gm37864	ENSMUST00000195308.1	sense_intronic	-4.60347	-3.48448	-4.21624	-3.63422
ENSMUSG00000026568	Mpc2	ENSMUST00000193575.1,ENSMUST00000027853.5,ENSMUST00000138999.1,ENSMUST00000195026.1,ENSMUST00000128633.1	nonsense_mediated_decay,processed_transcript,retained_intron,protein_coding	4.55857	4.56828	4.48044	4.48133
ENSMUSG00000026567	Adcy10	ENSMUST00000195194.1,ENSMUST00000193149.1,ENSMUST00000194745.1,ENSMUST00000111439.7,ENSMUST00000111440.7,ENSMUST00000148550.7,ENSMUST00000155216.7,ENSMUST00000124037.1,ENSMUST00000027852.14,ENSMUST00000194554.1	nonsense_mediated_decay,processed_transcript,retained_intron,protein_coding	-4.0966	-3.5656	-4.68226	-4.37862
ENSMUSG00000026566	Mpzl1	ENSMUST00000192716.1,ENSMUST00000191818.5,ENSMUST00000195410.5,ENSMUST00000194437.5,ENSMUST00000068705.12,ENSMUST00000193948.1,ENSMUST00000193910.5,ENSMUST00000192848.5,ENSMUST00000193023.1,ENSMUST00000194829.5,ENSMUST00000193172.1,ENSMUST00000111435.8	nonsense_mediated_decay,processed_transcript,retained_intron,protein_coding	5.25359	5.30049	5.13218	5.30274
ENSMUSG00000103098	Gm37559	ENSMUST00000193556.1	processed_pseudogene	-3.8903	-3.55719	-3.70678	-3.35859
ENSMUSG00000104517	Gm18407	ENSMUST00000192126.1	processed_pseudogene	-4.54138	-4.3835	-4.37817	-4.83185
ENSMUSG00000040723	Rcsd1	ENSMUST00000195045.1,ENSMUST00000040357.10,ENSMUST00000097474.8,ENSMUST00000192566.1,ENSMUST00000193714.1	processed_transcript,retained_intron,protein_coding	4.26568	4.14266	3.65261	3.78728
ENSMUSG00000103686	Gm37073	ENSMUST00000192469.1	lincRNA	-4.83185	-4.83185	-4.83185	-4.83185
ENSMUSG00000040713	Creg1	ENSMUST00000111432.9,ENSMUST00000140769.1,ENSMUST00000040298.4	nonsense_mediated_decay,protein_coding	6.55023	6.51123	6.58273	6.54464
ENSMUSG00000089829	Gm16565	ENSMUST00000193086.1	processed_transcript	-2.50337	-2.74346	-2.90725	-2.20305
ENSMUSG00000005763	Cd247	ENSMUST00000187313.6,ENSMUST00000161971.7,ENSMUST00000086002.10,ENSMUST00000161559.2,ENSMUST00000178336.7,ENSMUST00000159070.2,ENSMUST00000027849.10,ENSMUST00000162411.2,ENSMUST00000005907.11	nonsense_mediated_decay,processed_transcript,retained_intron,protein_coding	-0.736296	-0.76521	-0.725335	-1.21324
ENSMUSG00000026565	Pou2f1	ENSMUST00000111429.10,ENSMUST00000177358.7,ENSMUST00000177472.1,ENSMUST00000159212.8,ENSMUST00000176800.1,ENSMUST00000082225.12,ENSMUST00000194366.5,ENSMUST00000160260.8,ENSMUST00000111426.10,ENSMUST00000027850.14,ENSMUST00000176004.1,ENSMUST00000111427.8,ENSMUST00000176942.7,ENSMUST00000184643.7,ENSMUST00000160908.7,ENSMUST00000069609.11,ENSMUST00000184799.1,ENSMUST00000176101.1	retained_intron,protein_coding	3.97389	3.89815	4.06378	3.88442
ENSMUSG00000102890	Gm7626	ENSMUST00000195801.1	processed_pseudogene	-4.35698	-4.83185	-4.83185	-4.83185
ENSMUSG00000026564	Dusp27	ENSMUST00000085992.3,ENSMUST00000192369.5	protein_coding	-4.12859	-4.09727	-2.86817	-3.3892
ENSMUSG00000000544	Gpa33	ENSMUST00000027847.6,ENSMUST00000166159.1,ENSMUST00000166860.1,ENSMUST00000060833.13	processed_transcript,protein_coding	-4.23674	-4.04089	-3.8066	-3.64232
ENSMUSG00000040629	Mael	ENSMUST00000194057.5,ENSMUST00000038782.3	protein_coding	-4.48035	-4.23953	-4.83185	-4.20204
ENSMUSG00000040612	Ildr2	ENSMUST00000192732.5,ENSMUST00000192638.5,ENSMUST00000195557.5,ENSMUST00000194964.5,ENSMUST00000193860.1,ENSMUST00000192426.5,ENSMUST00000111416.6	protein_coding	5.24944	5.1567	3.8577	3.98204
ENSMUSG00000103400	Gm15853	ENSMUST00000195518.1	lincRNA	1.38536	1.04145	0.733388	0.619159
ENSMUSG00000026563	Tada1	ENSMUST00000138148.7,ENSMUST00000027846.7,ENSMUST00000132817.1,ENSMUST00000138284.7	nonsense_mediated_decay,retained_intron,protein_coding	3.77465	3.90228	3.82767	3.75162
ENSMUSG00000040596	Pogk	ENSMUST00000127596.2,ENSMUST00000148243.7,ENSMUST00000128861.2,ENSMUST00000169324.7,ENSMUST00000135673.7,ENSMUST00000131487.7	nonsense_mediated_decay,protein_coding	4.86098	4.91664	5.01535	5.00848
ENSMUSG00000084093	Gm16418	ENSMUST00000118577.1	processed_pseudogene	-1.87649	-1.981	-2.80209	-2.40469
ENSMUSG00000051081	Gm4847	ENSMUST00000046662.7	protein_coding	-4.83185	-4.83185	-4.83185	-4.67867
ENSMUSG00000085841	Gm4954	ENSMUST00000135069.1	processed_pseudogene	-4.83185	-4.83185	-4.83185	-4.83185
ENSMUSG00000103073	Gm37904	ENSMUST00000195591.1	processed_pseudogene	-4.83185	-4.83185	-4.62635	-4.65149
ENSMUSG00000086925	Gm6286	ENSMUST00000145247.1	processed_pseudogene	-1.63692	-2.45915	-1.53436	-1.89481
ENSMUSG00000102548	Gm16701	ENSMUST00000180995.2	lincRNA	-3.06748	-2.88936	-2.12033	-2.78537
ENSMUSG00000097823	Gm16701	ENSMUST00000181309.2	lincRNA	-0.685701	-1.03455	-0.661858	-0.86512
ENSMUSG00000060568	Fam78b	ENSMUST00000126198.2,ENSMUST00000165874.7,ENSMUST00000128373.1,ENSMUST00000156025.1,ENSMUST00000190081.6,ENSMUST00000122929.1	nonsense_mediated_decay,protein_coding	4.16618	4.10987	5.04168	4.70787
ENSMUSG00000102870	Gm17868	ENSMUST00000192761.1	unprocessed_pseudogene	-4.83185	-4.43126	-4.83185	-4.2547
ENSMUSG00000026558	Uck2	ENSMUST00000053686.8,ENSMUST00000191745.1,ENSMUST00000027839.13,ENSMUST00000192702.5,ENSMUST00000192269.2,ENSMUST00000193579.1,ENSMUST00000195443.5	nonsense_mediated_decay,processed_transcript,protein_coding	6.0017	6.03598	6.35411	6.40332
ENSMUSG00000102909	Gm2453	ENSMUST00000193383.1,ENSMUST00000195508.1	lincRNA	-1.90747	-1.83412	-1.24361	-1.30548
ENSMUSG00000052428	Tmco1	ENSMUST00000193446.5,ENSMUST00000097473.9,ENSMUST00000193101.1,ENSMUST00000195015.5	nonsense_mediated_decay,protein_coding	5.71491	5.74133	5.73766	5.81751
ENSMUSG00000026687	Aldh9a1	ENSMUST00000028004.10,ENSMUST00000193091.1,ENSMUST00000191715.1,ENSMUST00000194843.5	processed_transcript,retained_intron,protein_coding	5.70927	5.82573	5.09649	5.20391
ENSMUSG00000026688	Mgst3	ENSMUST00000028005.2	protein_coding	3.07554	3.0503	2.66254	2.60286
ENSMUSG00000015843	Rxrg	ENSMUST00000111386.7,ENSMUST00000015987.9,ENSMUST00000111380.1,ENSMUST00000111384.7	protein_coding	-4.3349	-4.49164	-3.61386	-3.27997
ENSMUSG00000026686	Lmx1a	ENSMUST00000028003.8,ENSMUST00000111377.7	protein_coding	-3.09673	-4.27351	-3.33134	-2.7278
ENSMUSG00000052534	Pbx1	ENSMUST00000064438.10,ENSMUST00000176540.7,ENSMUST00000188912.6,ENSMUST00000097471.3,ENSMUST00000176791.1,ENSMUST00000072863.5,ENSMUST00000176790.7,ENSMUST00000176482.1	processed_transcript,retained_intron,protein_coding	7.28276	7.32035	7.52596	7.50719
ENSMUSG00000058622	Gm5265	ENSMUST00000076828.1	processed_pseudogene	-4.70729	-4.68724	-4.53843	-4.41632
ENSMUSG00000026683	Nuf2	ENSMUST00000194831.1,ENSMUST00000192248.1,ENSMUST00000195342.5,ENSMUST00000028000.12,ENSMUST00000111368.7	retained_intron,protein_coding	4.73387	4.42506	2.03162	2.21955
ENSMUSG00000026678	Rgs5	ENSMUST00000152809.2,ENSMUST00000027997.8	protein_coding	4.44592	4.52346	4.9593	5.00025
ENSMUSG00000038530	Rgs4	ENSMUST00000132567.1,ENSMUST00000027991.11,ENSMUST00000111357.1	retained_intron,protein_coding	4.58085	4.44308	5.12877	4.79512
ENSMUSG00000070532	Ccdc190	ENSMUST00000175731.2,ENSMUST00000094348.3	protein_coding	-2.435	-2.9789	-2.15971	-2.50441
ENSMUSG00000089990	Gm15852	ENSMUST00000159701.1	processed_transcript	-4.83185	-4.2038	-4.39883	-4.51924
ENSMUSG00000026675	Hsd17b7	ENSMUST00000027989.12,ENSMUST00000111353.3,ENSMUST00000123230.1,ENSMUST00000133563.7	processed_transcript,protein_coding	4.45942	4.57639	3.69766	3.76167
ENSMUSG00000026674	Ddr2	ENSMUST00000194619.1,ENSMUST00000195867.5,ENSMUST00000027985.7,ENSMUST00000170800.7,ENSMUST00000194690.5,ENSMUST00000192312.5	processed_transcript,retained_intron,protein_coding	9.73474	9.68316	9.2732	9.30344
ENSMUSG00000026670	Uap1	ENSMUST00000162253.6,ENSMUST00000191797.1,ENSMUST00000027981.7,ENSMUST00000161492.1,ENSMUST00000111350.9,ENSMUST00000111351.9,ENSMUST00000161112.1,ENSMUST00000191690.1,ENSMUST00000160848.1	processed_transcript,retained_intron,protein_coding	6.17815	6.22941	6.22662	6.21987
ENSMUSG00000104266	Gm37748	ENSMUST00000194379.1	lincRNA	-4.33821	-4.53556	-3.69713	-4.67867
ENSMUSG00000103908	Gm37502	ENSMUST00000192981.1	lincRNA	-4.83185	-4.194	-3.84269	-4.83185
ENSMUSG00000026667	Uhmk1	ENSMUST00000150821.7,ENSMUST00000027979.13,ENSMUST00000123399.1	protein_coding	6.36547	6.24422	6.32247	6.22447
ENSMUSG00000096964	Gm6345	ENSMUST00000180378.1,ENSMUST00000180900.1	transcribed_unprocessed_pseudogene,processed_transcript	-2.41776	-3.44309	-2.52378	-3.36288
ENSMUSG00000102418	Sh2d1b1	ENSMUST00000179976.2	protein_coding	-4.57792	-4.08997	-4.36118	-4.58245
ENSMUSG00000102752	Gm7694	ENSMUST00000179801.2	protein_coding	6.08187	6.07773	5.63334	5.55003
ENSMUSG00000038473	Nos1ap	ENSMUST00000160466.7,ENSMUST00000160816.7,ENSMUST00000161485.1,ENSMUST00000162090.1,ENSMUST00000161966.7,ENSMUST00000159665.1,ENSMUST00000162709.1,ENSMUST00000161221.7,ENSMUST00000160456.7	processed_transcript,retained_intron,protein_coding	5.18087	5.01493	4.77873	4.69827
ENSMUSG00000042800	Spata46	ENSMUST00000056991.5	protein_coding	-4.83185	-4.83185	-4.83185	-4.4421
ENSMUSG00000102193	Gm7299	ENSMUST00000194441.1	processed_pseudogene	-2.61325	-2.65372	-2.84027	-2.92713
ENSMUSG00000038463	Olfml2b	ENSMUST00000046792.8	protein_coding	5.07102	5.28423	5.5053	5.58274
ENSMUSG00000026663	Atf6	ENSMUST00000182787.1,ENSMUST00000027974.6	retained_intron,protein_coding	5.77839	5.84456	5.9948	5.96514
ENSMUSG00000053925	Gm9929	ENSMUST00000171747.1	processed_transcript	-3.96391	-3.73778	-4.31136	-3.65467
ENSMUSG00000026659	Dusp12	ENSMUST00000166393.1,ENSMUST00000027970.13,ENSMUST00000163252.7,ENSMUST00000046476.12,ENSMUST00000171447.7,ENSMUST00000172042.1,ENSMUST00000170420.7	nonsense_mediated_decay,protein_coding	2.36529	2.41885	2.79671	2.83784
ENSMUSG00000096968	Gm26620	ENSMUST00000180542.1	protein_coding	-2.67167	-2.77458	-3.06327	-3.34205
ENSMUSG00000070524	Fcrlb	ENSMUST00000094337.1	protein_coding	-1.74279	-1.0515	-0.764385	-0.573296
ENSMUSG00000038421	Fcrla	ENSMUST00000161050.1,ENSMUST00000159171.1,ENSMUST00000162136.1,ENSMUST00000159149.7,ENSMUST00000046322.13,ENSMUST00000162887.1	nonsense_mediated_decay,processed_transcript,protein_coding	-4.45786	-4.83185	-4.83185	-4.68601
ENSMUSG00000089838	Gm2962	ENSMUST00000159266.1	processed_pseudogene	-2.49303	-2.62723	-2.43807	-2.24269
ENSMUSG00000026656	Fcgr2b	ENSMUST00000160106.7,ENSMUST00000159688.1,ENSMUST00000161503.1,ENSMUST00000159969.7,ENSMUST00000027966.13,ENSMUST00000081103.11,ENSMUST00000161730.1	processed_transcript,retained_intron,protein_coding	0.326147	-1.3256	0.747917	-0.677187
ENSMUSG00000104340	Gm10522	ENSMUST00000194503.1	lincRNA	-4.83185	-4.83185	-4.83185	-4.43641
ENSMUSG00000059089	Fcgr4	ENSMUST00000078825.4	protein_coding	-2.43399	-3.49037	-0.947013	-2.52622
ENSMUSG00000059498	Fcgr3	ENSMUST00000168817.1,ENSMUST00000169017.7,ENSMUST00000164044.7,ENSMUST00000164179.1	retained_intron,protein_coding	1.03821	-0.734115	1.75652	0.0978844
ENSMUSG00000026649	Cfap126	ENSMUST00000148200.1,ENSMUST00000156789.7,ENSMUST00000027959.10,ENSMUST00000127394.7,ENSMUST00000129651.7,ENSMUST00000124157.2,ENSMUST00000151340.7,ENSMUST00000143623.7	nonsense_mediated_decay,processed_transcript,protein_coding	-0.0558766	-0.0282394	-0.0911756	0.0110349
ENSMUSG00000058076	Sdhc	ENSMUST00000081560.4,ENSMUST00000111336.9,ENSMUST00000155798.1	protein_coding	6.25707	6.27334	6.14015	6.11577
ENSMUSG00000056569	Mpz	ENSMUST00000149352.1,ENSMUST00000070758.9,ENSMUST00000111334.1,ENSMUST00000125565.1	processed_transcript,protein_coding	-2.75751	-3.17067	-2.46314	-2.57986
ENSMUSG00000038370	Pcp4l1	ENSMUST00000111332.1	protein_coding	-3.23629	-4.15946	-3.01272	-2.16601
ENSMUSG00000005677	Nr1i3	ENSMUST00000075469.11,ENSMUST00000137298.7,ENSMUST00000155126.7,ENSMUST00000152865.7,ENSMUST00000111328.7,ENSMUST00000149404.1,ENSMUST00000133075.7,ENSMUST00000005820.10	nonsense_mediated_decay,retained_intron,protein_coding	-3.39998	-3.45925	-2.98233	-3.48887
ENSMUSG00000005674	Tomm40l	ENSMUST00000138184.7,ENSMUST00000147246.1,ENSMUST00000005817.8,ENSMUST00000130529.1,ENSMUST00000143405.1,ENSMUST00000111326.7,ENSMUST00000154106.7,ENSMUST00000111327.7	nonsense_mediated_decay,processed_transcript,retained_intron,protein_coding	4.24508	4.25144	4.02205	4.01918
ENSMUSG00000005681	Apoa2	ENSMUST00000005824.11,ENSMUST00000111320.7,ENSMUST00000111321.7,ENSMUST00000111319.1	protein_coding	-1.24579	-1.59788	-2.10364	-1.32765
ENSMUSG00000058715	Fcer1g	ENSMUST00000150997.1,ENSMUST00000079957.11,ENSMUST00000193973.1	retained_intron,protein_coding	0.999081	-0.47617	0.986744	-0.606306
ENSMUSG00000013593	Ndufs2	ENSMUST00000131286.2,ENSMUST00000136976.6,ENSMUST00000150108.7,ENSMUST00000138069.7,ENSMUST00000111318.7,ENSMUST00000013737.12,ENSMUST00000191871.1,ENSMUST00000194778.5	processed_transcript,retained_intron,protein_coding	6.79737	6.76838	6.6102	6.61546
ENSMUSG00000006403	Adamts4	ENSMUST00000219033.1,ENSMUST00000111315.8,ENSMUST00000111314.1	protein_coding	4.59664	4.5795	5.23053	5.24564
ENSMUSG00000052423	B4galt3	ENSMUST00000126699.3,ENSMUST00000064272.9,ENSMUST00000141999.7,ENSMUST00000141114.1,ENSMUST00000151863.7,ENSMUST00000123954.7,ENSMUST00000138904.1,ENSMUST00000132890.1,ENSMUST00000125939.1,ENSMUST00000111313.9,ENSMUST00000129985.2	processed_transcript,retained_intron,protein_coding	4.14188	4.09446	4.4645	4.34484
ENSMUSG00000062729	Ppox	ENSMUST00000152689.7,ENSMUST00000145019.1,ENSMUST00000151442.1,ENSMUST00000192956.2,ENSMUST00000155083.7,ENSMUST00000073120.10,ENSMUST00000133050.1,ENSMUST00000126765.1	processed_transcript,retained_intron,protein_coding	4.68916	4.74308	4.67812	4.6212
ENSMUSG00000053483	Usp21	ENSMUST00000149187.7,ENSMUST00000142656.1,ENSMUST00000126557.1,ENSMUST00000065941.11,ENSMUST00000153164.1,ENSMUST00000147176.1,ENSMUST00000111306.9,ENSMUST00000126729.7,ENSMUST00000127101.1,ENSMUST00000111305.7,ENSMUST00000174720.1,ENSMUST00000144393.7	nonsense_mediated_decay,retained_intron,protein_coding	4.85044	4.84865	4.88047	4.72167
ENSMUSG00000062963	Ufc1	ENSMUST00000111302.3,ENSMUST00000144576.7,ENSMUST00000152621.1,ENSMUST00000080001.8,ENSMUST00000138974.1	nonsense_mediated_decay,retained_intron,protein_coding	5.19089	5.19431	5.08216	5.0705
ENSMUSG00000079137	Rpl27-ps1	ENSMUST00000088784.5	processed_pseudogene	-1.07282	-1.48708	-1.51142	-1.47559
ENSMUSG00000103983	Gm20045	ENSMUST00000192658.1	lincRNA	-0.227725	-2.44318	-0.179488	-2.3365
ENSMUSG00000013973	Dedd	ENSMUST00000157015.1,ENSMUST00000131653.1,ENSMUST00000127830.1,ENSMUST00000129116.7,ENSMUST00000111300.7,ENSMUST00000097467.7,ENSMUST00000135150.1,ENSMUST00000142063.7,ENSMUST00000064950.10,ENSMUST00000111299.7	retained_intron,protein_coding	4.67008	4.83327	4.95678	4.98256
ENSMUSG00000013997	Nit1	ENSMUST00000111289.7,ENSMUST00000136339.1,ENSMUST00000146428.7,ENSMUST00000141357.1,ENSMUST00000156856.7,ENSMUST00000111295.7,ENSMUST00000111296.7,ENSMUST00000148339.1	retained_intron,protein_coding	4.83867	4.90755	4.63383	4.64332
ENSMUSG00000006412	Pfdn2	ENSMUST00000006579.4,ENSMUST00000138323.1,ENSMUST00000135941.7	processed_transcript,protein_coding	4.4879	4.46889	4.51865	4.52692
ENSMUSG00000045259	Klhdc9	ENSMUST00000061878.4	protein_coding	-0.301586	-0.211541	-1.15067	-1.10388
ENSMUSG00000103727	Gm37097	ENSMUST00000193676.1	processed_pseudogene	-4.83185	-4.83185	-4.83185	-4.83185
ENSMUSG00000006411	Nectin4	ENSMUST00000094325.4,ENSMUST00000111286.8,ENSMUST00000006578.9	protein_coding	-1.63587	-2.35295	-1.46312	-1.7119
ENSMUSG00000048865	Arhgap30	ENSMUST00000135312.2,ENSMUST00000194914.1,ENSMUST00000056449.8,ENSMUST00000131607.6	retained_intron,protein_coding	-0.619047	-2.57501	0.105011	-1.58175
ENSMUSG00000026641	Usf1	ENSMUST00000160486.7,ENSMUST00000160335.7,ENSMUST00000159929.1,ENSMUST00000001284.12,ENSMUST00000159207.7,ENSMUST00000161297.7,ENSMUST00000159371.1,ENSMUST00000167546.1,ENSMUST00000159466.1,ENSMUST00000161241.7	nonsense_mediated_decay,processed_transcript,retained_intron,protein_coding	5.05982	4.89773	5.33339	5.20895
ENSMUSG00000103711	Tstd1	ENSMUST00000193060.1,ENSMUST00000171362.1,ENSMUST00000194029.1	processed_transcript,retained_intron,protein_coding	-1.48902	-2.69764	-1.26183	-1.84792
ENSMUSG00000097045	Gm26641	ENSMUST00000181499.1	lincRNA	-3.72907	-3.90223	-3.99486	-4.59668
ENSMUSG00000038235	F11r	ENSMUST00000144497.1,ENSMUST00000155913.1,ENSMUST00000043839.4	retained_intron,protein_coding	5.90296	5.76902	6.4581	6.26395
ENSMUSG00000060244	Alyref2	ENSMUST00000081527.1	protein_coding	0.0912945	0.32428	0.397967	0.248867
ENSMUSG00000038209	Itln1	ENSMUST00000168184.1,ENSMUST00000043094.12	protein_coding	-4.83185	-4.83185	-4.55546	-4.83185
ENSMUSG00000004709	Cd244	ENSMUST00000194797.1,ENSMUST00000194170.1,ENSMUST00000195804.1,ENSMUST00000004829.12	nonsense_mediated_decay,retained_intron,protein_coding	-3.83307	-4.68724	-3.82088	-4.57149
ENSMUSG00000004707	Ly9	ENSMUST00000146596.1,ENSMUST00000068878.13,ENSMUST00000111277.1,ENSMUST00000143463.7,ENSMUST00000004827.13	nonsense_mediated_decay,retained_intron,protein_coding	-0.492194	-1.83347	-0.0430196	-2.43372
ENSMUSG00000038179	Slamf7	ENSMUST00000194791.1,ENSMUST00000194531.5,ENSMUST00000192024.5,ENSMUST00000111276.8,ENSMUST00000192195.5	protein_coding	-1.43874	-3.26782	-0.139186	-2.60294
ENSMUSG00000103137	Gm37981	ENSMUST00000194280.1	processed_pseudogene	-4.83185	-4.68724	-4.83185	-4.40209
ENSMUSG00000015355	Cd48	ENSMUST00000015499.13,ENSMUST00000068584.6	protein_coding	-2.21966	-3.14131	-2.13425	-2.83131
ENSMUSG00000059058	Tma7-ps	ENSMUST00000118448.1	processed_pseudogene	-1.50328	-1.74564	-1.62399	-1.45865
ENSMUSG00000015316	Slamf1	ENSMUST00000163992.2,ENSMUST00000015460.4	retained_intron,protein_coding	-4.29328	-4.83185	-4.49625	-4.83185
ENSMUSG00000038147	Cd84	ENSMUST00000128189.1,ENSMUST00000135386.1,ENSMUST00000042302.6,ENSMUST00000155802.7,ENSMUST00000136479.7	processed_transcript,protein_coding	0.119273	-1.64999	0.8421	-1.45596
ENSMUSG00000073492	Gm10521	ENSMUST00000097466.2	protein_coding	-4.06569	-4.83185	-3.06184	-4.59668
ENSMUSG00000015314	Slamf6	ENSMUST00000194561.1,ENSMUST00000193311.1,ENSMUST00000195206.1,ENSMUST00000171330.6,ENSMUST00000194924.1,ENSMUST00000195656.5,ENSMUST00000194182.1	processed_transcript,retained_intron,protein_coding	-4.37099	-4.68466	-4.00081	-4.40139
ENSMUSG00000026556	Vangl2	ENSMUST00000153662.7,ENSMUST00000138714.1,ENSMUST00000148363.1,ENSMUST00000027837.12,ENSMUST00000111264.7,ENSMUST00000111263.8	processed_transcript,protein_coding	3.46302	3.47839	3.93094	3.90499
ENSMUSG00000051251	Nhlh1	ENSMUST00000059794.3	protein_coding	-4.29881	-4.68724	-4.49537	-4.83185
ENSMUSG00000003458	Ncstn	ENSMUST00000146137.7,ENSMUST00000135928.1,ENSMUST00000003550.10,ENSMUST00000142825.1,ENSMUST00000122986.1,ENSMUST00000140643.7	nonsense_mediated_decay,retained_intron,protein_coding	7.87139	7.91229	8.37871	8.33493
ENSMUSG00000026553	Copa	ENSMUST00000152403.1,ENSMUST00000150298.1,ENSMUST00000027833.11,ENSMUST00000122845.7,ENSMUST00000133909.1,ENSMUST00000135192.7,ENSMUST00000126634.7,ENSMUST00000138407.7,ENSMUST00000124289.7,ENSMUST00000142765.1	nonsense_mediated_decay,processed_transcript,retained_intron,protein_coding	8.62112	8.61762	8.92699	8.86342
ENSMUSG00000102779	Gm38164	ENSMUST00000192810.1	processed_pseudogene	-4.83185	-4.67882	-4.83185	-3.6511
ENSMUSG00000003464	Pex19	ENSMUST00000075895.8,ENSMUST00000127662.1,ENSMUST00000133081.1,ENSMUST00000133546.7,ENSMUST00000111252.3,ENSMUST00000147799.7	retained_intron,protein_coding	6.19261	6.11939	6.19054	6.23601
ENSMUSG00000089803	Gm10171	ENSMUST00000126220.2	processed_pseudogene	-3.02199	-2.91618	-3.2293	-2.54036
ENSMUSG00000026554	Dcaf8	ENSMUST00000192428.1,ENSMUST00000191689.5,ENSMUST00000195345.1,ENSMUST00000195394.5,ENSMUST00000193638.5,ENSMUST00000192704.5,ENSMUST00000192031.1,ENSMUST00000074144.10,ENSMUST00000195011.5,ENSMUST00000194972.1,ENSMUST00000191891.1	nonsense_mediated_decay,retained_intron,protein_coding	7.19865	7.21833	7.28568	7.22862
ENSMUSG00000013698	Pea15a	ENSMUST00000125361.1,ENSMUST00000111247.7,ENSMUST00000152432.1,ENSMUST00000155109.1,ENSMUST00000013842.11	processed_transcript,retained_intron,protein_coding	7.31148	7.31551	7.36094	7.34127
ENSMUSG00000007122	Casq1	ENSMUST00000170638.1,ENSMUST00000170700.1,ENSMUST00000003554.10	retained_intron,protein_coding	-2.83594	-2.30397	-2.45573	-1.86476
ENSMUSG00000007107	Atp1a4	ENSMUST00000193316.1,ENSMUST00000111243.1	processed_transcript,protein_coding	-4.19979	-4.57172	-4.14543	-4.2547
ENSMUSG00000038034	Igsf8	ENSMUST00000039506.14,ENSMUST00000195659.1,ENSMUST00000085912.9,ENSMUST00000194505.1,ENSMUST00000139528.7,ENSMUST00000155363.7,ENSMUST00000128508.7,ENSMUST00000150598.1	processed_transcript,retained_intron,protein_coding	7.43993	7.56439	7.7943	7.87144
ENSMUSG00000007097	Atp1a2	ENSMUST00000097464.3,ENSMUST00000191781.1,ENSMUST00000131751.6,ENSMUST00000137679.2,ENSMUST00000085913.10	retained_intron,protein_coding	1.38706	1.37373	-0.258931	0.249405
ENSMUSG00000038026	Kcnj9	ENSMUST00000194860.1,ENSMUST00000194204.1,ENSMUST00000062387.7	retained_intron,protein_coding	-4.2866	-4.57373	-4.09642	-4.83185
ENSMUSG00000044708	Kcnj10	ENSMUST00000056136.3	protein_coding	-3.5026	-3.36286	-3.04951	-3.6966
ENSMUSG00000050229	Pigm	ENSMUST00000052455.3	protein_coding	4.67745	4.57826	4.66243	4.66622
ENSMUSG00000103357	Gm7804	ENSMUST00000194187.1,ENSMUST00000192784.1	transcribed_processed_pseudogene,processed_transcript	-4.83185	-4.49966	-4.83185	-4.83185
ENSMUSG00000026548	Slamf9	ENSMUST00000027830.4	protein_coding	-2.83103	-2.86302	-2.37078	-3.1793
ENSMUSG00000037995	Igsf9	ENSMUST00000052629.12,ENSMUST00000141888.1,ENSMUST00000128638.1,ENSMUST00000132141.7,ENSMUST00000150855.1,ENSMUST00000111235.7,ENSMUST00000140814.7,ENSMUST00000193620.1,ENSMUST00000140816.7,ENSMUST00000155426.1,ENSMUST00000127482.7,ENSMUST00000125258.1,ENSMUST00000127052.7,ENSMUST00000135267.7	nonsense_mediated_decay,processed_transcript,retained_intron,protein_coding	-0.461692	-0.792782	0.883145	0.622406
ENSMUSG00000026547	Tagln2	ENSMUST00000192460.1,ENSMUST00000138296.7,ENSMUST00000111230.7,ENSMUST00000111228.1	retained_intron,protein_coding	8.93892	8.86568	9.04566	8.92749
ENSMUSG00000026546	Cfap45	ENSMUST00000159395.1,ENSMUST00000162988.7,ENSMUST00000161140.7,ENSMUST00000160303.1,ENSMUST00000159792.7,ENSMUST00000160531.1,ENSMUST00000085894.11,ENSMUST00000194051.1	retained_intron,protein_coding	1.74827	1.61421	1.56079	1.66363
ENSMUSG00000085184	4933439K11Rik	ENSMUST00000132370.8,ENSMUST00000140307.2	lincRNA	-3.88424	-2.82314	-3.86105	-3.92946
ENSMUSG00000049598	Vsig8	ENSMUST00000061835.9,ENSMUST00000177086.1	protein_coding	-3.30538	-3.59412	-4.08899	-3.27584
ENSMUSG00000053318	Slamf8	ENSMUST00000193843.1,ENSMUST00000065679.7	retained_intron,protein_coding	1.58209	1.86843	2.37909	2.38009
ENSMUSG00000026544	Dusp23	ENSMUST00000027826.6	protein_coding	3.64426	3.57788	3.76072	3.65132
ENSMUSG00000060128	Gm2710	ENSMUST00000073196.3	processed_pseudogene	-3.79936	-3.92602	-3.88857	-4.07518
ENSMUSG00000037942	Crp	ENSMUST00000194251.1,ENSMUST00000038495.4	processed_transcript,protein_coding	-2.90853	-4.12901	-3.9207	-4.54224
ENSMUSG00000026542	Apcs	ENSMUST00000027824.6	protein_coding	-4.83185	-4.83185	-4.83185	-4.67867
ENSMUSG00000037924	Olfr16	ENSMUST00000215254.1,ENSMUST00000038432.6	protein_coding	-4.46473	-3.65727	-4.58548	-4.44349
ENSMUSG00000005339	Fcer1a	ENSMUST00000193017.1,ENSMUST00000049706.10	protein_coding	-4.54138	-4.31675	-4.44918	-4.83185
ENSMUSG00000037872	Ackr1	ENSMUST00000194046.1,ENSMUST00000194298.1,ENSMUST00000038227.5	processed_transcript,protein_coding	-0.467923	-0.0403552	-0.503563	-0.24722
ENSMUSG00000005338	Cadm3	ENSMUST00000157032.7,ENSMUST00000136540.1,ENSMUST00000126963.1,ENSMUST00000005470.4,ENSMUST00000111220.7	retained_intron,protein_coding	2.36171	2.54018	3.50316	3.30291
ENSMUSG00000037860	Aim2	ENSMUST00000192575.1,ENSMUST00000173023.1,ENSMUST00000174263.1,ENSMUST00000166137.2,ENSMUST00000135370.1,ENSMUST00000151176.1,ENSMUST00000147604.7	processed_transcript,protein_coding	-0.770179	-0.893569	-0.0347521	-0.187419
ENSMUSG00000037849	Ifi206	ENSMUST00000169797.1,ENSMUST00000160565.3	protein_coding	4.69884	4.27899	6.84019	6.719
ENSMUSG00000070501	Ifi214	ENSMUST00000195022.1,ENSMUST00000090406.5,ENSMUST00000097463.9,ENSMUST00000139092.7	nonsense_mediated_decay,retained_intron,protein_coding	-3.14076	-3.22228	-2.78913	-2.4902
ENSMUSG00000073491	Ifi213	ENSMUST00000097462.8,ENSMUST00000179648.1,ENSMUST00000150649.7,ENSMUST00000180215.1,ENSMUST00000178186.7	processed_transcript,retained_intron,protein_coding	-0.470289	-1.29036	2.8977	3.0041
ENSMUSG00000043263	Ifi209	ENSMUST00000056071.12,ENSMUST00000193727.1	nonsense_mediated_decay,protein_coding	4.09084	3.98636	4.49627	4.38709
ENSMUSG00000066677	Ifi208	ENSMUST00000182880.1,ENSMUST00000085876.10,ENSMUST00000169857.1	retained_intron,protein_coding	0.713545	0.251383	4.00492	4.0702
ENSMUSG00000103105	Gm18752	ENSMUST00000193627.1,ENSMUST00000192876.5	transcribed_unprocessed_pseudogene,processed_transcript	-4.26479	-4.83185	-2.97584	-4.11248
ENSMUSG00000103051	Gm7871	ENSMUST00000195346.1	unprocessed_pseudogene	-4.83185	-4.31973	-4.10891	-4.41632
ENSMUSG00000073490	Ifi207	ENSMUST00000127730.1,ENSMUST00000042610.13	protein_coding	8.43069	8.32357	8.53501	8.57602
ENSMUSG00000073489	Ifi204	ENSMUST00000192414.1,ENSMUST00000111214.2	retained_intron,protein_coding	7.27127	7.04906	8.17767	8.04377
ENSMUSG00000090222	Ifi203-ps	ENSMUST00000155076.1	unprocessed_pseudogene	-1.4198	-1.55741	2.63444	2.49039
ENSMUSG00000102187	Gm7897	ENSMUST00000193981.1	unprocessed_pseudogene	-4.83185	-4.83185	-4.83185	-4.67867
ENSMUSG00000102433	Gm38050	ENSMUST00000191904.1	unprocessed_pseudogene	-4.83185	-4.83185	-4.83185	-4.83185
ENSMUSG00000090272	Mndal	ENSMUST00000186442.6,ENSMUST00000189474.6,ENSMUST00000188804.6,ENSMUST00000111210.8,ENSMUST00000190651.2,ENSMUST00000189501.6,ENSMUST00000187636.1,ENSMUST00000191500.6,ENSMUST00000190071.1	nonsense_mediated_decay,processed_transcript,retained_intron,protein_coding	5.16967	4.71012	7.13484	7.04416
ENSMUSG00000026536	Ifi211	ENSMUST00000009340.9	protein_coding	6.14806	5.97004	7.33745	7.23485
ENSMUSG00000039997	Ifi203	ENSMUST00000135331.7,ENSMUST00000128430.7,ENSMUST00000129829.7,ENSMUST00000156895.7,ENSMUST00000140143.1,ENSMUST00000081216.11,ENSMUST00000138143.7,ENSMUST00000123708.7,ENSMUST00000042228.14	processed_transcript,retained_intron,protein_coding	5.07834	4.61368	7.2537	7.20497
ENSMUSG00000026535	Ifi202b	ENSMUST00000000266.8	protein_coding	-4.01328	-3.64784	-3.18126	-3.68138
ENSMUSG00000103588	Gm18445	ENSMUST00000195502.1	unprocessed_pseudogene	-4.08698	-3.79011	-3.91453	-3.16598
ENSMUSG00000054203	Ifi205	ENSMUST00000192166.1,ENSMUST00000059226.6	retained_intron,protein_coding	6.25768	6.15587	5.94988	6.08262
ENSMUSG00000045381	Olfr433	ENSMUST00000214690.1,ENSMUST00000052975.5	protein_coding	-3.73967	-3.19376	-3.97538	-4.67867
ENSMUSG00000047048	Olfr432	ENSMUST00000062665.3,ENSMUST00000213211.1,ENSMUST00000213381.1	protein_coding	-3.88391	-4.10668	-2.98539	-2.92741
ENSMUSG00000059371	Olfr427	ENSMUST00000213832.1,ENSMUST00000080831.3	protein_coding	-4.69656	-4.83185	-4.83185	-4.83185
ENSMUSG00000051528	Olfr424	ENSMUST00000214751.1,ENSMUST00000053941.3	protein_coding	-4.83185	-4.83185	-4.83185	-4.67867
ENSMUSG00000091950	Olfr421-ps1	ENSMUST00000179386.1	polymorphic_pseudogene	-4.83185	-4.83185	-4.83185	-4.83185
ENSMUSG00000055033	Olfr420	ENSMUST00000068403.3,ENSMUST00000213748.1	protein_coding	-4.83185	-4.58429	-4.83185	-4.83185
ENSMUSG00000026532	Spta1	ENSMUST00000027817.7,ENSMUST00000156092.1	retained_intron,protein_coding	1.67859	2.50513	-0.483245	0.195613
ENSMUSG00000028354	Fmn2	ENSMUST00000191971.1,ENSMUST00000195621.1,ENSMUST00000195300.1,ENSMUST00000030039.12,ENSMUST00000193905.1,ENSMUST00000191821.1	processed_transcript,retained_intron,protein_coding	-0.740286	-0.206838	0.0688091	0.440027
ENSMUSG00000050069	Grem2	ENSMUST00000055294.3	protein_coding	4.73669	5.19159	6.48473	6.16208
ENSMUSG00000026527	Rgs7	ENSMUST00000195477.5,ENSMUST00000192227.5,ENSMUST00000195324.5,ENSMUST00000194288.5,ENSMUST00000192203.1,ENSMUST00000193798.1,ENSMUST00000027812.10,ENSMUST00000194555.5	retained_intron,protein_coding	-4.03731	-4.03577	-4.08952	-3.69587
ENSMUSG00000026526	Fh1	ENSMUST00000130996.1,ENSMUST00000133218.1,ENSMUST00000154956.2,ENSMUST00000176740.1,ENSMUST00000027810.13	nonsense_mediated_decay,retained_intron,protein_coding	4.85716	4.83905	4.43078	4.45935
ENSMUSG00000039783	Kmo	ENSMUST00000040250.14,ENSMUST00000140474.7,ENSMUST00000142223.7,ENSMUST00000137174.1,ENSMUST00000150646.1,ENSMUST00000097458.3	nonsense_mediated_decay,processed_transcript,retained_intron,protein_coding	-4.83185	-4.83185	-4.68802	-4.83185
ENSMUSG00000026525	Opn3	ENSMUST00000027809.7	protein_coding	-1.13735	-0.668182	-1.13766	-0.905621
ENSMUSG00000078185	Chml	ENSMUST00000210367.1,ENSMUST00000209720.1,ENSMUST00000211489.1,ENSMUST00000104984.3,ENSMUST00000211207.1	protein_coding	2.36298	2.23647	2.16169	2.22067
ENSMUSG00000026523	Wdr64	ENSMUST00000194783.1,ENSMUST00000094288.9,ENSMUST00000195794.1,ENSMUST00000194087.5,ENSMUST00000171939.7	nonsense_mediated_decay,processed_transcript,protein_coding	-4.83185	-4.68724	-4.83185	-4.83185
ENSMUSG00000039748	Exo1	ENSMUST00000193610.1,ENSMUST00000194816.1,ENSMUST00000194636.1,ENSMUST00000193858.1,ENSMUST00000192378.1,ENSMUST00000191680.1,ENSMUST00000194306.5,ENSMUST00000039725.11,ENSMUST00000195196.5,ENSMUST00000193822.5	processed_transcript,retained_intron,protein_coding	2.21534	2.00405	0.772221	0.560293
ENSMUSG00000055214	Pld5	ENSMUST00000156184.1,ENSMUST00000144340.7,ENSMUST00000111166.1,ENSMUST00000065967.13,ENSMUST00000111167.1,ENSMUST00000125404.7	nonsense_mediated_decay,retained_intron,protein_coding	-2.68737	-3.72699	-3.23447	-2.22561
ENSMUSG00000078184	Rbm8a2	ENSMUST00000104983.1	protein_coding	-2.98626	-2.47277	-2.53928	-2.72219
ENSMUSG00000057335	Cep170	ENSMUST00000194371.1,ENSMUST00000192991.1,ENSMUST00000192927.5,ENSMUST00000194489.5,ENSMUST00000057037.12,ENSMUST00000192961.5,ENSMUST00000194984.1,ENSMUST00000192643.1,ENSMUST00000195433.5,ENSMUST00000193098.1,ENSMUST00000193765.1,ENSMUST00000194727.5,ENSMUST00000192664.5,ENSMUST00000194263.2,ENSMUST00000195717.5	nonsense_mediated_decay,processed_transcript,retained_intron,protein_coding	6.8899	6.84681	7.41385	7.24686
ENSMUSG00000026504	Sdccag8	ENSMUST00000027785.14,ENSMUST00000133305.7,ENSMUST00000139589.1,ENSMUST00000056773.14,ENSMUST00000123409.7,ENSMUST00000150429.7	nonsense_mediated_decay,processed_transcript,retained_intron,protein_coding	4.3316	4.4124	4.48493	4.34861
ENSMUSG00000103367	Gm38158	ENSMUST00000194617.1	processed_pseudogene	-1.15491	-1.6969	-1.64995	-2.12745
ENSMUSG00000103584	Gm38053	ENSMUST00000193938.1	unprocessed_pseudogene	-4.83185	-4.83185	-4.68226	-4.67867
ENSMUSG00000102475	Gm37246	ENSMUST00000192665.1	processed_pseudogene	-4.53234	-3.59736	-4.4454	-4.83185
ENSMUSG00000019699	Akt3	ENSMUST00000111159.1,ENSMUST00000111160.8,ENSMUST00000211158.1,ENSMUST00000019843.14	processed_transcript,protein_coding	4.97454	4.84793	5.81773	5.73582
ENSMUSG00000103633	Gm38328	ENSMUST00000195582.1	processed_pseudogene	-4.83185	-4.68724	-4.83185	-4.83185
ENSMUSG00000063659	Zbtb18	ENSMUST00000194319.1,ENSMUST00000193480.1,ENSMUST00000192851.1,ENSMUST00000192699.1,ENSMUST00000077225.7,ENSMUST00000195549.5,ENSMUST00000195612.1,ENSMUST00000195388.1,ENSMUST00000194269.1,ENSMUST00000193440.1,ENSMUST00000195002.1,ENSMUST00000094276.4	processed_transcript,protein_coding	3.61569	3.61056	4.0912	3.95161
ENSMUSG00000102432	Gm29856	ENSMUST00000192282.1,ENSMUST00000191905.1	processed_transcript	-4.23242	-4.83185	-4.55546	-4.83185
ENSMUSG00000101746	2310043L19Rik	ENSMUST00000189507.1	lincRNA	-4.83185	-4.83185	-4.83185	-4.83185
ENSMUSG00000015962	1700016C15Rik	ENSMUST00000016106.5	protein_coding	-4.83185	-4.83185	-4.67522	-4.83185
ENSMUSG00000015961	Adss	ENSMUST00000159184.1,ENSMUST00000016105.8,ENSMUST00000161808.1	retained_intron,protein_coding	5.49214	5.41005	5.39371	5.38007
ENSMUSG00000089657	Gm16585	ENSMUST00000161442.1	processed_pseudogene	-4.83185	-4.53299	-4.83185	-4.69543
ENSMUSG00000102483	Gm7068	ENSMUST00000194528.1	unprocessed_pseudogene	-4.83185	-4.83185	-4.68802	-4.83185
ENSMUSG00000091476	Gm16432	ENSMUST00000094273.9,ENSMUST00000192146.1,ENSMUST00000191719.5	nonsense_mediated_decay,processed_transcript,protein_coding	-2.39001	-3.07134	-2.04471	-1.40916
ENSMUSG00000102493	Gm8010	ENSMUST00000194128.1	unprocessed_pseudogene	-4.57531	-4.25288	-3.14688	-3.66675
ENSMUSG00000026502	Desi2	ENSMUST00000069568.3,ENSMUST00000027783.13,ENSMUST00000161075.7,ENSMUST00000159284.1	protein_coding	5.15705	5.27378	5.37022	5.31108
ENSMUSG00000103958	Gm8023	ENSMUST00000195298.1	processed_pseudogene	-4.46473	-4.83185	-4.83185	-4.83185
ENSMUSG00000104126	Gm37486	ENSMUST00000195663.1	processed_pseudogene	-1.64764	-1.5681	-1.22632	-1.18196
ENSMUSG00000026500	Cox20	ENSMUST00000154437.1,ENSMUST00000027781.6	retained_intron,protein_coding	2.92274	2.79133	2.63049	2.83051
ENSMUSG00000039630	Hnrnpu	ENSMUST00000159117.1,ENSMUST00000162916.1,ENSMUST00000037748.8,ENSMUST00000188044.6,ENSMUST00000134291.1,ENSMUST00000161769.7,ENSMUST00000189450.1,ENSMUST00000150825.1,ENSMUST00000146362.1	nonsense_mediated_decay,processed_transcript,retained_intron,protein_coding	8.37296	8.26151	8.43308	8.32849
ENSMUSG00000026495	Efcab2	ENSMUST00000194861.1,ENSMUST00000027775.8,ENSMUST00000192905.1	processed_transcript,protein_coding	1.58215	1.07491	1.00936	0.939155
ENSMUSG00000026494	Kif26b	ENSMUST00000193931.1,ENSMUST00000160789.1,ENSMUST00000161017.7	retained_intron,protein_coding	4.86339	5.22287	7.31452	7.03703
ENSMUSG00000102922	Gm34176	ENSMUST00000192621.1	processed_pseudogene	-4.83185	-4.42216	-4.68226	-4.57149
ENSMUSG00000055067	Smyd3	ENSMUST00000194237.1,ENSMUST00000111134.1,ENSMUST00000131684.7,ENSMUST00000068437.12,ENSMUST00000129393.1,ENSMUST00000125756.1,ENSMUST00000128302.7	processed_transcript,protein_coding	2.94844	3.10633	3.07148	3.14118
ENSMUSG00000096474	Gm5561	ENSMUST00000178932.2	processed_pseudogene	1.05933	0.695782	0.690309	0.778709
ENSMUSG00000026492	Tfb2m	ENSMUST00000129009.1,ENSMUST00000150778.1,ENSMUST00000027769.5,ENSMUST00000129982.7,ENSMUST00000139993.7	processed_transcript,protein_coding	3.94806	4.16375	3.63017	3.81094
ENSMUSG00000038949	Cnst	ENSMUST00000143270.1,ENSMUST00000153962.1,ENSMUST00000144370.1,ENSMUST00000040706.8	processed_transcript,retained_intron,protein_coding	3.76774	3.85688	3.98889	3.99371
ENSMUSG00000038936	Sccpdh	ENSMUST00000192611.1,ENSMUST00000143936.1,ENSMUST00000040538.9,ENSMUST00000131039.1,ENSMUST00000144480.7,ENSMUST00000134287.1	nonsense_mediated_decay,retained_intron,protein_coding	3.76212	3.69877	4.16875	4.17076
ENSMUSG00000087236	Gm1305	ENSMUST00000131716.2,ENSMUST00000211943.1	protein_coding	-4.83185	-4.49966	-4.67522	-4.83185
ENSMUSG00000026491	Ahctf1	ENSMUST00000125816.1,ENSMUST00000192645.1,ENSMUST00000145968.2,ENSMUST00000151734.1,ENSMUST00000140489.1,ENSMUST00000194536.1,ENSMUST00000127250.1,ENSMUST00000027768.13,ENSMUST00000147137.1	nonsense_mediated_decay,retained_intron,protein_coding	5.95461	5.96253	5.89062	5.86836
ENSMUSG00000073486	Gm10518	ENSMUST00000097454.2	protein_coding	-3.30511	-3.76165	-3.60223	-3.50504
ENSMUSG00000104418	Gm37070	ENSMUST00000193272.1	processed_pseudogene	-4.2125	-3.59513	-3.95926	-4.15649
ENSMUSG00000026490	Cdc42bpa	ENSMUST00000194974.1,ENSMUST00000143350.7,ENSMUST00000145274.1,ENSMUST00000097450.9,ENSMUST00000135056.7,ENSMUST00000152582.7,ENSMUST00000097453.8,ENSMUST00000143176.7,ENSMUST00000145181.1,ENSMUST00000133890.7,ENSMUST00000129754.1,ENSMUST00000076687.11,ENSMUST00000139002.1,ENSMUST00000212756.1,ENSMUST00000134959.7,ENSMUST00000111117.7,ENSMUST00000143161.1,ENSMUST00000132894.2	nonsense_mediated_decay,processed_transcript,retained_intron,protein_coding	6.55106	6.60789	6.46089	6.54683
ENSMUSG00000026489	Coq8a	ENSMUST00000161632.2,ENSMUST00000159591.1,ENSMUST00000160879.6,ENSMUST00000161379.1,ENSMUST00000161746.1,ENSMUST00000162769.7,ENSMUST00000162725.7,ENSMUST00000160482.7,ENSMUST00000027766.12,ENSMUST00000170472.7,ENSMUST00000161814.7,ENSMUST00000160169.7,ENSMUST00000159914.7,ENSMUST00000160102.7,ENSMUST00000161300.6,ENSMUST00000161743.2,ENSMUST00000160121.7	nonsense_mediated_decay,retained_intron,protein_coding	2.97843	3.13564	2.23109	2.46717
ENSMUSG00000104520	Gm37336	ENSMUST00000193705.1,ENSMUST00000192794.1	lincRNA	-4.07051	-3.43645	-4.08899	-3.63837
ENSMUSG00000010609	Psen2	ENSMUST00000133340.1,ENSMUST00000010753.13,ENSMUST00000128223.1,ENSMUST00000111105.7,ENSMUST00000149590.7,ENSMUST00000130029.1,ENSMUST00000136291.7,ENSMUST00000130711.7,ENSMUST00000193897.1,ENSMUST00000111106.7,ENSMUST00000111108.9,ENSMUST00000111104.1	processed_transcript,retained_intron,protein_coding	5.77605	5.77342	5.48516	5.51317
ENSMUSG00000055676	Gm5069	ENSMUST00000192714.1,ENSMUST00000050581.3	transcribed_processed_pseudogene,processed_transcript	-0.692366	-0.295692	-1.15457	-0.631644
ENSMUSG00000038855	Itpkb	ENSMUST00000070181.6,ENSMUST00000195043.1	retained_intron,protein_coding	5.69217	5.72598	5.92149	5.98278
ENSMUSG00000053963	Stum	ENSMUST00000211782.1,ENSMUST00000210737.1,ENSMUST00000210107.1,ENSMUST00000136521.1,ENSMUST00000179826.1,ENSMUST00000211561.1	processed_transcript,protein_coding	0.435843	0.214046	-3.26216	-1.8805
ENSMUSG00000026496	Parp1	ENSMUST00000193238.1,ENSMUST00000195560.1,ENSMUST00000191639.1,ENSMUST00000194608.1,ENSMUST00000192411.1,ENSMUST00000027777.11,ENSMUST00000191833.1,ENSMUST00000194434.1	nonsense_mediated_decay,retained_intron,protein_coding	5.8995	5.8607	5.44842	5.51959
ENSMUSG00000058729	Lin9	ENSMUST00000194638.1,ENSMUST00000085804.10,ENSMUST00000192561.5,ENSMUST00000193892.5,ENSMUST00000192725.5,ENSMUST00000194373.5,ENSMUST00000194847.1,ENSMUST00000193162.5,ENSMUST00000191744.5	nonsense_mediated_decay,processed_transcript,retained_intron,protein_coding	2.30948	2.14971	1.82073	1.93541
ENSMUSG00000026497	Mixl1	ENSMUST00000027778.7	protein_coding	-4.83185	-4.83185	-4.32	-4.39112
ENSMUSG00000104202	Gm8101	ENSMUST00000192796.1	processed_pseudogene	-4.10477	-4.52715	-4.71466	-4.83185
ENSMUSG00000026499	Acbd3	ENSMUST00000192420.1,ENSMUST00000027780.5	retained_intron,protein_coding	5.74669	5.7814	6.27317	6.24836
ENSMUSG00000103156	Gm38293	ENSMUST00000193209.1	lincRNA	-3.1238	-4.08216	-3.11213	-2.86537
ENSMUSG00000060743	H3f3a	ENSMUST00000159441.7,ENSMUST00000159789.1,ENSMUST00000162814.7,ENSMUST00000159685.1,ENSMUST00000081026.10,ENSMUST00000162118.7,ENSMUST00000161308.7	retained_intron,protein_coding	6.83201	6.79273	6.61256	6.59905
ENSMUSG00000097347	Gm17275	ENSMUST00000181811.1	lincRNA	-0.0964608	0.0172152	-0.231851	-0.506928
ENSMUSG00000038806	Sde2	ENSMUST00000194948.1,ENSMUST00000038091.7	retained_intron,protein_coding	4.96188	4.93991	5.00583	5.03809
ENSMUSG00000103979	Gm20305	ENSMUST00000193226.1	processed_pseudogene	-4.24066	-4.57172	-3.88857	-4.67867
ENSMUSG00000066652	Lefty2	ENSMUST00000155546.1,ENSMUST00000085797.5	retained_intron,protein_coding	-4.15402	-4.83185	-4.48288	-4.67867
ENSMUSG00000026520	Pycr2	ENSMUST00000027802.8,ENSMUST00000194026.1,ENSMUST00000195270.1,ENSMUST00000194253.1	retained_intron,protein_coding	4.44959	4.46667	4.16166	4.21883
ENSMUSG00000038793	Lefty1	ENSMUST00000037361.8,ENSMUST00000132087.1	retained_intron,protein_coding	2.34254	2.59795	2.07325	2.10206
ENSMUSG00000026519	Tmem63a	ENSMUST00000161942.1,ENSMUST00000160508.1,ENSMUST00000159436.7,ENSMUST00000161523.7,ENSMUST00000160536.1,ENSMUST00000027800.14,ENSMUST00000161847.7,ENSMUST00000162283.7	nonsense_mediated_decay,retained_intron,protein_coding	6.10844	6.23518	6.17175	6.07925
ENSMUSG00000038776	Ephx1	ENSMUST00000154133.7,ENSMUST00000147585.1,ENSMUST00000036928.11,ENSMUST00000111068.7	protein_coding	8.37409	8.41738	7.93646	8.05897
ENSMUSG00000038768	9130409I23Rik	ENSMUST00000036819.6	protein_coding	-4.83185	-4.83185	-4.68802	-4.83185
ENSMUSG00000102219	Gm6606	ENSMUST00000193613.1	unprocessed_pseudogene	-4.83185	-4.68466	-4.55546	-4.54224
ENSMUSG00000026516	Nvl	ENSMUST00000027797.8,ENSMUST00000191728.1,ENSMUST00000193758.1,ENSMUST00000195209.1,ENSMUST00000191721.1	processed_transcript,retained_intron,protein_coding	5.26535	5.25175	5.16666	5.18311
ENSMUSG00000103178	Fgfr3-ps	ENSMUST00000195511.1	processed_pseudogene	-3.52219	-3.922	-3.70194	-4.09352
ENSMUSG00000062169	Cnih4	ENSMUST00000134115.7,ENSMUST00000075968.13,ENSMUST00000111059.1,ENSMUST00000193907.5,ENSMUST00000111057.1	processed_transcript,retained_intron,protein_coding	5.07502	4.93884	4.9782	4.81082
ENSMUSG00000038733	Wdr26	ENSMUST00000159698.1,ENSMUST00000162963.7,ENSMUST00000162819.7,ENSMUST00000159673.7,ENSMUST00000161531.1,ENSMUST00000036329.11,ENSMUST00000159625.1,ENSMUST00000159290.1	nonsense_mediated_decay,processed_transcript,retained_intron,protein_coding	7.5541	7.60823	7.65531	7.61998
ENSMUSG00000054135	A430110L20Rik	ENSMUST00000181680.1,ENSMUST00000066988.1	lincRNA	-0.658642	-1.8584	-0.959554	-2.27951
ENSMUSG00000081214	Rpl35a-ps2	ENSMUST00000117444.1	processed_pseudogene	1.60923	1.22615	1.10061	1.18928
ENSMUSG00000103260	Gm8146	ENSMUST00000192106.1	processed_pseudogene	-4.17433	-3.90395	-3.96264	-4.65149
ENSMUSG00000026514	Cnih3	ENSMUST00000209607.1,ENSMUST00000162685.1,ENSMUST00000027795.13,ENSMUST00000161880.7	protein_coding	-4.69656	-4.83185	-4.83185	-4.2903
ENSMUSG00000047369	Dnah14	ENSMUST00000097446.8,ENSMUST00000192602.1,ENSMUST00000193365.5,ENSMUST00000195808.1,ENSMUST00000160793.1,ENSMUST00000195458.1,ENSMUST00000208001.1,ENSMUST00000194470.1,ENSMUST00000160345.1	processed_transcript,retained_intron,protein_coding	-3.56803	-3.7717	-3.81427	-4.22768
ENSMUSG00000004880	Lbr	ENSMUST00000193030.5,ENSMUST00000194302.1,ENSMUST00000194415.1,ENSMUST00000195299.5,ENSMUST00000191878.5,ENSMUST00000192075.1,ENSMUST00000005003.11,ENSMUST00000193028.1	retained_intron,protein_coding	4.76644	4.64546	4.26896	4.21559
ENSMUSG00000056699	Gm5533	ENSMUST00000070987.7	lincRNA	-4.83185	-4.83185	-4.40084	-4.83185
ENSMUSG00000022995	Enah	ENSMUST00000195461.1,ENSMUST00000192497.1,ENSMUST00000111030.5,ENSMUST00000193703.5,ENSMUST00000195059.5,ENSMUST00000177811.7,ENSMUST00000192967.1,ENSMUST00000195788.1,ENSMUST00000078719.12,ENSMUST00000192768.1,ENSMUST00000111024.9,ENSMUST00000191649.1,ENSMUST00000195840.1,ENSMUST00000111025.7,ENSMUST00000193074.5,ENSMUST00000195703.5	retained_intron,protein_coding	4.82789	4.94266	5.42893	5.2898
ENSMUSG00000026511	Srp9	ENSMUST00000193005.1,ENSMUST00000191799.1,ENSMUST00000111018.1,ENSMUST00000027792.5	retained_intron,protein_coding	5.74559	5.77711	5.61063	5.68673
ENSMUSG00000038633	Degs1	ENSMUST00000132551.1,ENSMUST00000035295.5,ENSMUST00000133052.1	retained_intron,protein_coding	7.09107	7.15987	7.10039	7.1023
ENSMUSG00000100147	1700047M11Rik	ENSMUST00000189594.1,ENSMUST00000185216.2	lincRNA	-4.04594	-4.03007	-4.83185	-4.02641
ENSMUSG00000047539	Fbxo28	ENSMUST00000192544.5,ENSMUST00000193700.1,ENSMUST00000195061.5,ENSMUST00000194213.1,ENSMUST00000051431.9	nonsense_mediated_decay,retained_intron,protein_coding	5.12196	5.15363	5.44957	5.37727
ENSMUSG00000097260	Gm5706	ENSMUST00000181525.1	processed_pseudogene	-4.83185	-4.02595	-4.32013	-4.42564
ENSMUSG00000026510	Trp53bp2	ENSMUST00000191626.1,ENSMUST00000191804.1,ENSMUST00000117245.1	retained_intron,protein_coding	4.85795	4.79523	4.83097	4.89506
ENSMUSG00000026509	Capn2	ENSMUST00000192483.1,ENSMUST00000192230.5,ENSMUST00000068505.9,ENSMUST00000194961.1,ENSMUST00000194940.5	retained_intron,protein_coding	8.07903	8.10609	8.07895	8.17181
ENSMUSG00000038599	Capn8	ENSMUST00000048941.13,ENSMUST00000168514.6,ENSMUST00000192671.1,ENSMUST00000193260.1	nonsense_mediated_decay,processed_transcript,protein_coding	-4.59841	-4.22385	-4.42255	-4.42185
ENSMUSG00000102688	Gm37218	ENSMUST00000192917.1	lincRNA	-4.83185	-4.83185	-4.49625	-4.83185
ENSMUSG00000038576	Susd4	ENSMUST00000153348.7,ENSMUST00000085724.4,ENSMUST00000155229.6,ENSMUST00000194981.1,ENSMUST00000193660.5	protein_coding	0.391234	0.188553	0.0162427	-0.745243
ENSMUSG00000079164	Tlr5	ENSMUST00000195614.1,ENSMUST00000193539.5,ENSMUST00000110997.6,ENSMUST00000193687.5,ENSMUST00000191820.1	processed_transcript,protein_coding	3.60728	3.48551	3.17374	3.31085
ENSMUSG00000104367	Gm38079	ENSMUST00000195603.1	lincRNA	-0.529242	-0.274907	-1.01658	-0.624214
ENSMUSG00000030768	Disp1	ENSMUST00000192915.1,ENSMUST00000003035.11,ENSMUST00000195372.1,ENSMUST00000194033.1,ENSMUST00000171366.6	retained_intron,protein_coding	6.15797	6.2398	5.37469	5.76031
ENSMUSG00000102478	BC085271	ENSMUST00000191852.1,ENSMUST00000195236.1	transcribed_processed_pseudogene,processed_transcript	-2.67177	-3.10449	-3.00818	-3.31196
ENSMUSG00000046836	Brox	ENSMUST00000163528.7,ENSMUST00000192829.1,ENSMUST00000194695.1,ENSMUST00000195054.5,ENSMUST00000193326.5,ENSMUST00000194438.1,ENSMUST00000194089.5,ENSMUST00000194327.5,ENSMUST00000057062.11	nonsense_mediated_decay,processed_transcript,retained_intron,protein_coding	5.47377	5.49902	5.66778	5.69499
ENSMUSG00000042901	Aida	ENSMUST00000194652.5,ENSMUST00000193625.1,ENSMUST00000191782.1,ENSMUST00000195268.1,ENSMUST00000193959.5,ENSMUST00000193359.5,ENSMUST00000192252.1,ENSMUST00000109166.7,ENSMUST00000192293.1	nonsense_mediated_decay,processed_transcript,retained_intron,protein_coding	6.54081	6.46675	6.95442	6.99716
ENSMUSG00000056050	Mia3	ENSMUST00000194807.2,ENSMUST00000109158.8,ENSMUST00000192090.1,ENSMUST00000069922.7,ENSMUST00000194543.1,ENSMUST00000195233.1	retained_intron,protein_coding	7.15554	7.22708	7.2025	7.18559
ENSMUSG00000103415	Gm37339	ENSMUST00000194142.1	processed_pseudogene	-4.83185	-4.48924	-4.04871	-4.35246
ENSMUSG00000072258	Taf1a	ENSMUST00000195798.1,ENSMUST00000097043.10,ENSMUST00000192076.1	protein_coding	2.54311	2.42861	2.63077	2.61659
ENSMUSG00000104212	Gm37986	ENSMUST00000193285.1	lincRNA	-4.06651	-3.23063	-3.82566	-3.98986
ENSMUSG00000053461	Hhipl2	ENSMUST00000193862.1,ENSMUST00000195809.1,ENSMUST00000065900.9,ENSMUST00000192527.1	processed_transcript,protein_coding	-2.54	-3.16735	-2.86205	-1.97946
ENSMUSG00000104022	Gm37214	ENSMUST00000192860.1	sense_intronic	-4.69988	-4.83185	-4.50572	-4.83185
ENSMUSG00000103451	Gm33973	ENSMUST00000195148.1	lincRNA	-4.59841	-4.58043	-4.83185	-4.83185
ENSMUSG00000039384	Dusp10	ENSMUST00000048655.7,ENSMUST00000139839.1	protein_coding	4.40812	4.52599	4.94046	4.77053
ENSMUSG00000044854	1700056E22Rik	ENSMUST00000050306.7	protein_coding	0.33502	0.672654	0.487588	0.838278
ENSMUSG00000101574	1700112H15Rik	ENSMUST00000188766.1	lincRNA	-3.0949	-4.49164	-4.48288	-4.02456
ENSMUSG00000103308	Gm37800	ENSMUST00000192129.1,ENSMUST00000193667.5	lincRNA	-3.50134	-3.35974	-3.66055	-3.8239
ENSMUSG00000102606	Rpl21-ps1	ENSMUST00000193804.1	processed_pseudogene	-4.69988	-4.83185	-4.83185	-4.83185
ENSMUSG00000103314	Gm38358	ENSMUST00000195144.1	processed_pseudogene	-4.31049	-4.42875	-4.17041	-4.37862
ENSMUSG00000092578	4930488B22Rik	ENSMUST00000172500.1	lincRNA	-4.69988	-4.83185	-4.83185	-4.83185
ENSMUSG00000039377	Hlx	ENSMUST00000174257.2,ENSMUST00000048572.6	protein_coding	4.98814	4.88296	4.98186	4.95013
ENSMUSG00000102158	Gm34342	ENSMUST00000192139.1	lincRNA	-2.78618	-2.97544	-3.33354	-3.56834
ENSMUSG00000026621	Marc1	ENSMUST00000189492.1,ENSMUST00000048462.12,ENSMUST00000110992.8	protein_coding	-4.38935	-3.95859	-1.98762	-2.04783
ENSMUSG00000073481	Marc2	ENSMUST00000162501.6,ENSMUST00000160318.1,ENSMUST00000162866.6,ENSMUST00000159293.7,ENSMUST00000161359.7,ENSMUST00000161341.7,ENSMUST00000160982.1,ENSMUST00000162261.7,ENSMUST00000068725.9,ENSMUST00000161821.3	processed_transcript,retained_intron,protein_coding	5.69006	5.68113	6.00263	5.99677
ENSMUSG00000039349	C130074G19Rik	ENSMUST00000048308.5	protein_coding	2.76897	2.69374	3.20293	3.14611
ENSMUSG00000026620	Mark1	ENSMUST00000192657.1,ENSMUST00000027929.9	protein_coding	6.37725	6.48196	7.54836	7.22252
ENSMUSG00000103478	4930433J02Rik	ENSMUST00000194719.1	lincRNA	-4.52133	-4.67882	-4.09334	-4.83185
ENSMUSG00000104461	Gm37662	ENSMUST00000195649.1	lincRNA	-4.17952	-4.49966	-4.36118	-4.0633
ENSMUSG00000039318	Rab3gap2	ENSMUST00000069652.7,ENSMUST00000195042.5,ENSMUST00000191966.1,ENSMUST00000195534.1,ENSMUST00000193482.1,ENSMUST00000194740.5	retained_intron,protein_coding	6.55733	6.6376	6.9461	6.80616
ENSMUSG00000026618	Iars2	ENSMUST00000110975.7,ENSMUST00000027921.10,ENSMUST00000110974.3,ENSMUST00000131770.1,ENSMUST00000153211.1	processed_transcript,retained_intron,protein_coding	6.40175	6.4418	6.19476	6.14348
ENSMUSG00000026617	Bpnt1	ENSMUST00000151769.1,ENSMUST00000110965.1,ENSMUST00000210277.1,ENSMUST00000027916.12,ENSMUST00000137757.1	processed_transcript,protein_coding	4.43042	4.44281	4.20526	4.17967
ENSMUSG00000097261	4930532G15Rik	ENSMUST00000195314.1,ENSMUST00000180632.1	lincRNA	-1.88324	-2.26047	-2.3296	-2.50521
ENSMUSG00000026615	Eprs	ENSMUST00000195824.1,ENSMUST00000046514.12,ENSMUST00000192324.1,ENSMUST00000192049.1,ENSMUST00000192284.5,ENSMUST00000192588.1,ENSMUST00000193788.5,ENSMUST00000191900.5,ENSMUST00000194157.5	nonsense_mediated_decay,retained_intron,protein_coding	7.58015	7.62405	7.84374	7.837
ENSMUSG00000097615	Gm2061	ENSMUST00000180623.1	lincRNA	-4.2866	-4.83185	-4.83185	-4.83185
ENSMUSG00000026614	Slc30a10	ENSMUST00000061093.6	protein_coding	-4.83185	-4.83185	-4.49537	-4.83185
ENSMUSG00000102546	Gm9722	ENSMUST00000194568.1	processed_pseudogene	-4.4029	-4.68466	-4.83185	-4.65149
ENSMUSG00000039246	Lyplal1	ENSMUST00000045388.7,ENSMUST00000195481.1	processed_transcript,protein_coding	2.6112	2.71242	2.09316	2.45207
ENSMUSG00000103690	A730004F24Rik	ENSMUST00000193084.1,ENSMUST00000195454.1	lincRNA	-4.83185	-4.3835	-4.83185	-4.83185
ENSMUSG00000039239	Tgfb2	ENSMUST00000195201.1,ENSMUST00000194593.1,ENSMUST00000191766.5,ENSMUST00000045288.13,ENSMUST00000193640.1,ENSMUST00000194960.1	processed_transcript,retained_intron,protein_coding	3.9374	3.81846	2.52982	2.97744
ENSMUSG00000001305	Rrp15	ENSMUST00000001339.5,ENSMUST00000162336.1	retained_intron,protein_coding	3.07442	3.13981	2.89229	2.97504
ENSMUSG00000097784	A430105J06Rik	ENSMUST00000180869.1	lincRNA	-1.8012	-1.77808	-2.13604	-2.90929
ENSMUSG00000097935	Gm3809	ENSMUST00000180973.1	processed_pseudogene	-3.42566	-3.32929	-3.69099	-3.50159
ENSMUSG00000039224	D1Pas1	ENSMUST00000045108.1	protein_coding	-4.25999	-4.83185	-4.83185	-4.43641
ENSMUSG00000026611	Spata17	ENSMUST00000110945.3,ENSMUST00000183931.7,ENSMUST00000184543.1,ENSMUST00000027908.12,ENSMUST00000183996.7,ENSMUST00000183656.1,ENSMUST00000183819.7,ENSMUST00000183469.1	processed_transcript,protein_coding	-3.19274	-3.09749	-3.44965	-2.82379
ENSMUSG00000089947	Gm15509	ENSMUST00000162615.1	sense_intronic	-4.83185	-4.67882	-4.83185	-4.83185
ENSMUSG00000039210	Gpatch2	ENSMUST00000161260.7,ENSMUST00000110943.8,ENSMUST00000097443.9,ENSMUST00000160471.7,ENSMUST00000159748.7,ENSMUST00000160570.1,ENSMUST00000044812.11,ENSMUST00000065573.13,ENSMUST00000160481.7	nonsense_mediated_decay,processed_transcript,retained_intron,protein_coding	4.17077	4.17139	4.0417	4.06566
ENSMUSG00000103923	Gm37896	ENSMUST00000195611.1	lincRNA	-4.83185	-4.83185	-4.83185	-4.83185
ENSMUSG00000026610	Esrrg	ENSMUST00000110938.1,ENSMUST00000152927.1,ENSMUST00000027906.12,ENSMUST00000110939.7,ENSMUST00000127489.7	processed_transcript,protein_coding	-0.597068	-0.131914	-0.452644	-0.375287
ENSMUSG00000026609	Ush2a	ENSMUST00000060479.13,ENSMUST00000142159.1,ENSMUST00000124358.1,ENSMUST00000142189.7,ENSMUST00000127077.1	retained_intron,protein_coding	-3.1967	-4.33756	-3.31135	-2.69536
ENSMUSG00000026608	Kctd3	ENSMUST00000195488.1,ENSMUST00000193273.1,ENSMUST00000193590.1,ENSMUST00000192458.1,ENSMUST00000193143.5,ENSMUST00000195658.1,ENSMUST00000195787.1,ENSMUST00000085678.7,ENSMUST00000192200.1,ENSMUST00000195745.1	nonsense_mediated_decay,processed_transcript,retained_intron,protein_coding	4.85607	4.89853	4.86894	4.9472
ENSMUSG00000037624	Kcnk2	ENSMUST00000193686.1,ENSMUST00000195016.1,ENSMUST00000180044.7,ENSMUST00000194172.5,ENSMUST00000192529.1,ENSMUST00000110920.6,ENSMUST00000193319.5,ENSMUST00000192723.1,ENSMUST00000079451.12,ENSMUST00000194402.5	nonsense_mediated_decay,processed_transcript,protein_coding	1.77177	1.61883	1.54115	1.59932
ENSMUSG00000102824	Pdcd5-ps	ENSMUST00000191699.1	processed_pseudogene	0.447469	0.342527	0.832121	0.552533
ENSMUSG00000026605	Cenpf	ENSMUST00000194624.1,ENSMUST00000165798.1,ENSMUST00000165962.1,ENSMUST00000171929.7,ENSMUST00000194165.1,ENSMUST00000165663.1	nonsense_mediated_decay,retained_intron,protein_coding	6.63539	6.10774	3.53897	3.45223
ENSMUSG00000103374	Gm37239	ENSMUST00000193510.1	processed_pseudogene	-4.83185	-4.83185	-4.30888	-4.83185
ENSMUSG00000026604	Ptpn14	ENSMUST00000195038.1,ENSMUST00000128275.1,ENSMUST00000148129.1,ENSMUST00000027898.6,ENSMUST00000194127.5,ENSMUST00000097442.8	processed_transcript,retained_intron,protein_coding	7.16689	7.29763	7.09865	7.23813
ENSMUSG00000102248	Gm30280	ENSMUST00000192214.1	processed_pseudogene	-4.46473	-4.83185	-4.56637	-4.68601
ENSMUSG00000026603	Smyd2	ENSMUST00000132289.1,ENSMUST00000130804.7,ENSMUST00000144452.1,ENSMUST00000027897.7	processed_transcript,retained_intron,protein_coding	5.91996	5.90079	5.76545	5.713
ENSMUSG00000010175	Prox1	ENSMUST00000177288.3,ENSMUST00000010319.13,ENSMUST00000175916.7	protein_coding	5.33091	5.11217	5.79657	5.52181
ENSMUSG00000103644	Gm29678	ENSMUST00000193966.1	lincRNA	-4.83185	-4.83185	-4.67522	-4.83185
ENSMUSG00000089872	Rps6kc1	ENSMUST00000162500.7,ENSMUST00000159823.7,ENSMUST00000162692.1,ENSMUST00000160889.7,ENSMUST00000160891.1,ENSMUST00000159066.1,ENSMUST00000159624.7,ENSMUST00000159367.7,ENSMUST00000061611.14	nonsense_mediated_decay,processed_transcript,retained_intron,protein_coding	4.61954	4.73902	4.74801	4.79772
ENSMUSG00000026634	Angel2	ENSMUST00000130298.3,ENSMUST00000144693.1,ENSMUST00000135364.6,ENSMUST00000146048.1,ENSMUST00000066632.13,ENSMUST00000123384.7,ENSMUST00000134187.1,ENSMUST00000027947.12,ENSMUST00000137608.7,ENSMUST00000110899.6	nonsense_mediated_decay,processed_transcript,retained_intron,protein_coding	4.8694	4.816	4.83498	4.75071
ENSMUSG00000037568	Vash2	ENSMUST00000047409.8,ENSMUST00000166139.6,ENSMUST00000192306.1	processed_transcript,protein_coding	2.70078	2.96162	3.3015	3.24072
ENSMUSG00000103964	Gm8407	ENSMUST00000192719.1	processed_pseudogene	-4.83185	-4.49164	-4.83185	-4.12948
ENSMUSG00000066595	Mfsd7b	ENSMUST00000194589.1,ENSMUST00000192666.1,ENSMUST00000085635.5,ENSMUST00000191946.1,ENSMUST00000193399.1,ENSMUST00000194917.5	nonsense_mediated_decay,retained_intron,protein_coding	2.93391	2.6719	2.86541	2.8075
ENSMUSG00000057072	Spata45	ENSMUST00000077889.7,ENSMUST00000192151.5	protein_coding	-4.83185	-4.68018	-4.62635	-4.83185
ENSMUSG00000026632	Tatdn3	ENSMUST00000156527.1,ENSMUST00000085633.11,ENSMUST00000156341.1,ENSMUST00000027945.5,ENSMUST00000153757.1,ENSMUST00000110891.7,ENSMUST00000110893.9,ENSMUST00000143876.7,ENSMUST00000124497.1	retained_intron,protein_coding	2.43913	2.50867	2.18506	2.21647
ENSMUSG00000062510	Nsl1	ENSMUST00000076952.11,ENSMUST00000139340.7,ENSMUST00000078259.7	protein_coding	2.80639	2.32146	1.11119	1.12215
ENSMUSG00000026630	Batf3	ENSMUST00000194833.5,ENSMUST00000192268.1,ENSMUST00000027943.5,ENSMUST00000191621.1,ENSMUST00000193771.5	processed_transcript,retained_intron,protein_coding	-1.90886	-2.4384	-1.21424	-1.39829
ENSMUSG00000102777	Gm38161	ENSMUST00000195344.1	lincRNA	-4.02293	-4.57373	-4.20883	-4.83185
ENSMUSG00000091017	Fam71a	ENSMUST00000171798.1	protein_coding	-4.83185	-4.32972	-4.56637	-4.83185
ENSMUSG00000026628	Atf3	ENSMUST00000195117.1,ENSMUST00000027941.13,ENSMUST00000131854.1	processed_transcript,protein_coding	1.34286	1.41995	2.62345	2.58822
ENSMUSG00000073478	D730003I15Rik	ENSMUST00000194375.1,ENSMUST00000139056.2	lincRNA	-1.35538	-1.67377	-1.20368	-2.05025
ENSMUSG00000103174	Gm37168	ENSMUST00000192965.1	lincRNA	-4.48035	-4.42216	-4.50572	-4.02641
ENSMUSG00000037499	Nenf	ENSMUST00000046770.9	protein_coding	5.8062	5.83767	5.62444	5.78937
ENSMUSG00000026627	Tmem206	ENSMUST00000027940.5	protein_coding	2.89926	2.80027	3.0417	3.05104
ENSMUSG00000026626	Ppp2r5a	ENSMUST00000192334.1,ENSMUST00000194953.1,ENSMUST00000195859.1,ENSMUST00000195605.5,ENSMUST00000191925.1,ENSMUST00000067976.8,ENSMUST00000191920.1,ENSMUST00000194832.1	nonsense_mediated_decay,processed_transcript,retained_intron,protein_coding	5.90114	5.82447	5.84117	5.76252
ENSMUSG00000103433	Gm2272	ENSMUST00000194903.1	processed_pseudogene	-4.46904	-4.83185	-4.55802	-4.51507
ENSMUSG00000103114	Gm32200	ENSMUST00000192778.1	lincRNA	-4.60347	-4.68018	-4.40084	-3.92097
ENSMUSG00000104341	Gm37688	ENSMUST00000195195.1	processed_pseudogene	-4.83185	-4.57373	-4.62635	-4.51924
ENSMUSG00000037474	Dtl	ENSMUST00000195650.5,ENSMUST00000193977.5,ENSMUST00000192014.1,ENSMUST00000195765.5,ENSMUST00000027933.10,ENSMUST00000194064.1	nonsense_mediated_decay,processed_transcript,retained_intron,protein_coding	3.08881	2.93784	1.98345	1.95565
ENSMUSG00000037461	Ints7	ENSMUST00000194877.5,ENSMUST00000193961.5,ENSMUST00000045450.6,ENSMUST00000192681.1,ENSMUST00000194785.1,ENSMUST00000193569.5	nonsense_mediated_decay,retained_intron,protein_coding	5.17946	5.1014	5.06598	5.03875
ENSMUSG00000026623	Lpgat1	ENSMUST00000110856.7,ENSMUST00000133076.6,ENSMUST00000130876.1,ENSMUST00000138494.1,ENSMUST00000110855.7	retained_intron,protein_coding	7.42518	7.39875	7.52729	7.49119
ENSMUSG00000026622	Nek2	ENSMUST00000126446.7,ENSMUST00000027931.7,ENSMUST00000136733.1,ENSMUST00000150839.1	processed_transcript,retained_intron,protein_coding	4.81649	4.49098	2.12438	2.11047
ENSMUSG00000037434	Slc30a1	ENSMUST00000044954.6,ENSMUST00000161756.1	protein_coding	4.43395	4.33021	4.46041	4.39827
ENSMUSG00000049353	Rd3	ENSMUST00000181512.7,ENSMUST00000180463.2,ENSMUST00000175680.2,ENSMUST00000192547.1	retained_intron,protein_coding	-2.70782	-2.92106	-2.78806	-3.0919
ENSMUSG00000102915	Gm32460	ENSMUST00000195647.1	processed_pseudogene	-3.97847	-4.68018	-4.05888	-4.83185
ENSMUSG00000026637	Traf5	ENSMUST00000193355.1,ENSMUST00000194408.1,ENSMUST00000085573.11,ENSMUST00000192628.1,ENSMUST00000195815.1	retained_intron,protein_coding	2.9466	2.89582	3.00304	2.99869
ENSMUSG00000103653	Gstp-ps	ENSMUST00000195526.1	processed_pseudogene	0.997115	0.960489	0.76867	0.783501
ENSMUSG00000037395	Rcor3	ENSMUST00000194362.1,ENSMUST00000194750.5,ENSMUST00000192866.5,ENSMUST00000193144.1,ENSMUST00000192491.5,ENSMUST00000192158.5,ENSMUST00000194493.1,ENSMUST00000073279.12,ENSMUST00000193322.1,ENSMUST00000110849.9,ENSMUST00000193664.1,ENSMUST00000194395.5,ENSMUST00000192222.5,ENSMUST00000192128.5	nonsense_mediated_decay,processed_transcript,retained_intron,protein_coding	4.14382	4.34271	4.04199	4.22804
ENSMUSG00000058248	Kcnh1	ENSMUST00000151152.2,ENSMUST00000078470.11,ENSMUST00000110844.2	protein_coding	-0.187462	-0.0539486	0.357453	0.14948
ENSMUSG00000037375	Hhat	ENSMUST00000192946.1,ENSMUST00000128619.7,ENSMUST00000154755.6,ENSMUST00000154203.2,ENSMUST00000123721.1,ENSMUST00000044190.11	processed_transcript,protein_coding	2.71329	2.88133	2.84549	3.11938
ENSMUSG00000016262	Sertad4	ENSMUST00000155579.7,ENSMUST00000155503.2,ENSMUST00000016406.13,ENSMUST00000125391.1	processed_transcript,protein_coding	0.395198	0.635271	1.99523	2.15294
ENSMUSG00000102162	Gm2367	ENSMUST00000192374.1	processed_pseudogene	-4.59841	-4.68018	-4.41163	-4.54224
ENSMUSG00000016200	Syt14	ENSMUST00000016344.8,ENSMUST00000195354.5,ENSMUST00000195530.5,ENSMUST00000191907.1,ENSMUST00000215093.1	nonsense_mediated_decay,retained_intron,protein_coding	-3.89451	-3.40713	-4.26801	-4.04189
ENSMUSG00000103640	Gm31406	ENSMUST00000192297.1	lincRNA	-4.83185	-4.83185	-4.56637	-4.83185
ENSMUSG00000102442	Gm37103	ENSMUST00000191830.1	processed_pseudogene	-4.70249	-4.68018	-4.71466	-4.83185
ENSMUSG00000016181	Diexf	ENSMUST00000085555.6,ENSMUST00000193070.1,ENSMUST00000195291.5,ENSMUST00000194412.1,ENSMUST00000194124.1,ENSMUST00000194335.5,ENSMUST00000195848.1,ENSMUST00000191928.1,ENSMUST00000193460.5	nonsense_mediated_decay,processed_transcript,retained_intron,protein_coding	3.39975	3.32714	3.28915	3.30592
ENSMUSG00000026638	Irf6	ENSMUST00000076521.6,ENSMUST00000193772.1,ENSMUST00000138826.7,ENSMUST00000140066.2	retained_intron,protein_coding	-1.47113	-2.91421	-1.98076	-2.59759
ENSMUSG00000079144	A130010J15Rik	ENSMUST00000192189.1,ENSMUST00000193307.1,ENSMUST00000160077.1,ENSMUST00000161235.2,ENSMUST00000160822.2,ENSMUST00000110831.3,ENSMUST00000178744.1,ENSMUST00000191613.1	protein_coding	1.80163	1.82164	1.97225	1.96362
ENSMUSG00000037318	Traf3ip3	ENSMUST00000162480.2,ENSMUST00000159805.7,ENSMUST00000162905.1,ENSMUST00000160332.7,ENSMUST00000194278.5,ENSMUST00000161145.7,ENSMUST00000192020.5,ENSMUST00000043550.10,ENSMUST00000161151.2,ENSMUST00000161403.7,ENSMUST00000160302.3,ENSMUST00000161367.1,ENSMUST00000159666.1	nonsense_mediated_decay,processed_transcript,retained_intron,protein_coding	-4.10658	-4.0946	-2.55876	-3.28576
ENSMUSG00000026639	Lamb3	ENSMUST00000159955.1,ENSMUST00000194407.1,ENSMUST00000161526.2,ENSMUST00000193128.1,ENSMUST00000192322.5,ENSMUST00000194677.5,ENSMUST00000016315.15,ENSMUST00000162977.1,ENSMUST00000162180.2	processed_transcript,retained_intron,protein_coding	0.483581	0.00611107	0.408035	0.53291
ENSMUSG00000016194	Hsd11b1	ENSMUST00000161737.7,ENSMUST00000162842.2,ENSMUST00000191977.1,ENSMUST00000016338.14,ENSMUST00000161406.1,ENSMUST00000159644.3,ENSMUST00000160929.7	processed_transcript,retained_intron,protein_coding	7.97051	8.08094	7.64669	7.77636
ENSMUSG00000009633	G0s2	ENSMUST00000009777.3	protein_coding	5.06652	4.94892	4.48355	4.6054
ENSMUSG00000016179	Camk1g	ENSMUST00000016323.10,ENSMUST00000165718.3,ENSMUST00000163202.1,ENSMUST00000169907.7	retained_intron,protein_coding	-3.82987	-3.65871	-3.56889	-2.89471
ENSMUSG00000097850	4631405K08Rik	ENSMUST00000180420.2	lincRNA	-4.46473	-4.83185	-4.83185	-4.83185
ENSMUSG00000026640	Plxna2	ENSMUST00000124785.1,ENSMUST00000194398.1,ENSMUST00000135664.1,ENSMUST00000125381.1,ENSMUST00000027952.11	nonsense_mediated_decay,processed_transcript,retained_intron,protein_coding	6.06407	6.01802	5.48227	5.61437
ENSMUSG00000103597	Gm19777	ENSMUST00000191940.1	processed_pseudogene	-4.69988	-4.83185	-4.83185	-4.83185
ENSMUSG00000016494	Cd34	ENSMUST00000195092.1,ENSMUST00000194036.1,ENSMUST00000194458.1,ENSMUST00000016638.7,ENSMUST00000110815.8	nonsense_mediated_decay,retained_intron,protein_coding	4.52965	4.73368	4.74634	4.84469
ENSMUSG00000096929	A330023F24Rik	ENSMUST00000181947.7,ENSMUST00000181226.7,ENSMUST00000194584.1,ENSMUST00000181273.6	lincRNA,retained_intron	1.17416	0.517752	0.379136	-0.925918
ENSMUSG00000104206	Gm32250	ENSMUST00000191885.1	lincRNA	-4.83185	-4.83185	-4.58548	-4.83185
ENSMUSG00000104077	Gm37027	ENSMUST00000194642.1	lincRNA	-4.83185	-4.49164	-4.83185	-4.83185
ENSMUSG00000016493	Cd46	ENSMUST00000161772.7,ENSMUST00000162951.1,ENSMUST00000159563.7,ENSMUST00000162650.7	nonsense_mediated_decay,retained_intron,protein_coding	0.415026	0.168719	-0.255021	-0.085484
ENSMUSG00000016481	Cr1l	ENSMUST00000075451.11,ENSMUST00000192405.1,ENSMUST00000193829.1,ENSMUST00000193094.5,ENSMUST00000191775.1,ENSMUST00000194062.1,ENSMUST00000193719.1,ENSMUST00000194732.1,ENSMUST00000195586.1,ENSMUST00000194111.5	nonsense_mediated_decay,retained_intron,protein_coding	6.44244	6.35825	6.39636	6.37028
ENSMUSG00000026616	Cr2	ENSMUST00000210219.1,ENSMUST00000195722.1,ENSMUST00000193801.1,ENSMUST00000192604.5,ENSMUST00000195120.5,ENSMUST00000193356.1,ENSMUST00000043104.8,ENSMUST00000194149.5,ENSMUST00000193436.1,ENSMUST00000082321.8,ENSMUST00000195737.1,ENSMUST00000195347.5	nonsense_mediated_decay,processed_transcript,retained_intron,protein_coding	-3.41113	-3.10191	-2.80056	-2.84465
ENSMUSG00000103120	Gm37392	ENSMUST00000192098.1	processed_pseudogene	-4.83185	-4.83185	-4.83185	-4.25379
ENSMUSG00000050530	Fam171a1	ENSMUST00000091505.10,ENSMUST00000115099.8,ENSMUST00000062934.6,ENSMUST00000072955.11	protein_coding	5.57557	5.78402	5.36398	5.46835
ENSMUSG00000026643	Nmt2	ENSMUST00000155761.1,ENSMUST00000102989.9,ENSMUST00000091504.4,ENSMUST00000081932.12	processed_transcript,protein_coding	4.99934	5.10792	4.93357	4.87671
ENSMUSG00000049950	Rpp38	ENSMUST00000062672.6	protein_coding	2.24465	2.18171	2.12991	2.09294
ENSMUSG00000026644	Acbd7	ENSMUST00000115089.1	protein_coding	-4.69988	-4.43372	-4.58548	-4.33275
ENSMUSG00000026645	Olah	ENSMUST00000027955.10,ENSMUST00000194918.5,ENSMUST00000115087.3	protein_coding	-4.83185	-4.83185	-4.83185	-4.83185
ENSMUSG00000026650	Meig1	ENSMUST00000115081.7,ENSMUST00000115083.7,ENSMUST00000064685.13,ENSMUST00000144584.1,ENSMUST00000115084.7,ENSMUST00000115082.9	protein_coding	-2.99101	-3.85714	-4.29502	-4.19515
ENSMUSG00000026648	Dclre1c	ENSMUST00000115066.7,ENSMUST00000100463.9,ENSMUST00000061852.11,ENSMUST00000129657.1,ENSMUST00000152468.1,ENSMUST00000131433.1,ENSMUST00000132565.7,ENSMUST00000146027.7,ENSMUST00000102988.9	processed_transcript,retained_intron,protein_coding	3.01491	2.77447	2.82101	2.76271
ENSMUSG00000026646	Suv39h2	ENSMUST00000127540.1,ENSMUST00000027956.8,ENSMUST00000100458.3,ENSMUST00000060618.12	nonsense_mediated_decay,protein_coding	1.43359	0.861518	0.0985723	-0.0144071
ENSMUSG00000109865	Hspa14	ENSMUST00000129505.1,ENSMUST00000139485.1,ENSMUST00000027961.11,ENSMUST00000135157.1,ENSMUST00000156008.1,ENSMUST00000148167.1	retained_intron,protein_coding	4.79198	4.81611	4.49377	4.45155
ENSMUSG00000051396	Gm45902	ENSMUST00000124331.7,ENSMUST00000140494.1	protein_coding	1.21983	1.23471	1.16572	1.24291
ENSMUSG00000039496	Cdnf	ENSMUST00000036350.2,ENSMUST00000140610.7,ENSMUST00000132566.1	processed_transcript,protein_coding	0.996021	0.910076	0.71052	1.23082
ENSMUSG00000081278	Gm13186	ENSMUST00000118031.1	processed_pseudogene	-4.83185	-4.83185	-4.71466	-4.83185
ENSMUSG00000082580	Gm13182	ENSMUST00000122241.1	processed_pseudogene	-4.07551	-4.68018	-4.4142	-4.65149
ENSMUSG00000026655	Fam107b	ENSMUST00000176254.1,ENSMUST00000115055.8,ENSMUST00000115053.8,ENSMUST00000115054.8,ENSMUST00000177125.1,ENSMUST00000177037.1,ENSMUST00000115052.8,ENSMUST00000027965.10	nonsense_mediated_decay,protein_coding	4.86225	4.78534	4.93835	4.83177
ENSMUSG00000080703	Gm13183	ENSMUST00000118615.2	processed_pseudogene	-4.83185	-4.83185	-4.83185	-4.83185
ENSMUSG00000081070	Gm13181	ENSMUST00000120117.1	processed_pseudogene	-3.80786	-3.73704	-3.803	-3.85344
ENSMUSG00000026657	Frmd4a	ENSMUST00000115039.7,ENSMUST00000123919.2,ENSMUST00000138735.1,ENSMUST00000176803.7,ENSMUST00000142452.1,ENSMUST00000177457.7,ENSMUST00000137809.1,ENSMUST00000153160.7,ENSMUST00000132710.2,ENSMUST00000176828.7,ENSMUST00000091497.10,ENSMUST00000175944.7,ENSMUST00000176864.2,ENSMUST00000175669.7,ENSMUST00000075767.13,ENSMUST00000141746.2,ENSMUST00000115037.8,ENSMUST00000176962.1,ENSMUST00000147156.8	nonsense_mediated_decay,processed_transcript,retained_intron,protein_coding	6.70955	6.69146	7.11819	7.09601
ENSMUSG00000102816	Gm37814	ENSMUST00000195820.1	sense_intronic	-4.83185	-4.83185	-4.83185	-4.83185
ENSMUSG00000087355	Gm13187	ENSMUST00000156609.1,ENSMUST00000133873.7,ENSMUST00000132211.1	processed_transcript	-3.12343	-4.09105	-2.69858	-3.44347
ENSMUSG00000102494	Gm36988	ENSMUST00000194090.1	sense_intronic	-4.47218	-4.23782	-4.62635	-4.65149
ENSMUSG00000039449	Prpf18	ENSMUST00000192470.1,ENSMUST00000152362.6,ENSMUST00000035721.13,ENSMUST00000140818.7,ENSMUST00000153881.7,ENSMUST00000144650.1	processed_transcript,protein_coding	4.92782	4.83505	5.02182	4.88045
ENSMUSG00000083378	Gm13196	ENSMUST00000118297.1	processed_pseudogene	-3.73589	-3.67007	-3.37636	-3.3868
ENSMUSG00000048186	Bend7	ENSMUST00000056914.6,ENSMUST00000184139.7,ENSMUST00000115022.7,ENSMUST00000138322.1	processed_transcript,protein_coding	-0.432411	-0.961543	-0.180663	-1.00275
ENSMUSG00000083407	Gm13176	ENSMUST00000117910.1	processed_pseudogene	-4.4741	-4.83185	-4.83185	-4.83185
ENSMUSG00000026662	Sephs1	ENSMUST00000027973.13,ENSMUST00000115019.1,ENSMUST00000140045.1,ENSMUST00000144565.1	processed_transcript,protein_coding	5.00293	5.01183	5.03055	4.86261
ENSMUSG00000026664	Phyh	ENSMUST00000146933.1,ENSMUST00000128738.1,ENSMUST00000027975.7	processed_transcript,protein_coding	5.82286	5.83682	5.94	5.94789
ENSMUSG00000086670	Gm13194	ENSMUST00000142299.1	processed_pseudogene	-3.42366	-3.78129	-2.55816	-3.73794
ENSMUSG00000069188	Gm13192	ENSMUST00000101199.2	processed_pseudogene	-0.193034	-0.127305	-0.395173	-0.279071
ENSMUSG00000026668	Ucma	ENSMUST00000115010.8,ENSMUST00000167607.7,ENSMUST00000127282.1,ENSMUST00000027978.6,ENSMUST00000195688.1	processed_transcript,protein_coding	-4.46643	-4.58043	-4.83185	-4.83185
ENSMUSG00000026669	Mcm10	ENSMUST00000125349.7,ENSMUST00000125851.1,ENSMUST00000125201.1,ENSMUST00000027980.7,ENSMUST00000129443.7,ENSMUST00000139882.7,ENSMUST00000150091.7,ENSMUST00000151533.1,ENSMUST00000146257.1,ENSMUST00000102985.7	processed_transcript,retained_intron,protein_coding	2.8293	2.39618	1.28421	1.24498
ENSMUSG00000026672	Optn	ENSMUST00000145501.1,ENSMUST00000143809.1,ENSMUST00000027986.4,ENSMUST00000114996.7,ENSMUST00000125203.7	processed_transcript,protein_coding	4.22214	4.21355	4.14198	4.24788
ENSMUSG00000097770	Gm26776	ENSMUST00000180479.1	lincRNA	-3.6184	-4.194	-3.56007	-4.67867
ENSMUSG00000026676	Ccdc3	ENSMUST00000027988.7	protein_coding	2.60745	2.52066	3.36602	3.10892
ENSMUSG00000081005	Gm13198	ENSMUST00000119322.1	processed_pseudogene	-4.70729	-4.17769	-4.83185	-4.83185
ENSMUSG00000039145	Camk1d	ENSMUST00000130470.1,ENSMUST00000155927.1,ENSMUST00000114987.3,ENSMUST00000044009.13	processed_transcript,protein_coding	2.65295	2.60876	1.70576	1.90316
ENSMUSG00000082013	Gm13216	ENSMUST00000117145.1	processed_pseudogene	-3.21775	-3.73213	-4.1763	-3.54221
ENSMUSG00000039128	Cdc123	ENSMUST00000152519.7,ENSMUST00000124287.7,ENSMUST00000130142.1,ENSMUST00000138312.7,ENSMUST00000124662.1,ENSMUST00000043864.8,ENSMUST00000128467.3,ENSMUST00000152998.1,ENSMUST00000150876.1	processed_transcript,retained_intron,protein_coding	5.23063	5.24681	5.1526	5.11947
ENSMUSG00000025817	Nudt5	ENSMUST00000127116.6,ENSMUST00000194933.1,ENSMUST00000138549.7,ENSMUST00000179748.7,ENSMUST00000128604.1,ENSMUST00000026927.9	processed_transcript,retained_intron,protein_coding	4.27067	4.36061	4.22649	4.23251
ENSMUSG00000056718	Gm13199	ENSMUST00000071016.2,ENSMUST00000142918.1	processed_transcript,protein_coding	-2.5723	-2.71699	-3.36686	-3.44523
ENSMUSG00000025816	Sec61a2	ENSMUST00000194565.1,ENSMUST00000153240.1,ENSMUST00000148745.1,ENSMUST00000102981.9,ENSMUST00000193792.5,ENSMUST00000124985.1,ENSMUST00000132469.7,ENSMUST00000132908.3,ENSMUST00000124859.1,ENSMUST00000026926.4	processed_transcript,retained_intron,protein_coding	4.12444	4.23612	4.17582	4.17143
ENSMUSG00000025815	Dhtkd1	ENSMUST00000151649.1,ENSMUST00000127609.1,ENSMUST00000095147.8,ENSMUST00000155977.1,ENSMUST00000026924.6	processed_transcript,protein_coding	2.27053	2.0418	0.743357	1.32364
ENSMUSG00000043241	Upf2	ENSMUST00000060092.12,ENSMUST00000144901.1,ENSMUST00000128200.1	processed_transcript,protein_coding	5.26449	5.10069	5.71846	5.51037
ENSMUSG00000045319	Proser2	ENSMUST00000194054.1,ENSMUST00000126551.1,ENSMUST00000114942.8,ENSMUST00000054254.11	processed_transcript,protein_coding	0.581161	0.887076	1.79924	1.29593
ENSMUSG00000082332	Gm13384	ENSMUST00000117166.2	processed_pseudogene	-4.53234	-4.68466	-4.83185	-4.67867
ENSMUSG00000102887	Gm10857	ENSMUST00000195343.1,ENSMUST00000195480.1	lincRNA	-4.70249	-4.83185	-4.57684	-4.83185
ENSMUSG00000039063	Echdc3	ENSMUST00000114941.2,ENSMUST00000132810.1,ENSMUST00000042658.4	processed_transcript,retained_intron,protein_coding	1.72978	1.86952	0.926152	1.29149
ENSMUSG00000087485	Gm13383	ENSMUST00000131190.1	lincRNA	-4.83185	-4.83185	-4.83185	-4.69543
ENSMUSG00000039046	Usp6nl	ENSMUST00000132391.1,ENSMUST00000150515.1,ENSMUST00000042503.8,ENSMUST00000114937.7	processed_transcript,protein_coding	4.60284	4.60437	5.12427	4.97501
ENSMUSG00000086109	Gm13391	ENSMUST00000147685.1,ENSMUST00000128589.2	lincRNA	-3.69034	-4.34703	-4.83185	-4.83185
ENSMUSG00000002107	Celf2	ENSMUST00000002176.12,ENSMUST00000142941.7,ENSMUST00000183984.7,ENSMUST00000123142.2,ENSMUST00000148321.8,ENSMUST00000182706.7,ENSMUST00000126742.1,ENSMUST00000182749.1,ENSMUST00000114923.2,ENSMUST00000137733.8,ENSMUST00000114927.8,ENSMUST00000182404.7,ENSMUST00000170438.7,ENSMUST00000182879.7,ENSMUST00000183091.7,ENSMUST00000114924.9,ENSMUST00000182657.1,ENSMUST00000183209.7,ENSMUST00000182523.1…	nonsense_mediated_decay,processed_transcript,retained_intron,protein_coding	7.07618	7.04752	6.38598	6.50392
ENSMUSG00000075538	Gm10855	ENSMUST00000100426.2	sense_intronic	-4.03897	-3.51729	-4.49625	-3.90376
ENSMUSG00000062319	Gm10115	ENSMUST00000076071.2	sense_intronic	-4.25323	-4.68724	-4.57684	-4.83185
ENSMUSG00000097774	Gm26565	ENSMUST00000181642.1	lincRNA	-4.83185	-3.6677	-4.83185	-4.45552
ENSMUSG00000083252	Gm13210	ENSMUST00000121483.1	processed_pseudogene	-4.69988	-4.83185	-4.83185	-4.65149
ENSMUSG00000082953	Gm13217	ENSMUST00000120466.1	unprocessed_pseudogene	-3.44533	-3.45097	-3.26596	-3.23857
ENSMUSG00000079604	Gm13219	ENSMUST00000152599.7,ENSMUST00000154223.1,ENSMUST00000144870.1	lincRNA	-4.83185	-4.67882	-4.83185	-4.65149
ENSMUSG00000015619	Gata3	ENSMUST00000153509.1,ENSMUST00000102976.3,ENSMUST00000142305.1,ENSMUST00000147533.1,ENSMUST00000130615.1,ENSMUST00000151456.1	processed_transcript,protein_coding	-0.480163	0.249688	0.166281	0.542553
ENSMUSG00000025783	4930412O13Rik	ENSMUST00000114919.1,ENSMUST00000026889.1	protein_coding	-4.83185	-4.67882	-4.83185	-4.48897
ENSMUSG00000025782	Taf3	ENSMUST00000114909.1,ENSMUST00000026888.10,ENSMUST00000114907.1,ENSMUST00000129720.1,ENSMUST00000114906.1	processed_transcript,protein_coding	4.16371	4.03404	4.09627	4.13445
ENSMUSG00000025781	Atp5c1	ENSMUST00000026887.13,ENSMUST00000139810.7,ENSMUST00000130067.1,ENSMUST00000153554.7,ENSMUST00000114897.8,ENSMUST00000114896.7,ENSMUST00000145530.7	protein_coding	6.65453	6.63527	6.23038	6.23839
ENSMUSG00000037262	Kin	ENSMUST00000142599.1,ENSMUST00000142773.1,ENSMUST00000042512.7	processed_transcript,protein_coding	3.49618	3.39876	3.39056	3.44926
ENSMUSG00000037254	Itih2	ENSMUST00000155809.8,ENSMUST00000042290.13,ENSMUST00000161909.1	protein_coding	3.91708	3.95868	3.4013	3.59832
ENSMUSG00000025780	Itih5	ENSMUST00000026886.7	protein_coding	3.87846	3.80204	3.25631	3.24093
ENSMUSG00000061186	Sfmbt2	ENSMUST00000126531.7,ENSMUST00000114861.7,ENSMUST00000114862.7,ENSMUST00000116594.8,ENSMUST00000114864.8,ENSMUST00000041105.6,ENSMUST00000145398.7	processed_transcript,protein_coding	2.1943	2.48866	2.79506	2.97107
ENSMUSG00000081693	Gm13297	ENSMUST00000120205.2	processed_pseudogene	-4.57051	-4.83185	-4.71466	-4.83185
ENSMUSG00000083900	Gm13294	ENSMUST00000121757.2	processed_pseudogene	-4.10192	-4.13239	-4.27638	-3.84361
ENSMUSG00000026778	Prkcq	ENSMUST00000114853.7,ENSMUST00000195207.5,ENSMUST00000195628.1,ENSMUST00000192461.1,ENSMUST00000102970.4,ENSMUST00000028118.8	processed_transcript,retained_intron,protein_coding	0.0696039	0.375989	0.557203	0.457256
ENSMUSG00000102196	Gm38171	ENSMUST00000195716.1	lincRNA	-4.60747	-4.83185	-4.83185	-4.83185
ENSMUSG00000102674	8030442B05Rik	ENSMUST00000192626.1	lincRNA	-4.39705	-4.83185	-3.86426	-4.51924
ENSMUSG00000086006	Gm13293	ENSMUST00000131188.2	lincRNA	-0.850993	-1.55508	-0.412277	-0.322344
ENSMUSG00000086491	Gm13291	ENSMUST00000143527.1	lincRNA	-4.36478	-4.83185	-4.83185	-4.28241
ENSMUSG00000082424	Gm13292	ENSMUST00000120014.2	processed_pseudogene	-1.17844	-1.18942	-0.663318	-0.923089
ENSMUSG00000082314	Gm13296	ENSMUST00000117854.2	processed_pseudogene	-4.36478	-4.57172	-4.53139	-4.48897
ENSMUSG00000026773	Pfkfb3	ENSMUST00000114845.9,ENSMUST00000144921.2,ENSMUST00000155167.7,ENSMUST00000191726.1,ENSMUST00000171188.8,ENSMUST00000179584.7,ENSMUST00000028114.12,ENSMUST00000183869.7,ENSMUST00000195779.5,ENSMUST00000170196.8,ENSMUST00000150086.6,ENSMUST00000100411.3,ENSMUST00000191668.5,ENSMUST00000140580.7,ENSMUST00000192949.5,ENSMUST00000192844.5,ENSMUST00000192827.5,ENSMUST00000114844.7,ENSMUST00000049849.1…	nonsense_mediated_decay,processed_transcript,retained_intron,protein_coding	7.28343	7.16715	7.39916	7.2689
ENSMUSG00000037197	Rbm17	ENSMUST00000150369.1,ENSMUST00000125808.1,ENSMUST00000131036.2,ENSMUST00000040314.11,ENSMUST00000156469.1,ENSMUST00000195047.1	retained_intron,protein_coding	6.09191	6.09515	6.13145	6.14713
ENSMUSG00000082727	Gm13260	ENSMUST00000117797.2	processed_pseudogene	-4.83185	-4.83185	-4.83185	-4.83185
ENSMUSG00000026770	Il2ra	ENSMUST00000028111.5,ENSMUST00000150890.2,ENSMUST00000195427.1	retained_intron,protein_coding	-3.66782	-4.49164	-2.77449	-4.43641
ENSMUSG00000023206	Il15ra	ENSMUST00000139774.2,ENSMUST00000124448.1,ENSMUST00000078834.11,ENSMUST00000138856.1,ENSMUST00000114833.9,ENSMUST00000133975.1,ENSMUST00000138349.7,ENSMUST00000114832.2,ENSMUST00000130245.1,ENSMUST00000091456.11,ENSMUST00000148748.7,ENSMUST00000191662.5,ENSMUST00000114834.9,ENSMUST00000135341.7,ENSMUST00000126394.7,ENSMUST00000114831.8,ENSMUST00000123600.4,ENSMUST00000128156.8	processed_transcript,retained_intron,protein_coding	3.17095	3.28453	3.97803	3.83522
ENSMUSG00000058594	Fbxo18	ENSMUST00000123717.7,ENSMUST00000192171.1,ENSMUST00000139292.1,ENSMUST00000126543.7,ENSMUST00000123723.1,ENSMUST00000136633.1,ENSMUST00000151402.2,ENSMUST00000155604.1,ENSMUST00000071564.13,ENSMUST00000131893.1	processed_transcript,retained_intron,protein_coding	6.34338	6.36607	6.35192	6.37472
ENSMUSG00000047909	Ankrd16	ENSMUST00000145547.7,ENSMUST00000130186.1,ENSMUST00000156067.7,ENSMUST00000128774.2,ENSMUST00000148498.7,ENSMUST00000133664.7,ENSMUST00000194100.5,ENSMUST00000150213.7,ENSMUST00000142622.1,ENSMUST00000150320.2,ENSMUST00000056108.11,ENSMUST00000125024.7	nonsense_mediated_decay,retained_intron,protein_coding	4.09145	3.88338	3.90492	3.8787
ENSMUSG00000080801	Gm13310	ENSMUST00000120962.2	processed_pseudogene	-3.81385	-4.23534	-4.56507	-4.67867
ENSMUSG00000026768	Itga8	ENSMUST00000141477.7,ENSMUST00000130548.2,ENSMUST00000172716.2,ENSMUST00000028106.10,ENSMUST00000129370.1,ENSMUST00000148055.1,ENSMUST00000172791.7	nonsense_mediated_decay,processed_transcript,retained_intron,protein_coding	1.75446	1.55411	1.44274	1.2819
ENSMUSG00000026767	Fam188a	ENSMUST00000151529.7,ENSMUST00000129348.1,ENSMUST00000194533.5,ENSMUST00000135397.7,ENSMUST00000154952.1,ENSMUST00000129993.2,ENSMUST00000137082.7,ENSMUST00000195084.5,ENSMUST00000124515.1,ENSMUST00000144645.7,ENSMUST00000129489.7,ENSMUST00000124603.7,ENSMUST00000195125.1,ENSMUST00000195758.1,ENSMUST00000153690.7,ENSMUST00000154899.6,ENSMUST00000155530.7,ENSMUST00000130225.6,ENSMUST00000130097.7,…	nonsense_mediated_decay,processed_transcript,retained_intron,protein_coding	4.15912	4.17864	3.86245	3.99022
ENSMUSG00000083547	Gm13321	ENSMUST00000117101.2	processed_pseudogene	-4.69656	-4.43261	-4.68802	-4.67867
ENSMUSG00000104045	Gm37565	ENSMUST00000192277.1	lincRNA	-1.43473	-1.77539	-3.40969	-3.23055
ENSMUSG00000026730	Pter	ENSMUST00000193742.5,ENSMUST00000028063.6,ENSMUST00000114796.8,ENSMUST00000150283.1,ENSMUST00000134794.7,ENSMUST00000154269.6,ENSMUST00000195521.1	processed_transcript,retained_intron,protein_coding	3.97586	4.0942	3.36551	3.56902
ENSMUSG00000049630	C1ql3	ENSMUST00000061545.6	protein_coding	1.61827	1.90095	1.09602	1.24162
ENSMUSG00000026727	Rsu1	ENSMUST00000137670.2,ENSMUST00000134551.7,ENSMUST00000195538.1,ENSMUST00000131226.1,ENSMUST00000191959.5,ENSMUST00000114791.8,ENSMUST00000162223.7,ENSMUST00000129257.3,ENSMUST00000028059.8,ENSMUST00000161912.7	nonsense_mediated_decay,retained_intron,protein_coding	7.36457	7.35765	7.08026	7.06976
ENSMUSG00000086358	Gm13270	ENSMUST00000193685.1	retained_intron	-1.99642	-3.06242	-2.26538	-2.65529
ENSMUSG00000026726	Cubn	ENSMUST00000148506.1,ENSMUST00000195447.1,ENSMUST00000091436.6	retained_intron,protein_coding	1.54564	1.64059	2.09803	1.87729
ENSMUSG00000026723	Trdmt1	ENSMUST00000124488.6,ENSMUST00000028055.10,ENSMUST00000144957.2	nonsense_mediated_decay,processed_transcript,protein_coding	1.68772	1.41261	1.64785	1.83933
ENSMUSG00000026728	Vim	ENSMUST00000141365.2,ENSMUST00000155605.1,ENSMUST00000148248.2,ENSMUST00000191615.1,ENSMUST00000193675.1,ENSMUST00000028062.7	retained_intron,protein_coding	11.229	11.225	11.0034	11.0316
ENSMUSG00000003418	St8sia6	ENSMUST00000150781.1,ENSMUST00000003509.9	processed_transcript,protein_coding	0.805889	0.46447	1.23785	1.16888
ENSMUSG00000063275	Hacd1	ENSMUST00000091429.11,ENSMUST00000131730.6,ENSMUST00000114753.7,ENSMUST00000074854.8	nonsense_mediated_decay,protein_coding	4.04847	4.04981	4.26184	4.19853
ENSMUSG00000086657	Stamos	ENSMUST00000194771.1	retained_intron	-2.74914	-2.74461	-2.54582	-3.3352
ENSMUSG00000026718	Stam	ENSMUST00000144944.7,ENSMUST00000156901.1,ENSMUST00000131734.2,ENSMUST00000102960.10,ENSMUST00000138989.1,ENSMUST00000193636.5,ENSMUST00000128777.6,ENSMUST00000140694.1,ENSMUST00000028050.13	nonsense_mediated_decay,processed_transcript,retained_intron,protein_coding	5.12862	5.18072	5.14946	5.16508
ENSMUSG00000061531	Tmem236	ENSMUST00000077517.8	protein_coding	-2.93979	-3.0378	-3.72712	-3.41315
ENSMUSG00000026712	Mrc1	ENSMUST00000028045.3,ENSMUST00000146168.2	retained_intron,protein_coding	4.18715	2.59793	3.47173	2.03994
ENSMUSG00000036949	Slc39a12	ENSMUST00000133258.1,ENSMUST00000082290.7,ENSMUST00000114731.7	protein_coding	-3.46793	-3.4378	-3.99371	-3.84517
ENSMUSG00000084901	Gm13266	ENSMUST00000141869.6,ENSMUST00000193364.1,ENSMUST00000192745.5	lincRNA,retained_intron	-4.70249	-4.83185	-4.83185	-4.83185
ENSMUSG00000057914	Cacnb2	ENSMUST00000144423.1,ENSMUST00000193522.1,ENSMUST00000195841.1,ENSMUST00000156027.7,ENSMUST00000193452.1,ENSMUST00000114723.8,ENSMUST00000194921.5,ENSMUST00000193800.5,ENSMUST00000193730.1,ENSMUST00000193262.5,ENSMUST00000148676.7,ENSMUST00000137746.7,ENSMUST00000123719.6,ENSMUST00000114719.6,ENSMUST00000114718.7,ENSMUST00000191903.5	processed_transcript,retained_intron,protein_coding	-0.543189	-0.117238	0.247593	0.591855
ENSMUSG00000075525	Gm10849	ENSMUST00000100397.3	pseudogene	-4.52747	-4.83185	-4.83185	-4.83185
ENSMUSG00000070271	Gm13268	ENSMUST00000117485.2	processed_pseudogene	-0.29912	-0.245888	-0.193571	-0.37558
ENSMUSG00000083633	Gm13312	ENSMUST00000119631.2	processed_pseudogene	-4.83185	-4.83185	-4.37288	-4.83185
ENSMUSG00000082542	Gm13311	ENSMUST00000117863.2	processed_pseudogene	-4.83185	-4.68466	-4.40844	-4.48897
ENSMUSG00000083305	Gm13315	ENSMUST00000120376.2	processed_pseudogene	-4.70249	-4.52715	-4.49625	-4.65149
ENSMUSG00000085281	Gm13316	ENSMUST00000140537.1	processed_pseudogene	-4.83185	-4.57172	-4.57083	-4.22768
ENSMUSG00000026707	Nsun6	ENSMUST00000191911.1,ENSMUST00000195749.5,ENSMUST00000076435.8,ENSMUST00000194429.1,ENSMUST00000114713.1,ENSMUST00000028034.14,ENSMUST00000192769.1,ENSMUST00000114715.7	processed_transcript,retained_intron,protein_coding	2.46953	2.325	2.1879	2.23881
ENSMUSG00000017418	Arl5b	ENSMUST00000069870.9,ENSMUST00000193836.1,ENSMUST00000192653.1,ENSMUST00000128682.7,ENSMUST00000129509.2,ENSMUST00000017562.12,ENSMUST00000193883.1	nonsense_mediated_decay,retained_intron,protein_coding	3.31724	2.97742	3.61179	3.38306
ENSMUSG00000083860	Gm13313	ENSMUST00000118938.2	processed_pseudogene	-4.69988	-4.27572	-4.1995	-4.04666
ENSMUSG00000082632	Gm13365	ENSMUST00000121188.2	processed_pseudogene	-3.09706	-3.336	-2.77292	-2.82609
ENSMUSG00000075520	Malrd1	ENSMUST00000146205.2	protein_coding	-3.47032	-2.24541	-3.42626	-2.8207
ENSMUSG00000026748	Plxdc2	ENSMUST00000114702.1,ENSMUST00000126173.1,ENSMUST00000114703.9,ENSMUST00000028081.12	processed_transcript,protein_coding	6.55755	6.70737	7.33741	7.31843
ENSMUSG00000082235	Gm13326	ENSMUST00000118730.1	processed_pseudogene	-3.65816	-4.18119	-4.31869	-4.1053
ENSMUSG00000053702	Nebl	ENSMUST00000130725.1,ENSMUST00000150194.7,ENSMUST00000145545.1,ENSMUST00000137253.7,ENSMUST00000132418.7,ENSMUST00000028080.11,ENSMUST00000124270.7,ENSMUST00000177966.1,ENSMUST00000131957.7,ENSMUST00000138241.1,ENSMUST00000124611.1,ENSMUST00000127912.1,ENSMUST00000145492.1	processed_transcript,protein_coding	-3.04004	-3.48235	-3.16414	-3.43897
ENSMUSG00000054057	A930004D18Rik	ENSMUST00000135980.1,ENSMUST00000066163.2,ENSMUST00000151857.1	processed_transcript,protein_coding	2.82302	2.55766	2.84178	2.92705
ENSMUSG00000054074	Skida1	ENSMUST00000173604.1,ENSMUST00000152908.1,ENSMUST00000142856.1,ENSMUST00000066885.5,ENSMUST00000091420.5	processed_transcript,protein_coding	0.618787	0.409556	0.620567	0.692354
ENSMUSG00000086340	1810059C17Rik	ENSMUST00000125173.1	processed_transcript	-3.73437	-3.9031	-4.34909	-3.29269
ENSMUSG00000026743	Mllt10	ENSMUST00000149786.1,ENSMUST00000133649.7,ENSMUST00000155352.1,ENSMUST00000114680.8,ENSMUST00000148229.7,ENSMUST00000028076.14,ENSMUST00000153279.1,ENSMUST00000154041.7,ENSMUST00000114669.1,ENSMUST00000150422.7,ENSMUST00000114671.7	processed_transcript,protein_coding	5.01226	5.03895	5.21627	5.12367
ENSMUSG00000081619	Gm13351	ENSMUST00000118087.1	processed_pseudogene	-4.83185	-4.83185	-4.83185	-4.83185
ENSMUSG00000026740	Dnajc1	ENSMUST00000163130.7,ENSMUST00000091418.11,ENSMUST00000168723.1,ENSMUST00000166495.7,ENSMUST00000028072.12,ENSMUST00000148401.7,ENSMUST00000172210.1,ENSMUST00000164835.1,ENSMUST00000153055.2,ENSMUST00000164606.1,ENSMUST00000165793.1	nonsense_mediated_decay,processed_transcript,retained_intron,protein_coding	5.97476	6.05896	6.24192	6.29956
ENSMUSG00000086882	Gm13352	ENSMUST00000117515.1	processed_pseudogene	-4.11839	-4.27958	-4.53843	-4.83185
ENSMUSG00000051154	Commd3	ENSMUST00000061158.4,ENSMUST00000150590.1,ENSMUST00000133828.7,ENSMUST00000137817.7,ENSMUST00000137317.7,ENSMUST00000151230.1,ENSMUST00000151974.7,ENSMUST00000130537.7,ENSMUST00000171845.7,ENSMUST00000154519.1,ENSMUST00000133685.7,ENSMUST00000131369.1	processed_transcript,protein_coding	6.02046	6.00984	5.71847	5.7094
ENSMUSG00000026739	Bmi1	ENSMUST00000147365.1,ENSMUST00000132014.1,ENSMUST00000051929.12,ENSMUST00000134734.7,ENSMUST00000150834.7,ENSMUST00000156284.7,ENSMUST00000028071.12	processed_transcript,protein_coding	4.50995	4.57669	4.60701	4.59902
ENSMUSG00000037708	Spag6	ENSMUST00000173763.1,ENSMUST00000095132.9,ENSMUST00000138017.1,ENSMUST00000137796.7	processed_transcript,protein_coding	-1.4032	-1.51793	-1.52168	-1.5129
ENSMUSG00000092353	Gm20539	ENSMUST00000174811.1	processed_transcript	-3.66506	-4.25288	-4.16347	-4.68601
ENSMUSG00000081139	Gm13333	ENSMUST00000119424.1	processed_pseudogene	-4.44595	-4.83185	-4.40084	-4.83185
ENSMUSG00000097638	Carlr	ENSMUST00000181515.1	lincRNA	-4.83185	-4.83185	-4.14639	-4.40139
ENSMUSG00000026737	Pip4k2a	ENSMUST00000152981.1,ENSMUST00000006912.11,ENSMUST00000148583.7	protein_coding	5.24457	5.41617	5.0905	5.15991
ENSMUSG00000026736	4930426L09Rik	ENSMUST00000028069.1	protein_coding	-0.648757	-0.00663992	0.00151784	0.429057
ENSMUSG00000083281	Gm13332	ENSMUST00000120451.1	processed_pseudogene	-4.69656	-4.83185	-4.83185	-4.83185
ENSMUSG00000037683	Armc3	ENSMUST00000114640.8,ENSMUST00000049255.6	protein_coding	-3.59171	-3.78781	-3.02675	-2.62198
ENSMUSG00000087674	4930447M23Rik	ENSMUST00000136456.1,ENSMUST00000150514.7,ENSMUST00000141289.7	lincRNA	-4.83185	-4.68724	-3.54848	-4.59668
ENSMUSG00000023094	Msrb2	ENSMUST00000126894.7,ENSMUST00000023856.8,ENSMUST00000153289.1,ENSMUST00000137812.7	processed_transcript,protein_coding	1.64733	1.80294	1.25999	1.70785
ENSMUSG00000109733	Gm45314	ENSMUST00000209205.1	lincRNA	-4.83185	-4.49164	-4.83185	-4.83185
ENSMUSG00000026734	4921504E06Rik	ENSMUST00000062060.4,ENSMUST00000131199.1	retained_intron,protein_coding	-4.83185	-4.83185	-4.83185	-4.65149
ENSMUSG00000080227	Gm13343	ENSMUST00000116474.2	processed_pseudogene	-4.83185	-4.83185	-4.83185	-4.57149
ENSMUSG00000043415	Otud1	ENSMUST00000052168.5	protein_coding	4.12987	4.33628	3.71633	3.84151
ENSMUSG00000087246	Gm13346	ENSMUST00000135767.1	lincRNA	-4.83185	-4.83185	-4.57684	-4.83185
ENSMUSG00000083893	Gm13347	ENSMUST00000120298.1	processed_pseudogene	-4.31066	-4.53163	-4.49625	-4.09636
ENSMUSG00000036617	Etl4	ENSMUST00000139531.1,ENSMUST00000114607.7,ENSMUST00000129278.7,ENSMUST00000131714.7,ENSMUST00000066509.9,ENSMUST00000146881.7,ENSMUST00000125556.1,ENSMUST00000114610.7,ENSMUST00000136870.1,ENSMUST00000114606.7,ENSMUST00000146488.7,ENSMUST00000125772.1,ENSMUST00000114608.2,ENSMUST00000114604.8,ENSMUST00000156587.1,ENSMUST00000045555.10,ENSMUST00000114627.7,ENSMUST00000114614.7,ENSMUST00000123383.1…	processed_transcript,retained_intron,protein_coding	2.44097	2.02882	2.03726	2.02936
ENSMUSG00000083777	Gm13361	ENSMUST00000119977.1	processed_pseudogene	-4.44595	-4.83185	-4.52563	-4.83185
ENSMUSG00000060795	Gm13363	ENSMUST00000122008.1	processed_pseudogene	-3.52571	-2.09219	-2.05566	-2.85041
ENSMUSG00000082164	Gm13360	ENSMUST00000121607.1	processed_pseudogene	-4.35099	-4.68724	-4.68802	-4.68601
ENSMUSG00000081128	Gm13328	ENSMUST00000120816.1	processed_pseudogene	-3.37363	-3.35626	-3.12304	-3.6033
ENSMUSG00000036591	Arhgap21	ENSMUST00000127512.7,ENSMUST00000131542.1,ENSMUST00000156142.2,ENSMUST00000125783.2,ENSMUST00000173784.1,ENSMUST00000174825.1,ENSMUST00000140230.1,ENSMUST00000173566.1,ENSMUST00000143491.2,ENSMUST00000136241.8,ENSMUST00000114594.7,ENSMUST00000173654.1,ENSMUST00000131394.1,ENSMUST00000154230.8,ENSMUST00000174584.7,ENSMUST00000154657.1,ENSMUST00000141298.8,ENSMUST00000173194.7	processed_transcript,retained_intron,protein_coding	6.30294	6.33515	6.16727	6.15412
ENSMUSG00000085206	Gm13380	ENSMUST00000124322.1	sense_intronic	-4.48035	-4.5043	-4.83185	-4.68601
ENSMUSG00000087219	Gm13376	ENSMUST00000128743.1	lincRNA	-4.83185	-4.83185	-4.83185	-4.83185
ENSMUSG00000026679	Enkur	ENSMUST00000027992.2,ENSMUST00000147793.1,ENSMUST00000156248.1	processed_transcript,protein_coding	-2.5156	-2.76881	-2.79921	-2.93073
ENSMUSG00000048550	Thnsl1	ENSMUST00000102952.7,ENSMUST00000054591.9,ENSMUST00000102951.1,ENSMUST00000138914.7,ENSMUST00000138965.7	protein_coding	1.71266	1.79631	1.54546	1.77681
ENSMUSG00000084071	Gm13378	ENSMUST00000117483.1	processed_pseudogene	-3.70013	-3.09273	-3.00712	-3.18957
ENSMUSG00000045967	Gpr158	ENSMUST00000155760.1,ENSMUST00000055946.7	retained_intron,protein_coding	-4.21364	-4.28414	-4.83185	-4.83185
ENSMUSG00000080846	Gm13379	ENSMUST00000118053.1	processed_pseudogene	-4.83185	-4.68466	-4.83185	-4.83185
ENSMUSG00000081467	Gm13337	ENSMUST00000119183.1	processed_pseudogene	-4.11923	-4.28414	-4.32589	-4.29626
ENSMUSG00000025716	Myo3a	ENSMUST00000138850.7,ENSMUST00000142435.1,ENSMUST00000153002.2,ENSMUST00000044749.13,ENSMUST00000149423.1,ENSMUST00000138863.1	processed_transcript,protein_coding	-4.83185	-4.42216	-4.62635	-4.83185
ENSMUSG00000082516	Gm13342	ENSMUST00000121055.1	processed_pseudogene	-2.53365	-2.42755	-2.21878	-3.11912
ENSMUSG00000083863	Gm13341	ENSMUST00000120780.1	unprocessed_pseudogene	0.706395	1.01804	0.186987	0.527735
ENSMUSG00000083563	Gm13340	ENSMUST00000117219.1	unprocessed_pseudogene	3.99442	3.95352	3.49527	3.4935
ENSMUSG00000082884	Gm13339	ENSMUST00000120651.1	unprocessed_pseudogene	-0.466048	-0.588283	-0.764973	-0.688187
ENSMUSG00000026787	Gad2	ENSMUST00000156728.1,ENSMUST00000028123.3	processed_transcript,protein_coding	-4.52133	-4.19142	-4.45965	-4.67867
ENSMUSG00000083057	Gm13356	ENSMUST00000121678.1	processed_pseudogene	-4.83185	-4.83185	-4.56637	-4.83185
ENSMUSG00000026786	Apbb1ip	ENSMUST00000131195.7,ENSMUST00000132993.1,ENSMUST00000014290.14,ENSMUST00000148315.7	processed_transcript,retained_intron,protein_coding	7.22347	7.2681	7.59764	7.50691
ENSMUSG00000069136	A130006I12Rik	ENSMUST00000091396.4	pseudogene	-2.63963	-3.92848	-2.44735	-3.8297
ENSMUSG00000026784	Pdss1	ENSMUST00000149229.1,ENSMUST00000139472.1,ENSMUST00000152170.7,ENSMUST00000135621.1,ENSMUST00000141215.1,ENSMUST00000148072.7,ENSMUST00000053729.13	nonsense_mediated_decay,processed_transcript,retained_intron,protein_coding	1.27528	1.15933	0.82993	0.673032
ENSMUSG00000081861	Gm14441	ENSMUST00000121960.1	processed_pseudogene	-4.83185	-4.83185	-4.83185	-4.65149
ENSMUSG00000058835	Abi1	ENSMUST00000149719.7,ENSMUST00000139038.7,ENSMUST00000078977.13,ENSMUST00000123948.7,ENSMUST00000178908.1,ENSMUST00000154162.1,ENSMUST00000148294.1,ENSMUST00000156344.7,ENSMUST00000140164.7,ENSMUST00000153931.7,ENSMUST00000135308.1,ENSMUST00000091394.12,ENSMUST00000114544.9,ENSMUST00000093171.12,ENSMUST00000126112.7	retained_intron,protein_coding	6.66968	6.63842	6.60857	6.61541
ENSMUSG00000083650	Gm13357	ENSMUST00000120528.1	processed_pseudogene	-4.01351	-3.01602	-4.09132	-4.83185
ENSMUSG00000026781	Acbd5	ENSMUST00000114523.8,ENSMUST00000114529.8,ENSMUST00000155602.1,ENSMUST00000144088.1,ENSMUST00000114526.7,ENSMUST00000028121.13	protein_coding	4.95927	4.99796	5.07193	5.08972
ENSMUSG00000026779	Mastl	ENSMUST00000028119.6,ENSMUST00000136207.1	processed_transcript,protein_coding	4.41982	4.10795	2.29631	2.50037
ENSMUSG00000026775	Yme1l1	ENSMUST00000149240.1,ENSMUST00000125004.7,ENSMUST00000134342.1,ENSMUST00000147750.1,ENSMUST00000028117.3,ENSMUST00000148616.1	processed_transcript,protein_coding	6.52947	6.54645	6.66445	6.67455
ENSMUSG00000081648	Gm13423	ENSMUST00000117205.1	processed_pseudogene	-3.25442	-2.76656	-2.75843	-3.68926
ENSMUSG00000026774	4931423N10Rik	ENSMUST00000028113.9,ENSMUST00000114505.1	protein_coding	-4.60347	-4.53299	-4.05155	-3.34781
ENSMUSG00000084098	Gm13422	ENSMUST00000118834.1	processed_pseudogene	-2.79077	-2.56108	-3.02819	-2.39694
ENSMUSG00000026771	Spopl	ENSMUST00000028110.10,ENSMUST00000136290.1,ENSMUST00000195415.1,ENSMUST00000123843.2,ENSMUST00000132827.7,ENSMUST00000132484.6	nonsense_mediated_decay,retained_intron,protein_coding	3.79961	3.67113	3.73868	3.66432
ENSMUSG00000081519	Gm13331	ENSMUST00000117500.1	processed_pseudogene	-1.22324	-1.52205	-1.60683	-1.3703
ENSMUSG00000083373	Gm13392	ENSMUST00000117708.1	processed_pseudogene	-3.43782	-3.54644	-3.34789	-2.76451
ENSMUSG00000026986	Hnmt	ENSMUST00000114498.7,ENSMUST00000114497.1,ENSMUST00000051416.11	protein_coding	-1.14657	-1.72946	-2.2878	-2.03088
ENSMUSG00000026985	Il1f8	ENSMUST00000028363.1	protein_coding	-4.83185	-4.83185	-4.48288	-4.83185
ENSMUSG00000083116	Gm13410	ENSMUST00000117058.1	processed_pseudogene	-3.14671	-2.99351	-3.32236	-3.27314
ENSMUSG00000026984	Il1f6	ENSMUST00000144442.1,ENSMUST00000028361.4	processed_transcript,protein_coding	-4.69988	-4.83185	-4.83185	-4.83185
ENSMUSG00000046845	Il1f10	ENSMUST00000058056.1	protein_coding	-4.83185	-4.83185	-4.03795	-4.83185
ENSMUSG00000026981	Il1rn	ENSMUST00000142093.6,ENSMUST00000114487.8,ENSMUST00000143423.1,ENSMUST00000114482.2,ENSMUST00000114485.8,ENSMUST00000114486.3	processed_transcript,retained_intron,protein_coding	0.396398	-0.237292	1.13665	0.279202
ENSMUSG00000026979	Psd4	ENSMUST00000102942.7,ENSMUST00000140547.1,ENSMUST00000132924.1,ENSMUST00000140303.1,ENSMUST00000133730.1,ENSMUST00000166388.1,ENSMUST00000056641.14,ENSMUST00000131930.1,ENSMUST00000127242.1,ENSMUST00000142522.7	nonsense_mediated_decay,processed_transcript,retained_intron,protein_coding	-0.307031	-0.719075	0.0135578	-0.444487
ENSMUSG00000026976	Pax8	ENSMUST00000153535.1,ENSMUST00000149294.7,ENSMUST00000152614.1,ENSMUST00000153601.7,ENSMUST00000028355.10,ENSMUST00000133746.1,ENSMUST00000149860.1,ENSMUST00000136228.9	processed_transcript,retained_intron,protein_coding	-4.53234	-4.83185	-4.83185	-4.4421
ENSMUSG00000085057	Gm13415	ENSMUST00000187034.1	retained_intron	-4.45786	-4.42216	-4.55546	-4.33275
ENSMUSG00000082307	Gm13418	ENSMUST00000119097.1	processed_pseudogene	-4.69988	-4.24168	-4.83185	-4.65149
ENSMUSG00000084241	Gm13416	ENSMUST00000117264.1	processed_pseudogene	-4.06496	-3.54039	-3.75045	-3.72497
ENSMUSG00000004113	Cacna1b	ENSMUST00000125798.2,ENSMUST00000131861.1,ENSMUST00000102939.8,ENSMUST00000124183.1,ENSMUST00000114447.7,ENSMUST00000070864.13,ENSMUST00000133892.1,ENSMUST00000041342.11,ENSMUST00000100348.9,ENSMUST00000155356.3	nonsense_mediated_decay,protein_coding	0.874825	0.598113	-0.195527	0.329981
ENSMUSG00000036893	Ehmt1	ENSMUST00000150379.1,ENSMUST00000102938.9,ENSMUST00000150836.7,ENSMUST00000139000.3,ENSMUST00000152161.7,ENSMUST00000144672.1,ENSMUST00000207383.1,ENSMUST00000114418.9,ENSMUST00000198923.4,ENSMUST00000147147.7,ENSMUST00000114432.8,ENSMUST00000138805.7,ENSMUST00000152636.3,ENSMUST00000200655.4,ENSMUST00000091348.10,ENSMUST00000134775.2,ENSMUST00000152325.7,ENSMUST00000046227.11	nonsense_mediated_decay,processed_transcript,retained_intron,protein_coding	5.80158	5.74737	5.74639	5.64148
ENSMUSG00000026972	Arrdc1	ENSMUST00000144963.7,ENSMUST00000152240.7,ENSMUST00000155525.7,ENSMUST00000129784.7,ENSMUST00000102935.9,ENSMUST00000142887.7,ENSMUST00000155953.7,ENSMUST00000156706.1,ENSMUST00000133396.1,ENSMUST00000028349.13,ENSMUST00000133934.1,ENSMUST00000132074.1	nonsense_mediated_decay,processed_transcript,retained_intron,protein_coding	4.11981	4.02992	3.87909	3.85626
ENSMUSG00000026974	Zmynd19	ENSMUST00000148042.2,ENSMUST00000028350.8	protein_coding	3.31242	3.35426	3.41406	3.30579
ENSMUSG00000026975	Dph7	ENSMUST00000028351.8,ENSMUST00000146382.7,ENSMUST00000135339.7,ENSMUST00000126909.7,ENSMUST00000124383.1,ENSMUST00000153375.7,ENSMUST00000143253.7	nonsense_mediated_decay,retained_intron,protein_coding	3.29579	3.29701	3.27896	3.29906
ENSMUSG00000036850	Mrpl41	ENSMUST00000194392.1,ENSMUST00000045604.3	protein_coding	3.30154	3.06059	3.02706	3.09806
ENSMUSG00000036833	Pnpla7	ENSMUST00000141584.1,ENSMUST00000139643.7,ENSMUST00000153618.7,ENSMUST00000045295.13,ENSMUST00000138536.1,ENSMUST00000154359.1,ENSMUST00000152777.1,ENSMUST00000146153.1,ENSMUST00000132082.7,ENSMUST00000155601.1,ENSMUST00000137913.7,ENSMUST00000139031.1,ENSMUST00000142139.1,ENSMUST00000128517.1,ENSMUST00000145508.1	nonsense_mediated_decay,processed_transcript,retained_intron,protein_coding	4.26961	4.24028	4.52038	4.66089
ENSMUSG00000084383	Gm13370	ENSMUST00000121309.1	processed_pseudogene	-3.74724	-3.43695	-4.42021	-4.28922
ENSMUSG00000083796	Gm13369	ENSMUST00000119442.1	processed_pseudogene	-4.57792	-4.42911	-4.11842	-4.40209
ENSMUSG00000006476	Nsmf	ENSMUST00000114386.7,ENSMUST00000155909.1,ENSMUST00000074422.13,ENSMUST00000144520.7,ENSMUST00000141866.2,ENSMUST00000135328.1,ENSMUST00000152122.7,ENSMUST00000124309.1,ENSMUST00000100334.10,ENSMUST00000102931.10,ENSMUST00000140733.1,ENSMUST00000006646.14,ENSMUST00000134744.2,ENSMUST00000140737.7,ENSMUST00000114388.7,ENSMUST00000132172.7,ENSMUST00000152506.1,ENSMUST00000116574.9	nonsense_mediated_decay,retained_intron,protein_coding	5.40767	5.41361	5.21622	5.33569
ENSMUSG00000036813	Entpd8	ENSMUST00000127384.1,ENSMUST00000114380.8,ENSMUST00000135004.1,ENSMUST00000114376.6,ENSMUST00000044078.9,ENSMUST00000149470.1,ENSMUST00000152326.7,ENSMUST00000150625.3	nonsense_mediated_decay,retained_intron,protein_coding	-4.83185	-4.83185	-4.83185	-4.83185
ENSMUSG00000036805	Noxa1	ENSMUST00000044018.7,ENSMUST00000114373.7	protein_coding	-4.70249	-4.68018	-4.67522	-4.83185
ENSMUSG00000087028	Gm13387	ENSMUST00000149619.1,ENSMUST00000123483.7,ENSMUST00000131147.1	lincRNA	-1.54677	-1.38645	-1.13476	-1.27325
ENSMUSG00000078202	Nrarp	ENSMUST00000104999.3	protein_coding	3.96825	3.78885	3.74881	3.94849
ENSMUSG00000059555	Tor4a	ENSMUST00000081869.6,ENSMUST00000137920.1,ENSMUST00000142857.1	protein_coding	5.67898	5.64881	5.6917	5.66097
ENSMUSG00000013465	Nelfb	ENSMUST00000140934.1,ENSMUST00000129140.1,ENSMUST00000147890.1,ENSMUST00000146729.1,ENSMUST00000059849.14,ENSMUST00000205741.1,ENSMUST00000124900.1,ENSMUST00000138199.7,ENSMUST00000128876.7	processed_transcript,retained_intron,protein_coding	5.93045	5.93558	5.84582	5.86396
ENSMUSG00000036770	Stpg3	ENSMUST00000149509.1,ENSMUST00000043774.10,ENSMUST00000124661.7,ENSMUST00000155706.1,ENSMUST00000114363.1	processed_transcript,protein_coding	-4.83185	-4.43372	-4.71466	-4.83185
ENSMUSG00000026969	Fam166a	ENSMUST00000139988.1,ENSMUST00000028346.3	processed_transcript,protein_coding	-2.61295	-2.85892	-3.39085	-3.65888
ENSMUSG00000036752	Tubb4b	ENSMUST00000043584.4,ENSMUST00000145607.1	processed_transcript,protein_coding	7.6688	7.46517	6.77784	6.71467
ENSMUSG00000006469	Slc34a3	ENSMUST00000152997.7,ENSMUST00000155420.7,ENSMUST00000144884.7,ENSMUST00000142095.1,ENSMUST00000137482.7,ENSMUST00000006638.7,ENSMUST00000124146.7	processed_transcript,protein_coding	-4.83185	-4.83185	-4.83185	-4.37032
ENSMUSG00000089953	Rnf224	ENSMUST00000205192.1,ENSMUST00000091318.4	protein_coding	-4.83185	-4.83185	-4.83185	-4.83185
ENSMUSG00000036731	Cysrt1	ENSMUST00000186719.1,ENSMUST00000114356.2,ENSMUST00000043379.4	protein_coding	-4.83185	-4.83185	-4.83185	-4.53181
ENSMUSG00000044628	Rnf208	ENSMUST00000060818.1,ENSMUST00000154498.1,ENSMUST00000114355.1	protein_coding	-1.14905	-0.459197	-0.620778	0.17067
ENSMUSG00000006471	Ndor1	ENSMUST00000137355.1,ENSMUST00000114349.8,ENSMUST00000141808.7,ENSMUST00000148589.8,ENSMUST00000147866.1,ENSMUST00000132128.2,ENSMUST00000129705.1,ENSMUST00000123472.1,ENSMUST00000100329.9,ENSMUST00000132591.1	nonsense_mediated_decay,processed_transcript,retained_intron,protein_coding	4.79586	4.76529	4.89654	4.85205
ENSMUSG00000078201	Tmem203	ENSMUST00000104998.4	protein_coding	3.36395	3.3661	3.48652	3.43815
ENSMUSG00000048707	Tprn	ENSMUST00000155738.1,ENSMUST00000137361.1,ENSMUST00000114336.3,ENSMUST00000141509.1	processed_transcript,protein_coding	3.00878	3.17906	3.06849	3.09542
ENSMUSG00000026966	Ssna1	ENSMUST00000127176.1,ENSMUST00000028342.6,ENSMUST00000133697.1,ENSMUST00000141470.1	processed_transcript,protein_coding	4.53336	4.54311	4.33027	4.27319
ENSMUSG00000026965	Anapc2	ENSMUST00000125885.1,ENSMUST00000129265.1,ENSMUST00000129300.1,ENSMUST00000028341.10	processed_transcript,protein_coding	6.88605	6.88894	6.99859	6.94418
ENSMUSG00000026961	Lrrc26	ENSMUST00000028337.6	protein_coding	-4.83185	-4.83185	-4.83185	-4.83185
ENSMUSG00000026959	Grin1	ENSMUST00000114312.1,ENSMUST00000155627.1,ENSMUST00000028335.12,ENSMUST00000114310.9,ENSMUST00000114317.9,ENSMUST00000114318.9,ENSMUST00000114314.9,ENSMUST00000144402.1,ENSMUST00000153551.1,ENSMUST00000114307.7,ENSMUST00000135426.1,ENSMUST00000127171.1,ENSMUST00000153465.1,ENSMUST00000114308.9	processed_transcript,protein_coding	-0.588186	-0.0849707	-0.97017	-1.00164
ENSMUSG00000097345	AA543186	ENSMUST00000180841.1	lincRNA	-0.536137	-1.15122	-1.54682	-1.89116
ENSMUSG00000036646	Man1b1	ENSMUST00000131826.1,ENSMUST00000149464.7,ENSMUST00000042390.4,ENSMUST00000136245.7,ENSMUST00000126210.1,ENSMUST00000152245.1	processed_transcript,protein_coding	6.60839	6.60734	6.64907	6.59718
ENSMUSG00000026958	Dpp7	ENSMUST00000149953.1,ENSMUST00000133253.7,ENSMUST00000135473.1,ENSMUST00000028332.7,ENSMUST00000139971.7,ENSMUST00000131665.7,ENSMUST00000139108.7,ENSMUST00000150305.1,ENSMUST00000125248.1,ENSMUST00000144218.7	processed_transcript,protein_coding	5.64172	5.58769	5.76745	5.59495
ENSMUSG00000026956	Uap1l1	ENSMUST00000102925.3,ENSMUST00000131025.1,ENSMUST00000151131.7,ENSMUST00000138985.7,ENSMUST00000152537.1,ENSMUST00000146226.1	processed_transcript,protein_coding	5.63314	5.77458	5.13137	5.21575
ENSMUSG00000026955	Sapcd2	ENSMUST00000155310.1,ENSMUST00000129214.1,ENSMUST00000132539.1,ENSMUST00000100323.2,ENSMUST00000137171.1,ENSMUST00000114293.8,ENSMUST00000028329.12	processed_transcript,protein_coding	2.46358	1.95777	-0.481542	-0.735125
ENSMUSG00000015085	Entpd2	ENSMUST00000148859.1,ENSMUST00000028328.2,ENSMUST00000140590.1	processed_transcript,protein_coding	4.27662	4.38298	4.28834	4.31441
ENSMUSG00000015094	Npdc1	ENSMUST00000136138.7,ENSMUST00000141567.7,ENSMUST00000071442.11,ENSMUST00000138651.1,ENSMUST00000132287.7,ENSMUST00000156824.1,ENSMUST00000055921.13,ENSMUST00000144413.1,ENSMUST00000128144.1,ENSMUST00000133409.1,ENSMUST00000124277.1,ENSMUST00000131185.7,ENSMUST00000154809.7,ENSMUST00000141106.7	processed_transcript,protein_coding	7.48579	7.49011	7.5962	7.57096
ENSMUSG00000036587	Fut7	ENSMUST00000142156.1,ENSMUST00000100320.4,ENSMUST00000041654.5,ENSMUST00000114278.8,ENSMUST00000134259.7	processed_transcript,protein_coding	-4.15799	-3.16692	-3.96483	-3.69247
ENSMUSG00000026944	Abca2	ENSMUST00000125520.7,ENSMUST00000102919.3,ENSMUST00000144560.1,ENSMUST00000149385.7,ENSMUST00000141065.1,ENSMUST00000143075.1,ENSMUST00000150550.1	processed_transcript,protein_coding	6.16225	6.23119	5.80701	5.76914
ENSMUSG00000047617	BC029214	ENSMUST00000125710.7,ENSMUST00000138079.7,ENSMUST00000114261.8,ENSMUST00000123986.1,ENSMUST00000135915.7,ENSMUST00000132596.7,ENSMUST00000124172.1,ENSMUST00000133919.7,ENSMUST00000141613.7,ENSMUST00000128560.1,ENSMUST00000132561.7,ENSMUST00000130130.7,ENSMUST00000151239.1	processed_transcript,protein_coding	2.78318	2.73246	2.70607	2.80362
ENSMUSG00000015093	Clic3	ENSMUST00000102918.2,ENSMUST00000140022.7,ENSMUST00000132311.1,ENSMUST00000142006.7,ENSMUST00000114265.8,ENSMUST00000143862.1	processed_transcript,protein_coding	-3.57735	-4.02705	-4.0625	-3.94154
ENSMUSG00000015090	Ptgds	ENSMUST00000015234.12,ENSMUST00000137417.1,ENSMUST00000114251.7,ENSMUST00000114259.2,ENSMUST00000144016.7	processed_transcript,retained_intron,protein_coding	-4.54138	-4.83185	-4.28382	-4.83185
ENSMUSG00000015083	C8g	ENSMUST00000015227.3,ENSMUST00000040042.10,ENSMUST00000154984.7,ENSMUST00000153139.7,ENSMUST00000149062.7,ENSMUST00000150580.1,ENSMUST00000133255.1	processed_transcript,protein_coding	0.363648	0.0770068	-0.272663	-0.0614392
ENSMUSG00000015095	Fbxw5	ENSMUST00000015239.9,ENSMUST00000142004.7,ENSMUST00000135511.1,ENSMUST00000126601.7,ENSMUST00000148845.1,ENSMUST00000129104.1,ENSMUST00000135456.1,ENSMUST00000124375.1,ENSMUST00000124258.7	processed_transcript,protein_coding	5.92508	5.99846	5.81521	5.83602
ENSMUSG00000026942	Traf2	ENSMUST00000114234.1,ENSMUST00000151742.1,ENSMUST00000028311.12	retained_intron,protein_coding	4.68889	4.40765	4.49929	4.29741
ENSMUSG00000083043	Gm13433	ENSMUST00000121701.1	processed_pseudogene	-4.69988	-4.53421	-4.53843	-4.54959
ENSMUSG00000083528	Gm13432	ENSMUST00000118861.1	processed_pseudogene	-4.83185	-4.83185	-4.83185	-4.83185
ENSMUSG00000015092	Edf1	ENSMUST00000134689.7,ENSMUST00000144395.1,ENSMUST00000015236.3,ENSMUST00000142288.1,ENSMUST00000153008.7	processed_transcript,protein_coding	6.65053	6.70002	6.35105	6.33762
ENSMUSG00000026941	Mamdc4	ENSMUST00000142811.1,ENSMUST00000135288.1,ENSMUST00000114223.7,ENSMUST00000152124.1,ENSMUST00000095117.9,ENSMUST00000152237.1	processed_transcript,protein_coding	0.841839	0.70776	0.711782	0.599836
ENSMUSG00000036504	Phpt1	ENSMUST00000147096.1,ENSMUST00000039156.6	processed_transcript,protein_coding	0.878952	0.984925	-0.0583853	-0.404919
ENSMUSG00000029419	Gm996	ENSMUST00000188161.1,ENSMUST00000187017.1,ENSMUST00000114217.2,ENSMUST00000191602.1	protein_coding	1.53767	1.99389	1.26505	1.6128
ENSMUSG00000097872	Gm26702	ENSMUST00000181730.1	lincRNA	-4.10667	-3.85129	-3.9719	-3.5669
ENSMUSG00000015087	Rabl6	ENSMUST00000140785.1,ENSMUST00000128942.1,ENSMUST00000140778.1,ENSMUST00000140635.7,ENSMUST00000150206.7,ENSMUST00000135084.1,ENSMUST00000058137.8,ENSMUST00000143855.1,ENSMUST00000146012.7	processed_transcript,protein_coding	5.67708	5.68724	5.91548	5.86415
ENSMUSG00000026940	Ccdc183	ENSMUST00000129520.1,ENSMUST00000028309.3	processed_transcript,protein_coding	-4.45786	-4.4274	-4.83185	-4.83185
ENSMUSG00000026939	Tmem141	ENSMUST00000136952.1,ENSMUST00000132348.7,ENSMUST00000128149.1,ENSMUST00000142087.1,ENSMUST00000155893.1,ENSMUST00000150165.7,ENSMUST00000028308.10	processed_transcript,protein_coding	2.15955	2.19129	1.82458	1.9056
ENSMUSG00000026938	Fcna	ENSMUST00000142371.1,ENSMUST00000028307.8	processed_transcript,protein_coding	-0.345192	-1.99691	-0.151558	-1.24401
ENSMUSG00000045684	Lcn6	ENSMUST00000059693.8,ENSMUST00000139441.1,ENSMUST00000114197.2,ENSMUST00000114199.7	processed_transcript,protein_coding	-4.53234	-4.83185	-4.83185	-4.83185
ENSMUSG00000049086	Bmyc	ENSMUST00000061483.8	protein_coding	4.01894	4.14527	3.96053	4.08412
ENSMUSG00000059625	Sohlh1	ENSMUST00000076989.6	protein_coding	-4.83185	-4.68724	-4.83185	-4.57149
ENSMUSG00000058740	Kcnt1	ENSMUST00000145544.5,ENSMUST00000171268.7,ENSMUST00000150788.5,ENSMUST00000114176.8,ENSMUST00000114170.7,ENSMUST00000138568.7,ENSMUST00000200434.4,ENSMUST00000128502.2,ENSMUST00000198204.4,ENSMUST00000037580.12,ENSMUST00000114172.5,ENSMUST00000199269.1,ENSMUST00000131529.5,ENSMUST00000153001.2,ENSMUST00000197917.4	nonsense_mediated_decay,retained_intron,protein_coding	-2.88399	-1.88575	-4.33293	-4.06483
ENSMUSG00000026933	Camsap1	ENSMUST00000139937.1,ENSMUST00000148146.1,ENSMUST00000143977.7,ENSMUST00000183461.7,ENSMUST00000134054.7,ENSMUST00000134970.7,ENSMUST00000142028.1,ENSMUST00000114167.8,ENSMUST00000127823.1,ENSMUST00000091268.10,ENSMUST00000134882.7,ENSMUST00000151593.7	nonsense_mediated_decay,processed_transcript,protein_coding	5.32451	5.39348	5.51777	5.49665
ENSMUSG00000082357	Gm13542	ENSMUST00000118484.1	processed_pseudogene	-4.40036	-4.83185	-4.83185	-4.83185
ENSMUSG00000036352	Ubac1	ENSMUST00000123275.7,ENSMUST00000154336.1,ENSMUST00000136750.2,ENSMUST00000146898.1,ENSMUST00000148725.1,ENSMUST00000146363.7,ENSMUST00000150608.1,ENSMUST00000036509.13,ENSMUST00000134990.7	processed_transcript,protein_coding	4.6742	4.64337	4.42032	4.55368
ENSMUSG00000026932	Nacc2	ENSMUST00000128674.1,ENSMUST00000028300.5,ENSMUST00000114159.8,ENSMUST00000152133.1,ENSMUST00000140993.1,ENSMUST00000133212.1,ENSMUST00000126921.1,ENSMUST00000149408.1	processed_transcript,protein_coding	5.80546	5.93702	5.74471	5.84435
ENSMUSG00000087679	C330006A16Rik	ENSMUST00000133808.1,ENSMUST00000163836.1	lincRNA	5.4802	5.3831	5.16667	5.24247
ENSMUSG00000087595	1810012K08Rik	ENSMUST00000155199.1	lincRNA	-1.84469	-1.56921	-1.79835	-1.90003
ENSMUSG00000026934	Lhx3	ENSMUST00000028302.7,ENSMUST00000054099.15,ENSMUST00000149637.1,ENSMUST00000127035.1	retained_intron,protein_coding	-4.83185	-4.43887	-4.42021	-4.83185
ENSMUSG00000036327	Qsox2	ENSMUST00000036187.8,ENSMUST00000091263.11	protein_coding	4.24331	4.23519	4.27345	4.27918
ENSMUSG00000048038	Ccdc187	ENSMUST00000057224.3,ENSMUST00000155409.1,ENSMUST00000217256.1	protein_coding	-3.57191	-4.32617	-4.62635	-4.31641
ENSMUSG00000026930	Gpsm1	ENSMUST00000142057.1,ENSMUST00000066936.8,ENSMUST00000152895.7,ENSMUST00000114134.8,ENSMUST00000147873.7,ENSMUST00000132276.1,ENSMUST00000066889.12,ENSMUST00000132638.1,ENSMUST00000153064.1,ENSMUST00000078616.11,ENSMUST00000145884.7,ENSMUST00000127453.1,ENSMUST00000123981.7	processed_transcript,protein_coding	4.34177	4.48121	4.43278	4.48306
ENSMUSG00000075467	Dnlz	ENSMUST00000125848.1,ENSMUST00000028295.8	processed_transcript,protein_coding	5.00783	4.98036	4.81669	4.85296
ENSMUSG00000026928	Card9	ENSMUST00000153370.1,ENSMUST00000028294.6,ENSMUST00000100303.9	processed_transcript,protein_coding	-2.61915	-2.36126	-1.9041	-2.38342
ENSMUSG00000086779	Gm13562	ENSMUST00000125198.1,ENSMUST00000137869.1	processed_transcript	-3.39469	-2.78995	-2.5902	-2.68403
ENSMUSG00000036281	Snapc4	ENSMUST00000144871.1,ENSMUST00000136054.1,ENSMUST00000035427.10,ENSMUST00000124843.1,ENSMUST00000133778.7,ENSMUST00000149316.7,ENSMUST00000114115.8,ENSMUST00000135171.1,ENSMUST00000125789.1,ENSMUST00000150121.1,ENSMUST00000148024.1,ENSMUST00000155643.1,ENSMUST00000149850.7,ENSMUST00000123934.1	processed_transcript,protein_coding	4.29948	4.45243	4.23277	4.33997
ENSMUSG00000026927	Sdccag3	ENSMUST00000134737.1,ENSMUST00000140074.1,ENSMUST00000139738.1,ENSMUST00000132574.7,ENSMUST00000077983.12,ENSMUST00000140115.1,ENSMUST00000114102.9,ENSMUST00000137814.7,ENSMUST00000130954.7,ENSMUST00000136972.1,ENSMUST00000114100.9,ENSMUST00000028293.11,ENSMUST00000133737.7	processed_transcript,protein_coding	5.30177	5.35476	5.3374	5.30547
ENSMUSG00000026926	Pmpca	ENSMUST00000114093.1,ENSMUST00000139535.1,ENSMUST00000076431.12,ENSMUST00000134871.1,ENSMUST00000137686.7,ENSMUST00000135155.1	processed_transcript,protein_coding	6.08999	6.1288	6.16865	6.1521
ENSMUSG00000026925	Inpp5e	ENSMUST00000114090.7,ENSMUST00000028291.14,ENSMUST00000146061.7,ENSMUST00000145701.7,ENSMUST00000150907.1,ENSMUST00000131109.7,ENSMUST00000144011.2	processed_transcript,protein_coding	4.85205	4.86386	4.69868	4.56109
ENSMUSG00000026924	Sec16a	ENSMUST00000091252.4,ENSMUST00000153996.1,ENSMUST00000156442.7,ENSMUST00000154486.7,ENSMUST00000149010.1,ENSMUST00000148306.1,ENSMUST00000155252.1,ENSMUST00000114082.8	processed_transcript,protein_coding	7.62319	7.69958	7.83576	7.7583
ENSMUSG00000086714	0610009E02Rik	ENSMUST00000151521.1,ENSMUST00000139144.1,ENSMUST00000133463.1	processed_transcript	0.255887	-0.151161	-0.15954	-0.325798
ENSMUSG00000085543	Gm13568	ENSMUST00000156099.1	processed_transcript	-3.35088	-4.68724	-3.46896	-4.13123
ENSMUSG00000026923	Notch1	ENSMUST00000140082.7,ENSMUST00000132820.1,ENSMUST00000123873.1,ENSMUST00000138034.7,ENSMUST00000028288.4,ENSMUST00000126872.7,ENSMUST00000129506.1,ENSMUST00000131393.1,ENSMUST00000132941.1,ENSMUST00000147481.1,ENSMUST00000148948.7	processed_transcript,retained_intron,protein_coding	6.70217	6.74627	6.7426	6.7993
ENSMUSG00000026921	Egfl7	ENSMUST00000174465.1,ENSMUST00000149789.1,ENSMUST00000152988.8,ENSMUST00000150404.8,ENSMUST00000131112.1,ENSMUST00000172683.1,ENSMUST00000145575.8,ENSMUST00000174211.7,ENSMUST00000100290.11,ENSMUST00000173777.1,ENSMUST00000149460.7,ENSMUST00000174572.1,ENSMUST00000174656.1,ENSMUST00000102907.11,ENSMUST00000139801.7,ENSMUST00000166920.8,ENSMUST00000173920.7,ENSMUST00000152713.7,ENSMUST00000147351.2	nonsense_mediated_decay,processed_transcript,retained_intron,protein_coding	6.47955	6.48443	6.99713	6.98729
ENSMUSG00000026922	Agpat2	ENSMUST00000140386.7,ENSMUST00000131940.7,ENSMUST00000140508.1,ENSMUST00000028286.11,ENSMUST00000154753.1	processed_transcript,protein_coding	4.18745	4.22813	4.28251	4.1687
[truncated: 37,059 more rows]

## Sheet: Adult BMDC
Comparison	Geneid	Gene name	Treatment: PValue	Treatment: QValue	Age: PValue	Age: QValue	Treatment::Age: PValue	Treatment::Age: QValue	Log2FC	Log2CPM	PValue	QValue (FDR-Corrected Pvalue)
BMDC.Adult_vs_Control.Adult	ENSMUSG00000048424	Ranbp3l	0.00777839	0.0347133	0.697688	1	0.736847	1	8.13102	-1.5803	0.00524398	0.0458108
BMDC.Adult_vs_Control.Adult	ENSMUSG00000112120	RP23-230J20.2	0.000286445	0.00235686	0.82075	1	0.0954448	1	7.06369	-2.5741	1.61655e-08	6.53803e-07
BMDC.Adult_vs_Control.Adult	ENSMUSG00000034855	Cxcl10	1.58612e-12	3.69295e-10	0.493361	1	0.933702	1	6.96064	5.97012	7.16056e-28	4.72076e-25
BMDC.Adult_vs_Control.Adult	ENSMUSG00000000386	Mx1	1.92223e-15	2.92225e-12	0.959177	1	0.712415	1	6.71395	4.05986	2.92388e-21	7.33638e-19
BMDC.Adult_vs_Control.Adult	ENSMUSG00000092509	Gm20394	7.48318e-05	0.000790336	0.30418	1	0.91635	1	6.50353	-3.0532	5.06652e-08	1.86649e-06
BMDC.Adult_vs_Control.Adult	ENSMUSG00000070904	Ifna4	0.00142044	0.00879331	0.819885	1	0.310079	1	6.30066	-3.15935	0.000548674	0.00720525
BMDC.Adult_vs_Control.Adult	ENSMUSG00000060183	Cxcl11	1.12202e-06	2.57527e-05	0.0293336	1	0.212297	1	6.22715	-3.23166	9.88009e-06	0.000220312
BMDC.Adult_vs_Control.Adult	ENSMUSG00000091366	Gm17040	0.00154022	0.00937922	0.409428	1	0.189432	1	6.19207	-3.2579	0.00096667	0.0114863
BMDC.Adult_vs_Control.Adult	ENSMUSG00000110730	RP23-242K3.2	0.00680807	0.031274	0.0507299	1	0.0924197	1	6.17107	-3.26396	0.000273575	0.00395357
BMDC.Adult_vs_Control.Adult	ENSMUSG00000037482	Erv3	0.00511646	0.0248272	0.793139	1	0.275989	1	6.03181	-3.3721	0.00140884	0.015694
BMDC.Adult_vs_Control.Adult	ENSMUSG00000031952	Chst5	0.00200964	0.0116503	0.2522	1	0.223728	1	5.99939	-3.39977	1.35856e-07	4.63813e-06
BMDC.Adult_vs_Control.Adult	ENSMUSG00000028546	Elavl4	0.00510668	0.0247891	0.992421	1	0.0674522	1	5.79104	-3.58327	0.00372078	0.0345278
BMDC.Adult_vs_Control.Adult	ENSMUSG00000031603	Fgf20	4.49011e-12	8.36097e-10	0.858705	1	0.175974	1	5.6951	-3.60184	0.00378714	0.0350178
BMDC.Adult_vs_Control.Adult	ENSMUSG00000032623	Oas1d	0.000935025	0.0062393	0.830969	1	0.999789	1	5.68555	-3.5555	0.00363336	0.0339727
BMDC.Adult_vs_Control.Adult	ENSMUSG00000027886	1700013F07Rik	1.17762e-05	0.000176739	0.273916	1	0.0126651	1	5.64782	-3.61337	4.81722e-05	0.000875501
BMDC.Adult_vs_Control.Adult	ENSMUSG00000062488	Ifit3b	0.00658178	0.0304511	0.850286	1	0.139624	1	5.61074	5.90175	3.68045e-21	8.97335e-19
BMDC.Adult_vs_Control.Adult	ENSMUSG00000055523	Gucy2g	0.011498	0.0471	0.737876	1	0.516598	1	5.57131	-2.45316	0.00172868	0.0184459
BMDC.Adult_vs_Control.Adult	ENSMUSG00000032268	Tmprss5	0.0117889	0.0480633	0.105076	1	0.00456399	1	5.47906	-3.72169	0.00368895	0.034331
BMDC.Adult_vs_Control.Adult	ENSMUSG00000048806	Ifnb1	3.49913e-14	2.17722e-11	0.831506	1	0.0481912	1	5.44449	-1.25447	1.89692e-11	1.21347e-09
BMDC.Adult_vs_Control.Adult	ENSMUSG00000053216	Btn2a2	2.44567e-12	5.09724e-10	0.174345	1	0.0261451	1	5.43731	-3.72996	0.000439784	0.00594445
BMDC.Adult_vs_Control.Adult	ENSMUSG00000061728	Btnl7-ps	2.89733e-12	5.75989e-10	0.205011	1	0.0593901	1	5.42532	-3.75826	0.000380412	0.00526023
BMDC.Adult_vs_Control.Adult	ENSMUSG00000030385	2900092C05Rik	1.80581e-12	4.02321e-10	0.0374986	1	0.0712445	1	5.23637	-3.87646	0.000424354	0.00576301
BMDC.Adult_vs_Control.Adult	ENSMUSG00000043164	Tmem212	6.64792e-05	0.000722189	0.363378	1	0.160808	1	5.18308	-3.91769	0.00170937	0.0183155
BMDC.Adult_vs_Control.Adult	ENSMUSG00000020641	Rsad2	1.34711e-14	1.02396e-11	0.941247	1	0.990809	1	5.15616	6.20136	1.20066e-33	2.58583e-30
BMDC.Adult_vs_Control.Adult	ENSMUSG00000105096	Gbp10	0.00855141	0.0373757	0.270855	1	0.659246	1	5.11813	-1.06671	2.99e-09	1.37743e-07
BMDC.Adult_vs_Control.Adult	ENSMUSG00000074896	Ifit3	0.00134274	0.00841662	0.832798	1	0.0814265	1	5.04087	8.02146	6.45724e-21	1.5171e-18
BMDC.Adult_vs_Control.Adult	ENSMUSG00000029417	Cxcl9	3.64881e-06	6.6549e-05	0.903301	1	0.217533	1	5.01464	4.32291	3.26537e-11	2.01409e-09
BMDC.Adult_vs_Control.Adult	ENSMUSG00000087674	4930447M23Rik	0.0021423	0.0123008	0.101624	1	0.144193	1	4.87588	-4.03183	0.00283265	0.0277194
BMDC.Adult_vs_Control.Adult	ENSMUSG00000111187	RP23-386F15.2	3.14668e-16	1.01653e-12	0.75528	1	0.0825246	1	4.85451	-4.06698	0.0018635	0.0196332
BMDC.Adult_vs_Control.Adult	ENSMUSG00000049719	Prss46	3.38781e-12	6.53392e-10	0.388254	1	0.241967	1	4.83775	-1.08824	8.9144e-07	2.55698e-05
BMDC.Adult_vs_Control.Adult	ENSMUSG00000044703	Phf11a	0.000465337	0.00349354	0.983522	1	0.497706	1	4.82575	-0.0366663	2.73454e-14	2.59822e-12
BMDC.Adult_vs_Control.Adult	ENSMUSG00000086105	Gm11636	0.00591625	0.0279371	0.491127	1	0.386259	1	4.82123	-4.07267	0.00550799	0.0477359
BMDC.Adult_vs_Control.Adult	ENSMUSG00000043068	Fam89a	7.75e-05	0.000811223	0.289179	1	0.221753	1	4.80234	-3.10573	2.52626e-05	0.000494228
BMDC.Adult_vs_Control.Adult	ENSMUSG00000041550	Serpina5	8.64283e-05	0.00088884	0.424165	1	0.971765	1	4.71369	-4.12255	0.0018023	0.0190974
BMDC.Adult_vs_Control.Adult	ENSMUSG00000003657	Calb2	3.07262e-15	3.97044e-12	0.0332849	1	0.155616	1	4.65793	-1.04014	0.000103999	0.00172513
BMDC.Adult_vs_Control.Adult	ENSMUSG00000068606	Gm4841	2.03176e-12	4.33956e-10	0.305973	1	0.0121995	1	4.58144	2.77388	8.58663e-36	2.4657e-32
BMDC.Adult_vs_Control.Adult	ENSMUSG00000028037	Ifi44	5.77768e-11	6.75648e-09	0.463425	1	0.13526	1	4.40002	6.67578	5.68207e-16	6.26397e-14
BMDC.Adult_vs_Control.Adult	ENSMUSG00000073402	Gm8909	0.00323727	0.017183	0.922238	1	0.0672753	1	4.37966	-2.49825	1.49713e-06	4.06855e-05
BMDC.Adult_vs_Control.Adult	ENSMUSG00000026228	Htr2b	0.00676887	0.0311438	0.11235	1	0.205597	1	4.35271	-2.49814	1.65563e-06	4.44322e-05
BMDC.Adult_vs_Control.Adult	ENSMUSG00000042436	Mfap4	1.01825e-13	5.26315e-11	0.591465	1	0.825257	1	4.29374	1.83772	4.79418e-06	0.000114723
BMDC.Adult_vs_Control.Adult	ENSMUSG00000055976	Cldn23	0.00959444	0.0408498	0.650175	1	0.0245163	1	4.25757	-3.47849	0.000358957	0.00500641
BMDC.Adult_vs_Control.Adult	ENSMUSG00000079588	Tmem182	0.00989544	0.0418419	0.00220514	1	0.00188279	1	4.21756	-3.52621	8.72479e-05	0.00147858
BMDC.Adult_vs_Control.Adult	ENSMUSG00000111118	RP24-84E18.1	4.01257e-13	1.40136e-10	0.627238	1	0.703927	1	4.2157	-1.6663	1.81305e-10	1.01121e-08
BMDC.Adult_vs_Control.Adult	ENSMUSG00000009350	Mpo	6.99691e-05	0.000751259	0.961607	1	0.0944636	1	4.21245	-3.53192	0.000791047	0.00972589
BMDC.Adult_vs_Control.Adult	ENSMUSG00000023341	Mx2	1.23979e-10	1.29722e-08	0.994885	1	0.23214	1	4.19962	4.6707	1.18108e-23	4.36055e-21
BMDC.Adult_vs_Control.Adult	ENSMUSG00000034459	Ifit1	0.000113379	0.00110697	0.837767	1	0.120217	1	4.1876	7.73446	2.33252e-14	2.24095e-12
BMDC.Adult_vs_Control.Adult	ENSMUSG00000030156	Cd69	7.78587e-12	1.25608e-09	0.138374	1	0.0354551	1	4.1749	-3.01785	0.00155344	0.0170043
BMDC.Adult_vs_Control.Adult	ENSMUSG00000027977	Ndst3	1.72691e-05	0.000240725	0.631939	1	0.0217036	1	4.17111	-3.58709	0.00308217	0.0297112
BMDC.Adult_vs_Control.Adult	ENSMUSG00000090222	Ifi203-ps	0.00139934	0.00869736	0.775159	1	0.940238	1	4.13235	1.78959	1.05189e-27	6.63047e-25
BMDC.Adult_vs_Control.Adult	ENSMUSG00000081355	Gm15264	0.0120002	0.0487246	0.375961	1	0.356109	1	4.1302	-3.59145	0.000894141	0.0108134
BMDC.Adult_vs_Control.Adult	ENSMUSG00000106472	Gm43111	0.00940864	0.0402578	0.216701	1	0.0106351	1	4.00441	-3.64442	5.42375e-05	0.000976124
BMDC.Adult_vs_Control.Adult	ENSMUSG00000014030	Pax5	0.00246996	0.0137544	0.387875	1	0.447972	1	3.99553	0.587645	1.28314e-18	2.12573e-16
BMDC.Adult_vs_Control.Adult	ENSMUSG00000098434	2010110E17Rik	2.88355e-14	1.91083e-11	0.0136022	1	0.0225485	1	3.98599	-2.49955	2.48491e-05	0.000487624
BMDC.Adult_vs_Control.Adult	ENSMUSG00000034486	Gbx2	3.14929e-05	0.000390736	0.562249	1	0.876618	1	3.96387	2.42652	2.68006e-11	1.68115e-09
BMDC.Adult_vs_Control.Adult	ENSMUSG00000020793	Galr2	0.00280154	0.0152717	0.721628	1	0.204913	1	3.96359	-1.87278	1.75477e-06	4.67528e-05
BMDC.Adult_vs_Control.Adult	ENSMUSG00000041827	Oasl1	9.48137e-12	1.47612e-09	0.80465	1	0.451404	1	3.87588	4.67298	7.04063e-14	6.18905e-12
BMDC.Adult_vs_Control.Adult	ENSMUSG00000021508	Cxcl14	1.73158e-13	7.33623e-11	0.557872	1	0.876826	1	3.86916	6.12809	1.0721e-05	0.000236209
BMDC.Adult_vs_Control.Adult	ENSMUSG00000109366	Gm44698	0.00269502	0.0147971	0.597689	1	0.161497	1	3.86026	-2.60931	1.47589e-06	4.01928e-05
BMDC.Adult_vs_Control.Adult	ENSMUSG00000086496	Gm14204	0.00947369	0.0404631	0.973585	1	0.630142	1	3.85871	-3.27121	6.9646e-05	0.00121781
BMDC.Adult_vs_Control.Adult	ENSMUSG00000040420	Cdh18	0.00149658	0.00917077	0.373938	1	0.558369	1	3.8241	-3.24854	0.00163569	0.0176652
BMDC.Adult_vs_Control.Adult	ENSMUSG00000042793	Lgr6	1.24775e-13	5.97166e-11	0.516038	1	0.107302	1	3.81372	0.503267	0.000132815	0.00213374
BMDC.Adult_vs_Control.Adult	ENSMUSG00000026621	Marc1	1.1769e-13	5.73883e-11	0.887425	1	0.524301	1	3.80316	-2.61372	4.1466e-05	0.000768055
BMDC.Adult_vs_Control.Adult	ENSMUSG00000078921	Tgtp2	0.000181804	0.00162804	0.704541	1	0.263851	1	3.7225	6.31804	1.77826e-19	3.33024e-17
BMDC.Adult_vs_Control.Adult	ENSMUSG00000003279	Dlgap1	0.00830046	0.0365446	0.153252	1	0.208351	1	3.71484	-0.176712	1.43688e-07	4.87972e-06
BMDC.Adult_vs_Control.Adult	ENSMUSG00000085271	E130006D01Rik	3.43109e-08	1.43717e-06	0.730721	1	0.276274	1	3.68238	-2.74008	1.51761e-05	0.000318612
BMDC.Adult_vs_Control.Adult	ENSMUSG00000063388	BC023105	0.00933424	0.0400123	0.649642	1	0.614545	1	3.66611	3.26724	1.26257e-15	1.34834e-13
BMDC.Adult_vs_Control.Adult	ENSMUSG00000091649	Phf11b	9.50232e-07	2.25508e-05	0.797373	1	0.933966	1	3.66541	2.60862	2.49455e-26	1.23979e-23
BMDC.Adult_vs_Control.Adult	ENSMUSG00000021680	Crhbp	1.53961e-06	3.33947e-05	0.934616	1	0.185586	1	3.65821	-3.35417	0.000553582	0.00726601
BMDC.Adult_vs_Control.Adult	ENSMUSG00000031936	Hephl1	1.52544e-07	5.0869e-06	0.473025	1	0.371426	1	3.64614	-2.76163	4.48698e-05	0.000820676
BMDC.Adult_vs_Control.Adult	ENSMUSG00000034115	Scn11a	0.00198484	0.0115376	0.461095	1	0.961001	1	3.63254	-0.183004	0.000751276	0.00931696
BMDC.Adult_vs_Control.Adult	ENSMUSG00000079339	Ifit1bl1	7.83163e-13	2.22059e-10	0.865309	1	0.238503	1	3.63239	0.57547	4.61325e-14	4.19806e-12
BMDC.Adult_vs_Control.Adult	ENSMUSG00000092021	Gbp11	5.68547e-16	1.22446e-12	0.854305	1	0.238679	1	3.62543	-0.128525	1.46963e-11	9.71381e-10
BMDC.Adult_vs_Control.Adult	ENSMUSG00000106636	Gm43813	3.63304e-11	4.58129e-09	0.334995	1	0.246045	1	3.58396	-3.10144	9.89706e-05	0.00165019
BMDC.Adult_vs_Control.Adult	ENSMUSG00000047562	Mmp10	7.14386e-10	5.93653e-08	0.249301	1	0.210207	1	3.55486	3.96833	2.78125e-06	7.05385e-05
BMDC.Adult_vs_Control.Adult	ENSMUSG00000003484	Cyp4f18	2.78334e-11	3.59664e-09	0.461434	1	0.0451645	1	3.51702	-2.82848	0.000947211	0.0113175
BMDC.Adult_vs_Control.Adult	ENSMUSG00000005124	Wisp1	0.00106048	0.00690529	0.772474	1	0.35999	1	3.50289	4.74683	6.27287e-26	3.00215e-23
BMDC.Adult_vs_Control.Adult	ENSMUSG00000067049	Unc93a	0.0122014	0.0492398	0.838372	1	0.734995	1	3.49735	-0.762806	0.000839905	0.0102438
BMDC.Adult_vs_Control.Adult	ENSMUSG00000024112	Cacna1h	1.77953e-05	0.000246632	0.756741	1	0.610015	1	3.4942	2.55084	2.48195e-10	1.35897e-08
BMDC.Adult_vs_Control.Adult	ENSMUSG00000037370	Enpp1	2.61052e-15	3.55086e-12	0.393444	1	0.607646	1	3.49134	4.14473	8.79199e-21	2.0108e-18
BMDC.Adult_vs_Control.Adult	ENSMUSG00000024713	Pcsk5	8.84525e-14	4.70593e-11	0.702989	1	0.935724	1	3.48272	6.55476	6.6497e-08	2.39019e-06
BMDC.Adult_vs_Control.Adult	ENSMUSG00000020805	Slc13a5	9.46367e-15	8.43376e-12	0.421629	1	0.796302	1	3.46141	-2.33899	0.000567274	0.00739688
BMDC.Adult_vs_Control.Adult	ENSMUSG00000020638	Cmpk2	5.00234e-09	3.08815e-07	0.774724	1	0.185166	1	3.42211	5.1647	2.60015e-17	3.53675e-15
BMDC.Adult_vs_Control.Adult	ENSMUSG00000078922	Tgtp1	0.00221528	0.0126467	0.553819	1	0.238463	1	3.42027	2.90824	7.94588e-23	2.53523e-20
BMDC.Adult_vs_Control.Adult	ENSMUSG00000035692	Isg15	6.13381e-07	1.57577e-05	0.795643	1	0.0621578	1	3.39922	7.01283	5.69264e-14	5.10835e-12
BMDC.Adult_vs_Control.Adult	ENSMUSG00000082292	Gm12250	0.000725594	0.00503822	0.851169	1	0.0989657	1	3.39299	3.86112	3.92283e-10	2.0648e-08
BMDC.Adult_vs_Control.Adult	ENSMUSG00000050463	Krt78	0.00124859	0.0079206	0.367889	1	0.217702	1	3.38404	-3.22005	0.000142955	0.00227403
BMDC.Adult_vs_Control.Adult	ENSMUSG00000037411	Serpine1	0.00478314	0.0234832	0.0747376	1	0.136375	1	3.37302	11.8613	3.2059e-49	4.14267e-45
BMDC.Adult_vs_Control.Adult	ENSMUSG00000005355	Casp14	0.000793384	0.0054359	0.783048	1	0.242193	1	3.37282	-1.52646	0.000364635	0.00507465
BMDC.Adult_vs_Control.Adult	ENSMUSG00000103770	Pcdha9	1.77396e-05	0.000246221	0.393274	1	0.0988773	1	3.36848	-3.24224	0.000873443	0.0105779
BMDC.Adult_vs_Control.Adult	ENSMUSG00000071691	Gm960	3.34572e-05	0.000410378	0.257988	1	0.064695	1	3.36652	-3.20388	0.00412582	0.037651
BMDC.Adult_vs_Control.Adult	ENSMUSG00000100932	Gm29459	0.00936972	0.0401378	0.157186	1	0.268764	1	3.36552	-3.54375	0.00305286	0.0294836
BMDC.Adult_vs_Control.Adult	ENSMUSG00000021208	Ifi27l2b	6.10315e-07	1.57101e-05	0.558233	1	0.63759	1	3.36412	0.982262	8.30857e-08	2.95767e-06
BMDC.Adult_vs_Control.Adult	ENSMUSG00000016496	Cd274	5.3496e-08	2.10755e-06	0.51719	1	0.539609	1	3.3225	4.55611	2.70752e-35	6.36119e-32
BMDC.Adult_vs_Control.Adult	ENSMUSG00000025498	Irf7	4.56674e-16	1.07293e-12	0.442072	1	0.285289	1	3.31687	7.83966	3.85849e-19	7.0333e-17
BMDC.Adult_vs_Control.Adult	ENSMUSG00000041620	Mmp1b	2.44563e-07	7.47987e-06	0.771884	1	0.287012	1	3.28877	-2.81025	0.000190597	0.00290265
BMDC.Adult_vs_Control.Adult	ENSMUSG00000079363	Gbp4	4.47451e-12	8.36097e-10	0.940728	1	0.155382	1	3.28241	3.46459	5.68807e-21	1.36114e-18
BMDC.Adult_vs_Control.Adult	ENSMUSG00000068246	Apol9b	7.05871e-10	5.89427e-08	0.954016	1	0.661661	1	3.25195	3.89743	1.02751e-08	4.32493e-07
BMDC.Adult_vs_Control.Adult	ENSMUSG00000029608	Rph3a	4.8162e-08	1.92083e-06	0.644578	1	0.297569	1	3.24339	-1.80958	6.36431e-06	0.000148581
BMDC.Adult_vs_Control.Adult	ENSMUSG00000000204	Slfn4	0.000123309	0.00118601	0.498257	1	0.766678	1	3.24054	-1.91244	1.40912e-05	0.000298503
BMDC.Adult_vs_Control.Adult	ENSMUSG00000043456	Zfp536	0.00750215	0.0336925	0.867459	1	0.031327	1	3.22053	-1.83708	0.000872711	0.010574
BMDC.Adult_vs_Control.Adult	ENSMUSG00000041567	Serpina12	2.13437e-10	2.12156e-08	0.464727	1	0.777007	1	3.21859	0.284151	2.68141e-05	0.000521824
BMDC.Adult_vs_Control.Adult	ENSMUSG00000035407	Kank4	0.00294889	0.0159031	0.185652	1	0.0461681	1	3.20364	-2.87865	0.00444294	0.0399247
BMDC.Adult_vs_Control.Adult	ENSMUSG00000091705	H2-Q2	5.09836e-11	6.13836e-09	0.804409	1	0.626179	1	3.17831	-0.873632	5.43302e-05	0.000977112
BMDC.Adult_vs_Control.Adult	ENSMUSG00000030406	Gipr	1.92205e-13	7.88469e-11	0.729238	1	0.28799	1	3.15306	-0.755833	2.24831e-10	1.23892e-08
BMDC.Adult_vs_Control.Adult	ENSMUSG00000020826	Nos2	2.40079e-10	2.34136e-08	0.332668	1	0.5623	1	3.1471	8.12679	1.43405e-12	1.06499e-10
BMDC.Adult_vs_Control.Adult	ENSMUSG00000078963	Hsbp1l1	1.03993e-08	5.81738e-07	0.492685	1	0.569329	1	3.13314	-1.59297	0.000401133	0.00551137
BMDC.Adult_vs_Control.Adult	ENSMUSG00000041482	Piezo2	4.7934e-05	0.000551561	0.214641	1	0.337411	1	3.08649	3.86014	2.38368e-10	1.30794e-08
BMDC.Adult_vs_Control.Adult	ENSMUSG00000075604	Cyp11b1	5.39386e-06	9.17703e-05	0.511803	1	0.377976	1	3.08066	-2.02367	0.00370352	0.0344294
BMDC.Adult_vs_Control.Adult	ENSMUSG00000035852	Misp	1.22043e-11	1.78197e-09	0.51678	1	0.27943	1	3.07921	-0.582137	9.75238e-07	2.76967e-05
BMDC.Adult_vs_Control.Adult	ENSMUSG00000030107	Usp18	4.2962e-05	0.00050352	0.823977	1	0.135329	1	3.0542	6.21417	1.46223e-32	2.22294e-29
BMDC.Adult_vs_Control.Adult	ENSMUSG00000098934	Gm18853	5.54169e-05	0.000620535	0.313795	1	0.339941	1	3.03672	-1.8003	1.76641e-07	5.88286e-06
BMDC.Adult_vs_Control.Adult	ENSMUSG00000023236	Scg5	0.00987281	0.0417736	0.482257	1	0.191631	1	3.00247	-3.18836	0.000580223	0.00752925
BMDC.Adult_vs_Control.Adult	ENSMUSG00000079227	Ccr5	3.07879e-13	1.1583e-10	0.198687	1	0.466654	1	3.00129	-1.9729	0.000276766	0.00399372
BMDC.Adult_vs_Control.Adult	ENSMUSG00000066677	Ifi208	6.90949e-05	0.000743108	0.858084	1	0.291531	1	2.99879	3.27911	1.91652e-07	6.34194e-06
BMDC.Adult_vs_Control.Adult	ENSMUSG00000046167	Gldn	5.65434e-14	3.17676e-11	0.775454	1	0.566121	1	2.97733	-0.964997	0.0015395	0.0169018
BMDC.Adult_vs_Control.Adult	ENSMUSG00000066861	Oas1g	0.00364918	0.0189377	0.596754	1	0.546839	1	2.95696	2.89277	1.36674e-08	5.6156e-07
BMDC.Adult_vs_Control.Adult	ENSMUSG00000023328	Ache	0.00437339	0.0218831	0.331908	1	0.264271	1	2.94944	2.67437	2.80368e-08	1.09288e-06
BMDC.Adult_vs_Control.Adult	ENSMUSG00000042254	Cilp	3.74873e-05	0.000451876	0.418598	1	0.988883	1	2.9434	1.07441	6.80208e-07	2.00677e-05
BMDC.Adult_vs_Control.Adult	ENSMUSG00000038963	Slco4a1	5.05456e-06	8.7203e-05	0.497625	1	0.496806	1	2.92795	1.42439	0.00371537	0.0345055
BMDC.Adult_vs_Control.Adult	ENSMUSG00000053004	Hrh1	4.13207e-16	1.06789e-12	0.199813	1	0.0937728	1	2.92048	-1.303	0.000516917	0.00682637
BMDC.Adult_vs_Control.Adult	ENSMUSG00000085601	Gm4969	4.30323e-09	2.75279e-07	0.897173	1	0.788027	1	2.90999	-3.80052	0.00405147	0.0370642
BMDC.Adult_vs_Control.Adult	ENSMUSG00000032243	Itga11	1.18634e-12	2.91997e-10	0.9912	1	0.666369	1	2.89039	7.51228	3.87805e-17	5.1662e-15
BMDC.Adult_vs_Control.Adult	ENSMUSG00000046961	Gpr156	4.86177e-13	1.61087e-10	0.0649997	1	0.0172103	1	2.86904	-2.21042	2.4054e-05	0.000473459
BMDC.Adult_vs_Control.Adult	ENSMUSG00000105504	Gbp5	2.4162e-09	1.68414e-07	0.898616	1	0.524774	1	2.83888	5.89726	5.77675e-18	8.76444e-16
BMDC.Adult_vs_Control.Adult	ENSMUSG00000040328	Olfr56	1.63323e-08	8.23034e-07	0.258032	1	0.257829	1	2.83622	3.41479	1.22341e-32	1.97612e-29
BMDC.Adult_vs_Control.Adult	ENSMUSG00000073491	Ifi213	0.000574817	0.00416123	0.696404	1	0.322257	1	2.83503	2.14985	3.43525e-05	0.000650407
BMDC.Adult_vs_Control.Adult	ENSMUSG00000057346	Apol9a	3.78729e-07	1.06738e-05	0.991006	1	0.21496	1	2.81183	4.21258	1.60417e-10	8.99308e-09
BMDC.Adult_vs_Control.Adult	ENSMUSG00000043460	Elfn2	6.69946e-12	1.11704e-09	0.779654	1	0.214212	1	2.79811	-0.986669	1.1881e-06	3.3052e-05
BMDC.Adult_vs_Control.Adult	ENSMUSG00000003949	Hlf	1.02148e-05	0.0001563	0.344028	1	0.410588	1	2.79792	3.24501	1.02968e-06	2.91148e-05
BMDC.Adult_vs_Control.Adult	ENSMUSG00000020123	Avpr1a	0.00284999	0.0154705	0.905992	1	0.409189	1	2.7938	3.66195	2.16987e-28	1.64936e-25
BMDC.Adult_vs_Control.Adult	ENSMUSG00000078763	Slfn1	0.000105085	0.00104174	0.00626085	1	0.898463	1	2.78694	-1.40539	0.00347634	0.0327892
BMDC.Adult_vs_Control.Adult	ENSMUSG00000078486	Perm1	1.4334e-08	7.47861e-07	0.901824	1	0.168311	1	2.78431	-1.42474	6.91343e-10	3.49649e-08
BMDC.Adult_vs_Control.Adult	ENSMUSG00000100843	Gm8307	7.93504e-07	1.96619e-05	0.806334	1	0.532086	1	2.76711	-1.74009	0.00194689	0.0203152
BMDC.Adult_vs_Control.Adult	ENSMUSG00000054072	Iigp1	1.95725e-12	4.2867e-10	0.930697	1	0.116366	1	2.73666	7.44116	1.40684e-23	4.98061e-21
BMDC.Adult_vs_Control.Adult	ENSMUSG00000036960	Clca2	5.86609e-12	9.90871e-10	0.381225	1	0.911072	1	2.7314	1.94836	9.62748e-05	0.00161357
BMDC.Adult_vs_Control.Adult	ENSMUSG00000078853	Igtp	1.01658e-07	3.63884e-06	0.986731	1	0.442744	1	2.72456	5.68134	5.05183e-27	2.90132e-24
BMDC.Adult_vs_Control.Adult	ENSMUSG00000024910	Ctsw	0.00147433	0.00905909	0.938141	1	0.385093	1	2.72073	-2.24239	0.000577261	0.00750062
BMDC.Adult_vs_Control.Adult	ENSMUSG00000112381	RP24-545B2.4	0.00349542	0.0183051	0.100472	1	0.0326975	1	2.71272	-3.61606	0.00464438	0.041547
BMDC.Adult_vs_Control.Adult	ENSMUSG00000038883	Prl3a1	4.9787e-05	0.000569263	0.876374	1	0.636956	1	2.71058	0.796658	9.95214e-05	0.00165724
BMDC.Adult_vs_Control.Adult	ENSMUSG00000034891	Sncb	9.54404e-08	3.46427e-06	0.545213	1	0.614075	1	2.70799	-1.9634	4.12398e-05	0.000764563
BMDC.Adult_vs_Control.Adult	ENSMUSG00000000731	Aire	2.31908e-05	0.000304699	0.919067	1	0.964804	1	2.69497	-1.80799	0.000765006	0.0094552
BMDC.Adult_vs_Control.Adult	ENSMUSG00000022861	Dgkg	1.60299e-12	3.69663e-10	0.0845606	1	0.278312	1	2.68751	-1.25035	0.00073077	0.0091325
BMDC.Adult_vs_Control.Adult	ENSMUSG00000099241	Gm18852	8.44497e-07	2.06092e-05	0.18223	1	0.533687	1	2.68249	-2.07583	6.34046e-05	0.00112495
BMDC.Adult_vs_Control.Adult	ENSMUSG00000000182	Fgf23	2.02479e-09	1.44555e-07	0.108675	1	0.800336	1	2.67389	4.22363	9.00796e-05	0.00152158
BMDC.Adult_vs_Control.Adult	ENSMUSG00000029798	Herc6	9.29532e-13	2.50261e-10	0.779519	1	0.978963	1	2.66623	4.4186	6.62052e-31	7.1292e-28
BMDC.Adult_vs_Control.Adult	ENSMUSG00000032661	Oas3	3.41162e-15	4.00772e-12	0.784495	1	0.279167	1	2.65951	5.16618	2.20721e-07	7.18428e-06
BMDC.Adult_vs_Control.Adult	ENSMUSG00000058163	Gm5431	8.41305e-11	9.09736e-09	0.212486	1	0.501209	1	2.6217	-0.173505	8.75202e-08	3.09845e-06
BMDC.Adult_vs_Control.Adult	ENSMUSG00000006930	Hap1	5.29576e-13	1.68967e-10	0.116941	1	0.338253	1	2.60948	2.84201	9.0615e-14	7.83229e-12
BMDC.Adult_vs_Control.Adult	ENSMUSG00000038400	Pmepa1	3.14598e-11	4.02498e-09	0.776475	1	0.533028	1	2.60553	6.31747	1.38381e-41	8.94082e-38
BMDC.Adult_vs_Control.Adult	ENSMUSG00000053835	H2-T24	0.000216832	0.0018849	0.437594	1	0.979634	1	2.59658	2.5573	3.07494e-10	1.65906e-08
BMDC.Adult_vs_Control.Adult	ENSMUSG00000055926	Gm14137	2.53987e-12	5.22599e-10	0.642472	1	0.978633	1	2.59604	-0.42404	2.49561e-05	0.000489353
BMDC.Adult_vs_Control.Adult	ENSMUSG00000082185	Gm12428	9.74534e-06	0.000150363	0.297887	1	0.191111	1	2.58904	-3.0729	0.000479133	0.0064097
BMDC.Adult_vs_Control.Adult	ENSMUSG00000027894	Slc6a17	0.00021485	0.00187019	0.471838	1	0.4868	1	2.58731	3.63228	1.04954e-09	5.18631e-08
BMDC.Adult_vs_Control.Adult	ENSMUSG00000029561	Oasl2	3.18437e-13	1.17567e-10	0.839385	1	0.0933102	1	2.58694	7.57462	9.11968e-17	1.13312e-14
BMDC.Adult_vs_Control.Adult	ENSMUSG00000021702	Thbs4	3.10196e-17	2.67224e-13	0.414439	1	0.787058	1	2.58178	-0.370729	0.000158705	0.00248882
BMDC.Adult_vs_Control.Adult	ENSMUSG00000046610	Oacyl	1.73663e-11	2.41298e-09	0.108434	1	0.396731	1	2.56068	0.0416059	3.21919e-11	1.99035e-09
BMDC.Adult_vs_Control.Adult	ENSMUSG00000086283	2810433D01Rik	4.79453e-11	5.8725e-09	0.996283	1	0.860185	1	2.55613	-1.12285	0.000936629	0.011217
BMDC.Adult_vs_Control.Adult	ENSMUSG00000079502	Cfap77	4.44657e-05	0.000518111	0.200886	1	0.214711	1	2.5536	-3.09454	0.00182845	0.019327
BMDC.Adult_vs_Control.Adult	ENSMUSG00000048385	Scrt1	9.40344e-15	8.43376e-12	0.798448	1	0.821401	1	2.52479	-0.0294522	3.47033e-07	1.0858e-05
BMDC.Adult_vs_Control.Adult	ENSMUSG00000079457	Gm7609	1.06299e-13	5.38663e-11	0.000114461	0.26892	0.632723	1	2.52079	0.0766129	1.84258e-05	0.000374958
BMDC.Adult_vs_Control.Adult	ENSMUSG00000101828	D130051D11Rik	3.11365e-10	2.93683e-08	0.87493	1	0.780497	1	2.51867	-2.82197	0.00158792	0.017243
BMDC.Adult_vs_Control.Adult	ENSMUSG00000019997	Ctgf	0.00978989	0.0415042	0.426983	1	0.547324	1	2.51608	8.26713	3.09595e-39	1.33353e-35
BMDC.Adult_vs_Control.Adult	ENSMUSG00000068245	Phf11d	2.96132e-13	1.14227e-10	0.495078	1	0.30504	1	2.51007	6.2051	2.48049e-19	4.61192e-17
BMDC.Adult_vs_Control.Adult	ENSMUSG00000032446	Eomes	0.000714659	0.00497834	0.957048	1	0.133622	1	2.50071	-1.96373	0.000413329	0.00563698
BMDC.Adult_vs_Control.Adult	ENSMUSG00000035357	Pdzrn3	4.22301e-06	7.53205e-05	0.928558	1	0.43789	1	2.4667	6.77495	3.21071e-47	2.76592e-43
BMDC.Adult_vs_Control.Adult	ENSMUSG00000030110	Ret	4.31381e-06	7.67283e-05	0.881609	1	0.936833	1	2.46399	4.89416	2.05938e-26	1.04358e-23
BMDC.Adult_vs_Control.Adult	ENSMUSG00000107768	Gm44275	7.99484e-06	0.000127258	0.546209	1	0.774831	1	2.4419	-1.20319	4.58887e-05	0.000837534
BMDC.Adult_vs_Control.Adult	ENSMUSG00000001827	Folr1	1.36335e-08	7.235e-07	0.521229	1	0.392363	1	2.43934	-0.800114	0.00452948	0.0406317
BMDC.Adult_vs_Control.Adult	ENSMUSG00000066366	Serpina1a	4.73594e-11	5.85625e-09	0.486934	1	0.406303	1	2.43416	-2.52899	0.00418276	0.0380363
BMDC.Adult_vs_Control.Adult	ENSMUSG00000032487	Ptgs2	0.00194421	0.0113679	0.874668	1	0.264143	1	2.43086	4.50265	5.48289e-09	2.41397e-07
BMDC.Adult_vs_Control.Adult	ENSMUSG00000067297	Ifit1bl2	8.97002e-05	0.000916289	0.255511	1	0.231844	1	2.43007	0.471614	4.03755e-08	1.53225e-06
BMDC.Adult_vs_Control.Adult	ENSMUSG00000101581	C430002N11Rik	5.29096e-07	1.39913e-05	0.794346	1	0.372173	1	2.42591	1.87127	1.13912e-06	3.1792e-05
BMDC.Adult_vs_Control.Adult	ENSMUSG00000027514	Zbp1	3.46397e-07	9.96791e-06	0.373028	1	0.0554017	1	2.42374	6.93603	7.38937e-24	2.80839e-21
BMDC.Adult_vs_Control.Adult	ENSMUSG00000039304	Tnfsf10	5.45751e-07	1.4314e-05	0.932271	1	0.305609	1	2.42081	2.3633	5.74901e-14	5.12336e-12
BMDC.Adult_vs_Control.Adult	ENSMUSG00000043903	Gm22	9.00664e-12	1.41931e-09	0.31938	1	0.0326985	1	2.40039	2.65611	4.66578e-10	2.42133e-08
BMDC.Adult_vs_Control.Adult	ENSMUSG00000063286	Gm8995	0.00172861	0.0103341	0.0546964	1	0.340774	1	2.39396	1.56459	2.2392e-07	7.26095e-06
BMDC.Adult_vs_Control.Adult	ENSMUSG00000078606	Gm4070	1.22636e-16	5.64792e-13	0.250033	1	0.928137	1	2.39122	4.14746	4.60477e-31	5.40935e-28
BMDC.Adult_vs_Control.Adult	ENSMUSG00000026494	Kif26b	0.00228524	0.0129375	0.446329	1	0.340906	1	2.38723	6.66032	3.56044e-11	2.18048e-09
BMDC.Adult_vs_Control.Adult	ENSMUSG00000046718	Bst2	0.00796729	0.0353731	0.255813	1	0.24253	1	2.38282	8.19248	3.76938e-18	5.76426e-16
BMDC.Adult_vs_Control.Adult	ENSMUSG00000037921	Ddx60	0.000102922	0.0010266	0.895499	1	0.389675	1	2.37889	4.16381	1.9758e-18	3.21205e-16
BMDC.Adult_vs_Control.Adult	ENSMUSG00000052133	Sema5b	1.25019e-10	1.30282e-08	0.715249	1	0.760414	1	2.37124	-0.635182	0.000656086	0.00833213
BMDC.Adult_vs_Control.Adult	ENSMUSG00000090942	F830016B08Rik	1.0295e-08	5.78402e-07	0.927083	1	0.654439	1	2.3637	4.60935	3.2504e-14	3.0217e-12
BMDC.Adult_vs_Control.Adult	ENSMUSG00000025746	Il6	3.92587e-07	1.09687e-05	0.922318	1	0.852215	1	2.36328	3.80642	1.93865e-10	1.07286e-08
BMDC.Adult_vs_Control.Adult	ENSMUSG00000036381	P2ry14	7.89439e-12	1.25669e-09	0.0459724	1	0.968983	1	2.36086	2.35608	1.55888e-05	0.000325453
BMDC.Adult_vs_Control.Adult	ENSMUSG00000028268	Gbp3	0.000124335	0.00119454	0.603109	1	0.0915911	1	2.35869	6.71358	2.01993e-18	3.24242e-16
BMDC.Adult_vs_Control.Adult	ENSMUSG00000070427	Il18bp	6.43129e-13	1.91046e-10	0.233869	1	0.778158	1	2.34039	3.79497	4.50765e-19	8.08998e-17
BMDC.Adult_vs_Control.Adult	ENSMUSG00000048852	Gm12185	0.00232871	0.0131232	0.977926	1	0.342869	1	2.33063	1.09135	2.84559e-08	1.10423e-06
BMDC.Adult_vs_Control.Adult	ENSMUSG00000052776	Oas1a	0.000543331	0.00396761	0.796839	1	0.441018	1	2.32817	4.83694	4.5415e-09	2.03415e-07
BMDC.Adult_vs_Control.Adult	ENSMUSG00000042379	Esm1	7.13893e-16	1.41922e-12	0.24202	1	0.663672	1	2.32638	1.85049	1.59075e-08	6.45389e-07
BMDC.Adult_vs_Control.Adult	ENSMUSG00000029605	Oas1b	0.000278212	0.00230039	0.133653	1	0.186786	1	2.32362	3.8475	6.52679e-21	1.51962e-18
BMDC.Adult_vs_Control.Adult	ENSMUSG00000030921	Trim30a	0.000240232	0.00204971	0.894229	1	0.188129	1	2.32175	6.69931	6.09999e-27	3.42713e-24
BMDC.Adult_vs_Control.Adult	ENSMUSG00000021453	Gadd45g	0.000874414	0.00590376	0.725182	1	0.995334	1	2.31619	6.31304	4.13142e-21	9.97872e-19
BMDC.Adult_vs_Control.Adult	ENSMUSG00000013584	Aldh1a2	5.48673e-06	9.30884e-05	0.509256	1	0.978861	1	2.31469	5.07006	0.00340806	0.0322984
BMDC.Adult_vs_Control.Adult	ENSMUSG00000037318	Traf3ip3	1.14103e-05	0.000171947	0.864106	1	0.870808	1	2.31416	-3.09953	0.00111866	0.0129238
BMDC.Adult_vs_Control.Adult	ENSMUSG00000035208	Slfn8	1.80671e-06	3.78383e-05	0.56116	1	0.433003	1	2.30345	6.14638	4.28851e-24	1.65421e-21
BMDC.Adult_vs_Control.Adult	ENSMUSG00000035041	Creb3l3	0.000875686	0.00590924	0.676875	1	0.874712	1	2.2818	1.03163	0.00030204	0.00430316
BMDC.Adult_vs_Control.Adult	ENSMUSG00000092627	D130058E05Rik	6.02088e-07	1.55448e-05	0.903711	1	0.670626	1	2.27996	2.18819	1.67748e-06	4.49408e-05
BMDC.Adult_vs_Control.Adult	ENSMUSG00000048895	Cdk5r1	0.00139614	0.00868188	0.512491	1	0.846869	1	2.27793	1.82629	1.70221e-07	5.6837e-06
BMDC.Adult_vs_Control.Adult	ENSMUSG00000089901	Gm8113	0.00194694	0.0113754	0.145783	1	0.217854	1	2.27544	1.12641	2.24677e-05	0.000445972
BMDC.Adult_vs_Control.Adult	ENSMUSG00000046169	Adamts6	0.00454768	0.0225326	0.422526	1	0.588164	1	2.27282	4.46523	2.33196e-10	1.28228e-08
BMDC.Adult_vs_Control.Adult	ENSMUSG00000073555	Gm4951	1.18296e-09	9.0989e-08	0.945345	1	0.286593	1	2.26532	5.06983	2.41038e-11	1.52681e-09
BMDC.Adult_vs_Control.Adult	ENSMUSG00000049723	Mmp12	5.63503e-11	6.61962e-09	0.0422478	1	0.556734	1	2.24561	1.37855	0.000970341	0.0115193
BMDC.Adult_vs_Control.Adult	ENSMUSG00000004892	Bcan	6.46692e-05	0.000704897	0.99099	1	0.744604	1	2.24242	-0.884666	1.80978e-06	4.80673e-05
BMDC.Adult_vs_Control.Adult	ENSMUSG00000025938	Slco5a1	2.26528e-13	9.14746e-11	0.0888183	1	0.023343	1	2.23502	0.340987	2.36606e-08	9.36424e-07
BMDC.Adult_vs_Control.Adult	ENSMUSG00000047496	Rnf152	3.90804e-12	7.46982e-10	0.209069	1	0.777069	1	2.22563	1.94487	1.93815e-14	1.88307e-12
BMDC.Adult_vs_Control.Adult	ENSMUSG00000057751	Megf6	0.00149676	0.00917077	0.36617	1	0.989742	1	2.22527	4.44961	0.000167798	0.00260299
BMDC.Adult_vs_Control.Adult	ENSMUSG00000087400	Gm15270	8.88165e-06	0.000138442	0.445892	1	0.245217	1	2.22229	1.69105	1.62935e-13	1.34533e-11
BMDC.Adult_vs_Control.Adult	ENSMUSG00000045868	Gvin1	1.71817e-05	0.000239765	0.27005	1	0.859244	1	2.21114	3.7308	1.55016e-17	2.23812e-15
BMDC.Adult_vs_Control.Adult	ENSMUSG00000058656	Samd12	2.60092e-05	0.000334662	0.340433	1	0.270601	1	2.20509	-1.46473	3.99734e-05	0.000744826
BMDC.Adult_vs_Control.Adult	ENSMUSG00000046879	Irgm1	1.80765e-11	2.49823e-09	0.738019	1	0.162809	1	2.20484	7.07302	1.80896e-33	3.59621e-30
BMDC.Adult_vs_Control.Adult	ENSMUSG00000054763	Defb42	0.0085093	0.0372487	0.282375	1	0.089665	1	2.18584	-2.17816	0.00219911	0.0224728
BMDC.Adult_vs_Control.Adult	ENSMUSG00000031849	Comp	4.98611e-09	3.08815e-07	0.530671	1	0.763178	1	2.18318	-1.29492	0.000781759	0.00963338
BMDC.Adult_vs_Control.Adult	ENSMUSG00000061013	Mkx	1.24432e-07	4.265e-06	0.566784	1	0.402777	1	2.16056	0.146965	3.39382e-07	1.06444e-05
BMDC.Adult_vs_Control.Adult	ENSMUSG00000104713	Gbp6	6.12573e-13	1.86251e-10	0.917948	1	0.663154	1	2.15247	2.85118	1.87947e-08	7.55413e-07
BMDC.Adult_vs_Control.Adult	ENSMUSG00000072244	Trim6	3.7047e-07	1.04638e-05	0.989616	1	0.928982	1	2.14549	1.06047	5.5433e-10	2.85381e-08
BMDC.Adult_vs_Control.Adult	ENSMUSG00000004885	Crabp2	3.65827e-08	1.52e-06	0.126262	1	0.546878	1	2.14536	-0.65017	0.00163052	0.0176241
BMDC.Adult_vs_Control.Adult	ENSMUSG00000096847	Tmem151b	0.00111372	0.00720295	0.174969	1	0.685103	1	2.13583	2.45606	1.06773e-06	2.99938e-05
BMDC.Adult_vs_Control.Adult	ENSMUSG00000039997	Ifi203	1.02303e-11	1.5536e-09	0.829302	1	0.300584	1	2.13533	6.62581	1.07887e-12	8.15273e-11
BMDC.Adult_vs_Control.Adult	ENSMUSG00000037946	Fgd3	6.51234e-11	7.51361e-09	0.248386	1	0.415224	1	2.13218	4.3687	0.000141988	0.00226236
BMDC.Adult_vs_Control.Adult	ENSMUSG00000017830	Dhx58	7.03284e-07	1.77844e-05	0.761641	1	0.305627	1	2.13072	5.93778	8.52424e-29	6.88439e-26
BMDC.Adult_vs_Control.Adult	ENSMUSG00000030041	M1ap	7.75458e-05	0.000811374	0.986849	1	0.423731	1	2.12753	-0.585687	0.00134735	0.0151659
BMDC.Adult_vs_Control.Adult	ENSMUSG00000035818	Plekhs1	0.000300428	0.00244929	0.249949	1	0.0628696	1	2.12699	-2.15813	0.0020571	0.0212719
BMDC.Adult_vs_Control.Adult	ENSMUSG00000060519	Tor3a	4.0271e-16	1.06789e-12	0.49805	1	0.795528	1	2.12669	7.15057	2.1053e-40	1.08819e-36
BMDC.Adult_vs_Control.Adult	ENSMUSG00000028747	Htr6	7.70463e-11	8.56671e-09	0.846674	1	0.832038	1	2.12245	-0.383439	0.000727715	0.00910313
BMDC.Adult_vs_Control.Adult	ENSMUSG00000074934	Grem1	1.95993e-09	1.41487e-07	0.561328	1	0.527537	1	2.1179	8.50321	7.39401e-05	0.00128077
BMDC.Adult_vs_Control.Adult	ENSMUSG00000091089	A930018M24Rik	9.10211e-05	0.000927842	0.690233	1	0.860183	1	2.11608	-0.168724	8.97534e-07	2.5716e-05
BMDC.Adult_vs_Control.Adult	ENSMUSG00000050578	Mmp13	4.52207e-11	5.61867e-09	0.305457	1	0.0548319	1	2.11578	0.367518	1.3706e-08	5.62249e-07
BMDC.Adult_vs_Control.Adult	ENSMUSG00000092277	Gm19684	0.00010882	0.00107259	0.215826	1	0.384309	1	2.10727	-1.08413	0.00571276	0.0491827
BMDC.Adult_vs_Control.Adult	ENSMUSG00000041261	Car8	2.98107e-06	5.66492e-05	0.940498	1	0.868191	1	2.10533	1.55441	1.90706e-12	1.37287e-10
BMDC.Adult_vs_Control.Adult	ENSMUSG00000061947	Serpina10	1.27567e-09	9.6966e-08	0.67645	1	0.604837	1	2.10217	1.61768	4.97735e-06	0.000118557
BMDC.Adult_vs_Control.Adult	ENSMUSG00000034842	Art3	0.00667361	0.0308077	0.585508	1	0.898292	1	2.09986	2.89125	3.57038e-07	1.11306e-05
BMDC.Adult_vs_Control.Adult	ENSMUSG00000068227	Il2rb	8.92239e-14	4.70593e-11	0.477544	1	0.459997	1	2.09593	-2.06673	0.000195201	0.00295708
BMDC.Adult_vs_Control.Adult	ENSMUSG00000074971	Fibin	4.75512e-12	8.51247e-10	0.792775	1	0.784228	1	2.08674	2.42151	0.00154576	0.0169417
BMDC.Adult_vs_Control.Adult	ENSMUSG00000032172	Olfm2	9.90103e-08	3.56382e-06	0.344094	1	0.673013	1	2.081	1.58225	0.00458153	0.0410274
BMDC.Adult_vs_Control.Adult	ENSMUSG00000033847	Pla2g4c	5.7618e-13	1.79407e-10	0.773509	1	0.483106	1	2.08043	2.09146	5.06922e-22	1.45566e-19
BMDC.Adult_vs_Control.Adult	ENSMUSG00000039853	Trim14	0.00185498	0.0109328	0.936593	1	0.297106	1	2.0801	3.31607	1.12316e-13	9.54834e-12
BMDC.Adult_vs_Control.Adult	ENSMUSG00000070469	Adamtsl3	0.00163423	0.00986342	0.210889	1	0.960406	1	2.07803	-0.90856	3.65213e-06	9.00627e-05
BMDC.Adult_vs_Control.Adult	ENSMUSG00000040253	Gbp7	4.17072e-05	0.000490524	0.9052	1	0.429117	1	2.07328	5.65142	1.7127e-19	3.23088e-17
BMDC.Adult_vs_Control.Adult	ENSMUSG00000028128	F3	0.000151531	0.00140533	0.190355	1	0.453308	1	2.07031	8.03859	1.84651e-23	6.19756e-21
BMDC.Adult_vs_Control.Adult	ENSMUSG00000050558	Prokr2	0.00577226	0.0273923	0.412786	1	0.95607	1	2.0539	-0.491006	0.0016646	0.0179549
BMDC.Adult_vs_Control.Adult	ENSMUSG00000008932	Slc1a7	0.00381128	0.0196644	0.105298	1	0.56382	1	2.05201	0.491526	3.15227e-05	0.000602569
BMDC.Adult_vs_Control.Adult	ENSMUSG00000015599	Ttbk1	2.28119e-10	2.25882e-08	0.868753	1	0.530981	1	2.04649	-0.330816	0.00103526	0.0121174
BMDC.Adult_vs_Control.Adult	ENSMUSG00000050556	Kcnb1	3.62252e-14	2.17722e-11	0.848982	1	0.450258	1	2.04341	1.68898	6.64898e-09	2.89287e-07
BMDC.Adult_vs_Control.Adult	ENSMUSG00000070327	Rnf213	0.00057695	0.00417369	0.68421	1	0.346597	1	2.04263	9.5523	2.13541e-16	2.50853e-14
BMDC.Adult_vs_Control.Adult	ENSMUSG00000030562	Nox4	0.000650754	0.00460683	0.451194	1	0.76516	1	2.04047	3.80584	0.00197511	0.0205411
BMDC.Adult_vs_Control.Adult	ENSMUSG00000078349	AW011738	5.40385e-13	1.70313e-10	0.80738	1	0.290685	1	2.03966	2.84662	1.13591e-12	8.53383e-11
BMDC.Adult_vs_Control.Adult	ENSMUSG00000096802	Gm15433	0.00884562	0.0383632	1.3112e-05	0.0564779	0.665057	1	2.0393	-0.67715	6.44994e-07	1.91887e-05
BMDC.Adult_vs_Control.Adult	ENSMUSG00000029298	Gbp9	2.58246e-07	7.79685e-06	0.704192	1	0.26964	1	2.03365	5.84305	1.49408e-14	1.46818e-12
BMDC.Adult_vs_Control.Adult	ENSMUSG00000060735	Rxfp3	2.86171e-09	1.93755e-07	0.963874	1	0.740417	1	2.03295	-1.5059	0.00173629	0.0185042
BMDC.Adult_vs_Control.Adult	ENSMUSG00000089844	A530032D15Rik	2.13838e-06	4.31416e-05	0.00361237	1	0.94686	1	2.0312	-1.4988	0.000374828	0.00518579
BMDC.Adult_vs_Control.Adult	ENSMUSG00000042828	Trim72	8.36249e-05	0.000865173	0.708783	1	0.989302	1	2.02494	-0.54896	0.000599019	0.00771737
BMDC.Adult_vs_Control.Adult	ENSMUSG00000040046	Tph1	5.8054e-09	3.49732e-07	0.209505	1	0.898327	1	2.02475	-0.517197	0.00441191	0.0396784
BMDC.Adult_vs_Control.Adult	ENSMUSG00000006567	Atp7b	0.000543467	0.00396761	0.384294	1	0.650482	1	2.01782	2.41262	0.000439624	0.00594445
BMDC.Adult_vs_Control.Adult	ENSMUSG00000034422	Parp14	2.7395e-05	0.000348767	0.563075	1	0.289769	1	2.01606	7.58882	1.79154e-17	2.53062e-15
BMDC.Adult_vs_Control.Adult	ENSMUSG00000039699	Batf2	9.9699e-16	1.73942e-12	0.737689	1	0.933773	1	2.0094	2.00876	5.73984e-05	0.00102682
BMDC.Adult_vs_Control.Adult	ENSMUSG00000049928	Glp2r	0.00852739	0.0373081	0.526924	1	0.839686	1	2.00676	2.1783	3.80707e-09	1.72614e-07
BMDC.Adult_vs_Control.Adult	ENSMUSG00000062785	Kcnc3	9.79731e-05	0.000985604	0.249665	1	0.885435	1	2.00609	1.94526	9.46958e-05	0.0015902
BMDC.Adult_vs_Control.Adult	ENSMUSG00000015134	Aldh1a3	8.35935e-06	0.000131571	0.944393	1	0.727214	1	1.998	1.28161	3.37677e-05	0.000640273
BMDC.Adult_vs_Control.Adult	ENSMUSG00000028270	Gbp2	4.9398e-05	0.00056591	0.846146	1	0.188656	1	1.99646	7.4483	6.00121e-17	7.67798e-15
BMDC.Adult_vs_Control.Adult	ENSMUSG00000044522	A730020M07Rik	0.00390916	0.0200056	0.533171	1	0.793535	1	1.99463	2.98842	1.47815e-16	1.78511e-14
BMDC.Adult_vs_Control.Adult	ENSMUSG00000033355	Rtp4	0.000285942	0.00235347	0.444468	1	0.152626	1	1.99311	6.03248	1.56327e-11	1.02802e-09
BMDC.Adult_vs_Control.Adult	ENSMUSG00000035165	Kcne3	2.59818e-09	1.78583e-07	0.285515	1	0.628391	1	1.99232	0.2102	0.00141356	0.0157398
BMDC.Adult_vs_Control.Adult	ENSMUSG00000022014	Epsti1	8.59067e-06	0.000134801	0.615786	1	0.0105313	1	1.98707	1.61912	1.38891e-05	0.000294705
BMDC.Adult_vs_Control.Adult	ENSMUSG00000047419	Cmya5	0.000616729	0.00440784	0.80019	1	0.611644	1	1.98445	1.85816	4.43904e-07	1.35606e-05
BMDC.Adult_vs_Control.Adult	ENSMUSG00000015533	Itga2	1.17145e-12	2.91105e-10	0.160182	1	0.59495	1	1.98243	4.26692	1.86211e-07	6.1777e-06
BMDC.Adult_vs_Control.Adult	ENSMUSG00000037849	Ifi206	1.99269e-11	2.66834e-09	0.946238	1	0.610915	1	1.98137	6.25201	2.41808e-06	6.2306e-05
BMDC.Adult_vs_Control.Adult	ENSMUSG00000098374	Gm28043	1.03839e-10	1.09535e-08	0.265766	1	0.371122	1	1.96967	-1.13393	0.000920327	0.0110782
BMDC.Adult_vs_Control.Adult	ENSMUSG00000057596	Trim30d	1.58452e-16	5.85006e-13	0.895062	1	0.284754	1	1.95998	5.75486	2.87113e-28	2.12004e-25
BMDC.Adult_vs_Control.Adult	ENSMUSG00000040483	Xaf1	0.00421756	0.021239	0.834514	1	0.143738	1	1.95926	5.53835	3.54532e-12	2.50342e-10
BMDC.Adult_vs_Control.Adult	ENSMUSG00000050370	Ch25h	3.93217e-11	4.93316e-09	0.640952	1	0.124123	1	1.95469	4.96388	2.8573e-18	4.39548e-16
BMDC.Adult_vs_Control.Adult	ENSMUSG00000090272	Mndal	0.000320949	0.00258238	0.631592	1	0.282573	1	1.948	6.54188	4.47966e-13	3.51892e-11
BMDC.Adult_vs_Control.Adult	ENSMUSG00000032373	Car12	0.00764196	0.034193	0.73602	1	0.9384	1	1.94426	1.22311	2.57646e-06	6.58616e-05
BMDC.Adult_vs_Control.Adult	ENSMUSG00000021678	F2rl1	0.00084833	0.00575439	0.355298	1	0.756112	1	1.94176	1.08153	0.000114924	0.00188339
BMDC.Adult_vs_Control.Adult	ENSMUSG00000042804	Gpr153	5.43667e-12	9.24376e-10	0.864071	1	0.729939	1	1.94169	6.27495	2.21093e-06	5.76581e-05
BMDC.Adult_vs_Control.Adult	ENSMUSG00000039542	Ncam1	0.000265465	0.00221384	0.407254	1	0.998201	1	1.93321	6.48322	9.89394e-10	4.89845e-08
BMDC.Adult_vs_Control.Adult	ENSMUSG00000031294	D630029K05Rik	0.00122107	0.00777273	0.329916	1	0.256302	1	1.92314	-0.979201	0.00239711	0.0241336
BMDC.Adult_vs_Control.Adult	ENSMUSG00000050234	Gja4	3.11665e-08	1.33135e-06	0.473739	1	0.561965	1	1.91784	-0.423546	3.27004e-05	0.000622319
BMDC.Adult_vs_Control.Adult	ENSMUSG00000022952	Runx1	1.51249e-08	7.78663e-07	0.936009	1	0.35323	1	1.91317	6.0745	3.84194e-17	5.14461e-15
BMDC.Adult_vs_Control.Adult	ENSMUSG00000026896	Ifih1	1.80022e-13	7.504e-11	0.838204	1	0.275791	1	1.90323	6.64772	5.23548e-23	1.69132e-20
BMDC.Adult_vs_Control.Adult	ENSMUSG00000111857	RP23-392I13.13	1.53943e-08	7.86264e-07	0.35707	1	0.778912	1	1.90023	-2.70319	0.00368293	0.0342997
BMDC.Adult_vs_Control.Adult	ENSMUSG00000094910	D430019H16Rik	5.81907e-15	5.72972e-12	0.240303	1	0.907071	1	1.90014	2.17738	0.00377493	0.0349299
BMDC.Adult_vs_Control.Adult	ENSMUSG00000078920	Ifi47	0.00133011	0.0083537	0.641524	1	0.637376	1	1.90012	6.00776	1.1736e-26	6.31886e-24
BMDC.Adult_vs_Control.Adult	ENSMUSG00000081957	Ak3l2-ps	0.000506227	0.0037494	0.181203	1	0.131986	1	1.8971	-2.26185	0.000221708	0.00328545
BMDC.Adult_vs_Control.Adult	ENSMUSG00000029641	Rasl11a	0.00309992	0.0165731	0.452079	1	0.979185	1	1.89476	5.98326	1.26833e-14	1.26559e-12
BMDC.Adult_vs_Control.Adult	ENSMUSG00000032578	Cish	2.34244e-05	0.000307612	0.251001	1	0.429285	1	1.89445	2.6541	1.05886e-11	7.12637e-10
BMDC.Adult_vs_Control.Adult	ENSMUSG00000089809	Rasgef1b	0.000836221	0.0056812	0.291472	1	0.885063	1	1.8896	0.793374	3.99642e-06	9.7649e-05
BMDC.Adult_vs_Control.Adult	ENSMUSG00000063727	Tnfrsf11b	7.90491e-13	2.22059e-10	0.826907	1	0.717076	1	1.87993	2.47791	6.89882e-11	4.07994e-09
BMDC.Adult_vs_Control.Adult	ENSMUSG00000037440	Vnn1	0.000302848	0.00246436	0.944549	1	0.672519	1	1.87718	0.649267	1.57471e-06	4.23924e-05
BMDC.Adult_vs_Control.Adult	ENSMUSG00000034987	Hrh2	1.58766e-05	0.000225077	0.654728	1	0.763158	1	1.8771	0.0880963	7.58366e-05	0.00131011
BMDC.Adult_vs_Control.Adult	ENSMUSG00000006651	Aplp1	0.00146372	0.00900892	0.818004	1	0.715361	1	1.87227	4.46345	1.08993e-14	1.10032e-12
BMDC.Adult_vs_Control.Adult	ENSMUSG00000045932	Ifit2	1.89184e-08	9.22506e-07	0.430677	1	0.551374	1	1.86063	5.62139	3.08109e-22	9.11819e-20
BMDC.Adult_vs_Control.Adult	ENSMUSG00000036790	Slitrk2	6.12592e-05	0.000675419	0.250532	1	0.91801	1	1.86063	-2.00526	0.00168259	0.0180817
BMDC.Adult_vs_Control.Adult	ENSMUSG00000057182	Scn3a	2.56768e-09	1.76958e-07	0.0187072	1	0.839218	1	1.85483	2.98808	0.00480043	0.0425891
BMDC.Adult_vs_Control.Adult	ENSMUSG00000030162	Olr1	4.48879e-09	2.82947e-07	0.493127	1	0.226695	1	1.85422	3.92738	3.37616e-10	1.80276e-08
BMDC.Adult_vs_Control.Adult	ENSMUSG00000022665	Ccdc80	3.09249e-13	1.1583e-10	0.650369	1	0.997262	1	1.85129	6.94203	4.223e-07	1.29159e-05
BMDC.Adult_vs_Control.Adult	ENSMUSG00000048482	Bdnf	0.00281494	0.0153238	0.724921	1	0.662823	1	1.84977	2.28867	6.57505e-09	2.86552e-07
BMDC.Adult_vs_Control.Adult	ENSMUSG00000034796	Cpne7	4.99086e-13	1.63271e-10	0.164632	1	0.85675	1	1.83582	2.17458	0.0014566	0.0161564
BMDC.Adult_vs_Control.Adult	ENSMUSG00000046031	Fam26f	1.09901e-06	2.53145e-05	0.700241	1	0.972511	1	1.82951	2.08783	3.4773e-06	8.61625e-05
BMDC.Adult_vs_Control.Adult	ENSMUSG00000054136	Adm2	0.000653103	0.00462053	0.702306	1	0.507692	1	1.82518	3.14978	1.42162e-11	9.49362e-10
BMDC.Adult_vs_Control.Adult	ENSMUSG00000081058	Hist2h3c2	1.14998e-09	8.89822e-08	0.142613	1	0.142095	1	1.824	-0.811928	0.00193818	0.0202713
BMDC.Adult_vs_Control.Adult	ENSMUSG00000024176	Sox8	1.35656e-08	7.21379e-07	0.821444	1	0.768081	1	1.82162	0.337638	8.21954e-05	0.00140679
BMDC.Adult_vs_Control.Adult	ENSMUSG00000026104	Stat1	0.00239834	0.0134221	0.891912	1	0.365284	1	1.81972	5.24727	3.87696e-20	7.82783e-18
BMDC.Adult_vs_Control.Adult	ENSMUSG00000032265	Fam46a	0.00709257	0.0322485	0.0641266	1	0.775229	1	1.81678	7.82465	1.4631e-64	3.78123e-60
BMDC.Adult_vs_Control.Adult	ENSMUSG00000025272	Tro	3.76201e-13	1.35035e-10	0.720608	1	0.477839	1	1.81426	2.43914	4.07852e-10	2.13371e-08
BMDC.Adult_vs_Control.Adult	ENSMUSG00000070034	Sp110	9.18992e-13	2.50261e-10	0.403849	1	0.243663	1	1.8124	4.9933	6.02937e-31	6.77492e-28
BMDC.Adult_vs_Control.Adult	ENSMUSG00000020646	Mboat2	4.18226e-06	7.47486e-05	0.587756	1	0.820548	1	1.81017	0.98117	0.00346326	0.0327017
BMDC.Adult_vs_Control.Adult	ENSMUSG00000047735	Samd9l	2.50871e-13	9.91719e-11	0.697131	1	0.637992	1	1.80658	7.14573	9.3408e-18	1.3954e-15
BMDC.Adult_vs_Control.Adult	ENSMUSG00000028347	Tmeff1	1.3125e-08	7.02281e-07	0.631663	1	0.720485	1	1.80232	2.20288	1.62836e-11	1.0681e-09
BMDC.Adult_vs_Control.Adult	ENSMUSG00000078640	Gm11627	5.38269e-10	4.69967e-08	0.939937	1	0.28115	1	1.80154	-1.51641	9.58095e-05	0.00160681
BMDC.Adult_vs_Control.Adult	ENSMUSG00000038151	Prdm1	5.22733e-05	0.000592003	0.855617	1	0.901393	1	1.79484	0.0157166	0.00393225	0.0361269
BMDC.Adult_vs_Control.Adult	ENSMUSG00000027580	Helz2	3.93087e-12	7.46982e-10	0.416663	1	0.770219	1	1.79356	7.78971	3.00771e-21	7.47416e-19
BMDC.Adult_vs_Control.Adult	ENSMUSG00000003665	Has1	0.00572552	0.0271904	0.694557	1	0.163963	1	1.78111	-0.716155	0.000651728	0.00828086
BMDC.Adult_vs_Control.Adult	ENSMUSG00000041605	5730559C18Rik	7.39324e-11	8.27147e-09	0.82852	1	0.554307	1	1.77272	0.868539	0.000559172	0.00731709
BMDC.Adult_vs_Control.Adult	ENSMUSG00000028600	Podn	1.00049e-12	2.58566e-10	0.3989	1	0.952394	1	1.76284	7.24913	3.51404e-07	1.09682e-05
BMDC.Adult_vs_Control.Adult	ENSMUSG00000027314	Dll4	5.91286e-05	0.000654441	0.211234	1	0.724501	1	1.75325	3.9696	2.79645e-08	1.09171e-06
BMDC.Adult_vs_Control.Adult	ENSMUSG00000063954	Hist2h2aa2	3.31045e-12	6.43272e-10	0.792835	1	0.83021	1	1.75006	-1.78679	7.80679e-05	0.00134327
BMDC.Adult_vs_Control.Adult	ENSMUSG00000022528	Hes1	0.00206498	0.0119314	0.971127	1	0.614876	1	1.74762	3.67291	2.20888e-21	5.59668e-19
BMDC.Adult_vs_Control.Adult	ENSMUSG00000032492	Pth1r	1.38955e-06	3.07988e-05	0.68728	1	0.305614	1	1.74731	2.84233	3.42701e-14	3.16313e-12
BMDC.Adult_vs_Control.Adult	ENSMUSG00000039501	Znfx1	2.53264e-13	9.91719e-11	0.744334	1	0.984844	1	1.74708	7.72751	1.85577e-24	7.49385e-22
BMDC.Adult_vs_Control.Adult	ENSMUSG00000038276	Asic3	1.03704e-06	2.40586e-05	0.961531	1	0.391384	1	1.74648	3.79408	1.1805e-05	0.000256162
BMDC.Adult_vs_Control.Adult	ENSMUSG00000024049	Myom1	1.39431e-05	0.000202101	0.306796	1	0.0669644	1	1.73424	-1.59998	9.21242e-05	0.00155105
BMDC.Adult_vs_Control.Adult	ENSMUSG00000037747	Phyhipl	9.93841e-07	2.33286e-05	0.319351	1	0.767955	1	1.73241	-1.18835	0.00211024	0.0216503
BMDC.Adult_vs_Control.Adult	ENSMUSG00000073403	Gm10499	2.09498e-05	0.000280127	0.757901	1	0.229196	1	1.73102	0.727471	1.37435e-05	0.000292385
BMDC.Adult_vs_Control.Adult	ENSMUSG00000031659	Adcy7	6.91575e-11	7.90843e-09	0.77159	1	0.859955	1	1.731	2.79428	6.46702e-07	1.91887e-05
BMDC.Adult_vs_Control.Adult	ENSMUSG00000038507	Parp12	0.000219782	0.00190606	0.753731	1	0.314074	1	1.72906	6.29275	4.55756e-19	8.12314e-17
BMDC.Adult_vs_Control.Adult	ENSMUSG00000053030	Spink2	1.19619e-05	0.000178799	0.429697	1	0.326329	1	1.72227	-1.58256	0.000510137	0.00674718
BMDC.Adult_vs_Control.Adult	ENSMUSG00000028825	Rhd	1.88005e-06	3.89015e-05	0.426372	1	0.400719	1	1.72213	-1.19843	0.000176529	0.00271723
BMDC.Adult_vs_Control.Adult	ENSMUSG00000033967	Rnf225	5.36818e-07	1.41278e-05	0.688741	1	0.150596	1	1.72099	-0.291135	0.000196005	0.00296752
BMDC.Adult_vs_Control.Adult	ENSMUSG00000008136	Fhl2	9.79138e-05	0.000985604	0.802044	1	0.586472	1	1.71899	5.65909	2.94602e-16	3.32476e-14
BMDC.Adult_vs_Control.Adult	ENSMUSG00000029716	Tfr2	8.65171e-13	2.40425e-10	0.363854	1	0.74692	1	1.71795	-0.584729	5.15941e-05	0.000933098
BMDC.Adult_vs_Control.Adult	ENSMUSG00000047067	Dusp28	7.27779e-07	1.82964e-05	0.33978	1	0.198509	1	1.70455	1.79264	7.342e-11	4.29291e-09
BMDC.Adult_vs_Control.Adult	ENSMUSG00000034438	Gbp8	3.04799e-11	3.91902e-09	0.450894	1	0.971491	1	1.70295	0.515403	0.000144028	0.00228781
BMDC.Adult_vs_Control.Adult	ENSMUSG00000111147	RP23-116C19.1	4.18219e-11	5.22147e-09	0.570204	1	0.82833	1	1.69921	-2.45561	0.000945799	0.0113058
BMDC.Adult_vs_Control.Adult	ENSMUSG00000069874	Irgm2	0.00935195	0.0400741	0.703344	1	0.137005	1	1.69898	7.09782	3.75792e-22	1.09123e-19
BMDC.Adult_vs_Control.Adult	ENSMUSG00000022415	Syngr1	0.00339139	0.0178471	0.301325	1	0.56896	1	1.69387	0.466847	4.24398e-05	0.000783439
BMDC.Adult_vs_Control.Adult	ENSMUSG00000049502	Dtx3l	1.00957e-15	1.73942e-12	0.94163	1	0.478401	1	1.69023	6.65755	1.03521e-20	2.32643e-18
BMDC.Adult_vs_Control.Adult	ENSMUSG00000032690	Oas2	0.000911942	0.00610892	0.683416	1	0.576361	1	1.68851	4.90678	0.00141719	0.0157734
BMDC.Adult_vs_Control.Adult	ENSMUSG00000074121	Ntf5	9.40555e-05	0.000952123	0.818108	1	0.589349	1	1.68769	0.350076	1.27867e-05	0.000274925
BMDC.Adult_vs_Control.Adult	ENSMUSG00000072941	Sod3	3.09542e-06	5.85209e-05	0.309345	1	0.851296	1	1.68689	8.75067	8.94362e-15	9.06427e-13
BMDC.Adult_vs_Control.Adult	ENSMUSG00000000693	Loxl3	1.63487e-06	3.49952e-05	0.700137	1	0.992831	1	1.67806	8.39874	3.1989e-13	2.56747e-11
BMDC.Adult_vs_Control.Adult	ENSMUSG00000045502	Hcar2	6.52839e-06	0.000106988	0.804762	1	0.691555	1	1.67293	2.85709	0.000960734	0.0114262
BMDC.Adult_vs_Control.Adult	ENSMUSG00000023232	Serinc2	0.0334594	0.108348	0.972941	1	0.470923	1	1.67222	0.471728	0.00124515	0.0141698
BMDC.Adult_vs_Control.Adult	ENSMUSG00000039628	Hs3st6	3.34351e-14	2.16024e-11	0.74148	1	0.947987	1	1.6698	-1.25497	0.00232147	0.0235371
BMDC.Adult_vs_Control.Adult	ENSMUSG00000056144	Trim34a	0.00211293	0.0121672	0.858369	1	0.105125	1	1.66178	4.32582	8.32683e-20	1.64274e-17
BMDC.Adult_vs_Control.Adult	ENSMUSG00000046805	Mpeg1	1.80818e-05	0.000249897	0.0117044	1	0.0125854	1	1.65773	4.33808	0.00102665	0.0120549
BMDC.Adult_vs_Control.Adult	ENSMUSG00000050069	Grem2	4.01288e-10	3.65172e-08	0.618471	1	0.483128	1	1.65193	5.95107	7.4187e-07	2.16398e-05
BMDC.Adult_vs_Control.Adult	ENSMUSG00000073409	H2-Q6	5.8419e-08	2.27376e-06	0.385802	1	0.782334	1	1.64735	5.85837	2.13781e-07	6.96948e-06
BMDC.Adult_vs_Control.Adult	ENSMUSG00000092130	D030025P21Rik	1.36384e-09	1.03061e-07	0.471238	1	0.134576	1	1.64476	1.8754	1.35638e-06	3.73713e-05
BMDC.Adult_vs_Control.Adult	ENSMUSG00000106734	Gm20559	0.00833935	0.0366722	0.533748	1	0.38861	1	1.64359	4.58348	3.43999e-09	1.57351e-07
BMDC.Adult_vs_Control.Adult	ENSMUSG00000043664	Tmem221	0.00213962	0.0122881	0.713057	1	0.839864	1	1.64297	1.57773	6.79677e-07	2.00677e-05
BMDC.Adult_vs_Control.Adult	ENSMUSG00000040296	Ddx58	0.000317272	0.00255917	0.670821	1	0.601354	1	1.63811	7.2707	4.0075e-17	5.28418e-15
BMDC.Adult_vs_Control.Adult	ENSMUSG00000040121	Rep15	2.69721e-05	0.0003444	0.670331	1	0.288444	1	1.63643	-0.258267	0.00233216	0.0235992
BMDC.Adult_vs_Control.Adult	ENSMUSG00000060550	H2-Q7	5.39497e-05	0.000607528	0.492921	1	0.908706	1	1.63125	5.87234	1.18695e-07	4.112e-06
BMDC.Adult_vs_Control.Adult	ENSMUSG00000067212	H2-T23	1.35216e-07	4.56799e-06	0.251848	1	0.736337	1	1.62797	8.04267	8.41487e-23	2.65212e-20
BMDC.Adult_vs_Control.Adult	ENSMUSG00000058498	Rnf207	5.0399e-10	4.46066e-08	0.938771	1	0.499361	1	1.62563	-0.413402	0.000857464	0.0104333
BMDC.Adult_vs_Control.Adult	ENSMUSG00000090881	Gm6904	1.31086e-14	1.02396e-11	0.455939	1	4.0308e-05	1	1.62105	-1.66344	0.00180028	0.0190839
BMDC.Adult_vs_Control.Adult	ENSMUSG00000016262	Sertad4	0.00507514	0.0246777	0.41081	1	0.945781	1	1.6196	1.4402	6.09823e-12	4.21397e-10
BMDC.Adult_vs_Control.Adult	ENSMUSG00000086513	9130208D14Rik	3.89095e-07	1.09065e-05	0.570095	1	0.713467	1	1.61541	0.875022	2.9188e-06	7.35937e-05
BMDC.Adult_vs_Control.Adult	ENSMUSG00000029771	Irf5	0.0118608	0.0483105	0.713409	1	0.437015	1	1.61282	3.13356	2.82837e-16	3.2201e-14
BMDC.Adult_vs_Control.Adult	ENSMUSG00000092569	Gm20544	0.000450116	0.00339941	0.167781	1	0.363188	1	1.60723	2.7695	4.24315e-06	0.000102678
[truncated: 2,652 more rows]

## Sheet: Old BMDC
Comparison	Geneid	Gene name	Treatment: PValue	Treatment: QValue	Age: PValue	Age: QValue	Treatment::Age: PValue	Treatment::Age: QValue	Log2FC	Log2CPM	PValue	QValue (FDR-Corrected Pvalue)
[truncated: 1,996 more rows]
